# Supplementary material for: Large‐scale evolution of body temperatures in land vertebrates
Source: Evol Lett. 2021 Aug 12;5(5):484–94. doi: 10.1002/evl3.249 (PMC8484719; doi:10.1002/evl3.249)
Supplement: Supplementary file 1 — Supplementary Material [file EVL3-5-484-s001.zip]

Archive with 11 entries (11 files):
- Dataset S10.xlsx
- Dataset S9.tre
- Dataset_S1.xlsx
- Dataset_S2.xlsx
- Dataset_S3.tre
- Dataset_S4.tre
- Dataset_S5.tre
- Dataset_S6.xlsx
- Dataset_S7.xlsx
- Dataset_S8.xlsx
- supplementary_material_22July2021.docx
