# Supplementary material for: Large‐scale evolution of body temperatures in land vertebrates
Source: Evol Lett. 2021 Aug 12;5(5):484–94. doi: 10.1002/evl3.249 (PMC8484719; doi:10.1002/evl3.249)
Supplement: Supplementary file 1 — Supplementary Material [file EVL3-5-484-s001.zip › Dataset S10.xlsx]

## Sheet: Metadata
	Dataset S10. Results of subsampling analyses on the primary tree
	SPREADSHEET
	Phylogenetic_signal: Estimated phylogenetic signal (Pagel's lambda) for body temperature in tetrapods for the each sampled tree
	Node_temperatures: Estimated ancestral body temperatures (Tb ºC) and the 95% highest posterior density interval (HPDI) for the ancestral node of each major clade
	Body_temperatures: Mean body temperatures for each diel activity state, within clades (Amphibia, Lepidosauria, Testudines, Crocodylia, Aves and Mammalia) and across clades (Tetrapoda)
	phylANOVA_clade_Tb: Results of phylogenetic ANOVA testing for differences in body temperatures across major tetrapod clades, and between endotherms and ectotherms
	Rates: Estimated evolutionary rates for body temperature in tetrapods for each sampled tree
	phylANOVA_rates: Results of phylogenetic ANOVA testing for differences in rates of evolution for body temperature between endotherms and ectotherms
	phylANOVA_diel_Tb: Results of phylogenetic ANOVA testing for a relationship between diel activity and body temperatures
	λ: Pagel's lambda
	#: Random sampling replicate identifier
	n: sample size
	HPDI: highest posterior density interval
	F: F-statistic
	P: P-value of the F-statistic (ns, * indicate P>0.05 and <0.05, respectively)
	* %: percentage of significant P values (<0.05)
	ns %: percentage of non-significant P values (>0.05)
	𝜎2 (clade-level): mean rate is averaged across the distribution of estimated rates, considering all internal and terminal branches for the full tree and each major clade
	𝜎2 (species-level): species-level rate indicates the mean of the species-level rates within clades

## Sheet: Phylogenetic_signal
	Phylogenetic signal (λ)
#	All species (n=172)	Mammals (n=57)	Crocodilians (n=2)	Birds (n=48)	Turtles (n=3)	Lepidosaurs (n=51)	Amphibians (n=11)
1	0.999513	0.965623	NA	0.953239	0	1,00 (out of bounds)	0.651087
2	1,00 (out of bounds)	1,00 (out of bounds)	NA	1,00 (out of bounds)	1,00 (out of bounds)	0.950291	1,00 (out of bounds)
3	1,00 (out of bounds)	0.988444	NA	0.971085	1,00 (out of bounds)	0.966578	0.460422
4	1,00 (out of bounds)	0.959858	NA	0.89667	0	0.998533	1,00 (out of bounds)
5	0.975357	0.777689	NA	0.314335	0	0.932454	0.77992
6	0.992966	0.647657	NA	0.927718	0	0.971761	1,00 (out of bounds)
7	0.98021	0.940531	NA	1,00 (out of bounds)	0	0.906495	1,00 (out of bounds)
8	0.978781	1,00 (out of bounds)	NA	1,00 (out of bounds)	0	0.894847	0.650094
9	0.994895	0.92603	NA	0.973875	1,00 (out of bounds)	0.846072	1,00 (out of bounds)
10	0.997391	0.818996	NA	0.879118	1,00 (out of bounds)	0.978323	1,00 (out of bounds)
mean	0.988445	0.878104	NA	0.845149	0	0.938373	0.635381

## Sheet: Node_temperatures
	Estimated ancestral body temperatures and the 95% HPDI for the ancestral node of each major clade
	All species (n=172)			Mammals (n=57)			Crocodilians (n=2)			Birds (n=48)			Turtles (n=3)			Lepidosaurs (n=51)			Amphibians (n=11)
#	Tb ºC	Lower HPDI	Upper HPDI	Tb ºC	Lower HPDI	Upper HPDI	Tb ºC	Lower HPDI	Upper HPDI	Tb ºC	Lower HPDI	Upper HPDI	Tb ºC	Lower HPDI	Upper HPDI	Tb ºC	Lower HPDI	Upper HPDI	Tb ºC	Lower HPDI	Upper HPDI
1	29.4741	24.968	33.8876	33.4795	31.016	36.1113	29.8649	27.5715	32.4316	39.1989	37.2805	41.2602	27.9261	25.3623	31.0264	29.8525	25.1054	34.9736	22.9474	18.7824	26.7936
2	29.7195	25.3549	34.296	32.2882	29.2641	35.1913	29.2659	25.596	32.6974	39.5029	37.453	41.7828	28.3959	25.0444	31.7098	30.139	25.2385	34.4891	24.6586	20.5563	28.8577
3	30.0106	25.2968	34.3029	32.8443	29.7256	36.2027	30.0871	27.2113	32.842	39.6402	37.5665	41.4408	26.0189	22.921	29.348	30.2982	25.0782	34.7926	24.9487	20.3608	29.1358
4	30.3931	25.9824	34.8584	32.8255	30.1522	36.0792	31.6987	28.9444	34.2344	39.0415	37.0219	41.2465	26.6529	24.0024	29.3997	30.0942	24.7933	34.7569	25.9801	20.7733	30.5877
5	29.2326	25.171	33.4239	32.5832	29.2762	35.7026	30.7413	28.0376	33.3636	39.2728	37.266	41.7487	29.316	26.2212	33.0368	29.8904	25.0863	34.9677	23.4979	19.5639	27.9062
6	29.8625	26.0219	34.6281	33.4348	29.8184	36.0487	29.2718	26.1659	32.1039	39.1486	36.7255	41.3104	25.5096	22.6972	28.7199	29.0233	24.7089	33.4618	26.2829	22.4518	30.9632
7	28.7156	24.5056	33.5233	32.3398	28.9952	35.4021	29.1909	28.1262	30.1826	39.108	37.2124	41.0106	28.9095	25.6068	32.0444	29.234	25.1445	34.5062	22.2977	18.4141	27.174
8	29.166	25.2653	33.2196	32.5667	29.4319	35.2305	30.2858	26.9664	34.0529	39.5376	37.7653	41.3664	28.8739	26.271	31.9586	29.8553	25.2621	34.4466	23.1741	19.9225	26.7856
9	30.1827	25.5294	34.9345	34.0404	31.0537	36.9739	31.0071	27.9039	33.9453	39.4542	37.3196	41.5054	27.1556	24.2061	29.6235	30.5499	25.8008	34.8875	23.0363	18.3164	27.7008
10	29.9661	25.5015	34.6215	32.8086	29.7769	35.7458	30.4244	27.6007	33.6547	39.6166	37.63	41.3683	28.2835	25.2568	31.5283	29.708	24.5879	34.1021	25.1607	20.5605	29.5004
mean	29.6723	25.3597	34.1696	32.9211	29.851	35.8688	30.1838	27.4124	32.9508	39.3521	37.3241	41.404	27.7042	24.7589	30.8396	29.8645	25.0806	34.5384	24.1984	19.9702	28.5405

## Sheet: Body_temperatures
	Mean body temperatures for each diel activity state, within clades (Amphibia, Lepidosauria, Testudines, Crocodylia, Aves and Mammalia) and across clades (Tetrapoda)
		Tetrapods (n=172)		Mammals (n=57)		Crocodilians (n=2)		Birds (n=48)		Turtles (n=3)		Lepidosaurs (n=51)		Amphibians (n=11)
#	Diel activity state	Tb ºC	n	Tb ºC	n	Tb ºC	n	Tb ºC	n	Tb ºC	n	Tb ºC	n	Tb ºC	n
1	arrhythmic	35.1825	18	36.1286	7	NA	0	40.7	6	27.51	1	28.3333	3	23.68	1
	crepuscular	38.2667	6	36.4333	3	NA	0	40.1	3	NA	0	NA	0	NA	0
	diurnal	36.6961	94	36.8417	12	NA	0	41.5189	37	26.7	2	33.3794	42	15.8	1
	nocturnal	31.3255	54	36.0143	35	29.425	2	39.425	2	NA	0	25.4945	6	15.6	9
2	arrhythmic	37.4286	21	35.4333	9	NA	0	40.99	10	NA	0	28.6	2	NA	0
	crepuscular	36.96	5	37.75	2	NA	0	42.2	1	NA	0	39.3	1	27.8	1
	diurnal	36.322	90	36.8875	8	NA	0	41.7206	34	29.35	2	33.1564	44	18.9	2
	nocturnal	31.4413	54	35.6263	38	27.725	2	38.7833	3	19.96	1	25.2832	4	14.25	8
3	arrhythmic	37.74	10	36.7	6	NA	0	41.3667	3	NA	0	33.1	1	NA	0
	crepuscular	35.4167	6	36.65	2	NA	0	38.8	2	NA	0	30.8	2	NA	0
	diurnal	36.82	100	37.4133	15	NA	0	41.4603	39	26.25	2	33.8561	42	14.698	2
	nocturnal	31.7842	56	36.2794	34	29.8	2	40.225	4	19.96	1	26.1417	6	16.5674	9
4	arrhythmic	37.825	16	36.9333	6	NA	0	40.475	8	NA	0	29.9	2	NA	0
	crepuscular	33.55	4	NA	0	NA	0	40.95	2	24.5	1	NA	0	27.8	1
	diurnal	36.3756	93	37.1231	13	NA	0	41.3735	34	25.1	2	32.8052	44	NA	0
	nocturnal	31.5318	59	35.6974	38	31.575	2	39.2875	4	NA	0	24.88	5	15.9179	10
5	arrhythmic	36.6529	17	36.05	8	NA	0	40.9667	6	27.5	1	30.7	2	NA	0
	crepuscular	39.35	4	39.1	3	NA	0	40.1	1	NA	0	NA	0	NA	0
	diurnal	36.6572	93	37.2333	9	NA	0	41.6405	37	28.71	2	33.2721	43	22.6	2
	nocturnal	31.8609	59	36.2486	37	30.375	2	39.6625	4	NA	0	25.2388	6	15.1	9
6	arrhythmic	36.8913	22	36.18	10	NA	0	41.0778	9	NA	0	28.2165	2	23.675	1
	crepuscular	33.2667	3	36	2	NA	0	NA	0	NA	0	NA	0	27.8	1
	diurnal	35.7578	91	37.275	8	NA	0	41.0405	37	24.3667	3	31.7247	43	NA	0
	nocturnal	31.3914	56	35.8865	37	28.55	2	40.6	2	NA	0	25.8333	6	15.2021	9
7	arrhythmic	34.0136	23	36.98	10	NA	0	40.8429	7	NA	0	24.3583	4	14.5905	2
	crepuscular	38.4	5	38.1333	3	NA	0	38.8	2	NA	0	NA	0	NA	0
	diurnal	36.2943	90	37.6727	11	NA	0	41.2794	34	27	2	32.7689	42	18.29	1
	nocturnal	31.7175	54	35.8394	33	29.125	2	39.13	5	27.75	1	25.19	5	15.3059	8
8	arrhythmic	36.1075	16	36.44	5	NA	0	41.5143	7	30.22	1	26	2	22.7	1
	crepuscular	34.025	4	37.2	3	NA	0	NA	0	24.5	1	NA	0	NA	0
	diurnal	37.1072	95	37.6273	11	NA	0	41.6776	38	NA	0	33.2073	46	NA	0
	nocturnal	32.1321	57	36.5421	38	27.55	2	39.2333	3	27.75	1	23.2333	3	17.268	10
9	arrhythmic	36.0611	12	34.18	5	NA	0	41.56	5	NA	0	27.0165	2	NA	0
	crepuscular	33.98	5	37.5667	3	NA	0	NA	0	24.5	1	32.7	1	NA	0
	diurnal	36.7646	103	37.4188	16	NA	0	41.5707	41	27.19	2	32.8342	43	17.4	1
	nocturnal	31.3085	52	36.6727	33	29.675	2	38.475	2	NA	0	27.4866	5	14.4107	10
10	arrhythmic	33.9289	18	36.6667	9	NA	0	41.25	4	30.22	1	25.1333	3	10.1	1
	crepuscular	37.6	1	37.6	1	NA	0	NA	0	NA	0	NA	0	NA	0
	diurnal	36.9251	94	37.5917	12	NA	0	41.3286	42	22	1	32.3605	39	NA	0
	nocturnal	31.12	59	36.2343	35	29.25	2	39.15	2	20.75	1	27.5556	9	16.2329	10

## Sheet: phylANOVA_clade_Tb
	Phylogenetic ANOVA testing for differences in body temperatures across major tetrapod clades				Phylogenetic ANOVA testing for differences in body temperatures between endotherms and ectotherms
	All species				All species
#	F	P	<0.05	n	F	P	<0.05	n
1	111.711	0.0514	ns	172	123.287	0.0686	ns	172
2	117.649	0.042	*	172	111.287	0.0831	ns	172
3	120.264	0.0393	*	172	117.22	0.0787	ns	172
4	100.989	0.0693	ns	172	125.386	0.0678	ns	172
5	122.438	0.0399	*	172	131.428	0.0658	ns	172
6	98.9486	0.0715	ns	172	154.592	0.0445	*	172
7	117.021	0.0451	*	172	146.619	0.0492	*	172
8	116.238	0.0471	*	172	142.394	0.0557	ns	172
9	130.54	0.0299	*	172	132.431	0.0589	ns	172
10	141.396	0.0297	*	172	172.516	0.0427	*	172
		* %	0.7			* %	0.3
		ns %	0.3			ns %	0.7

## Sheet: Rates
	𝜎2 (clade-level)							𝜎2 (species-level)
#	All species (n=172)	Mammals (n=57)	Crocodilians (n=2)	Birds (n=48)	Turtles (n=3)	Lepidosaurs (n=51)	Amphibians (n=11)	All species (n=172)	Mammals (n=57)	Crocodilians (n=2)	Birds (n=48)	Turtles (n=3)	Lepidosaurs (n=51)	Amphibians (n=11)
1	0.0773077	0.0509749	0.0708735	0.0494763	0.0699575	0.10214	0.109072	0.0649302	0.0522495	0.0535719	0.0476986	0.0579755	0.084191	0.120493
2	0.0808892	0.0555544	0.160363	0.0526201	0.135814	0.0943201	0.107099	0.0693847	0.0548608	0.300805	0.0461079	0.14485	0.088415	0.0953268
3	0.0799564	0.0556278	0.0714114	0.0504569	0.12768	0.0912492	0.124825	0.0685879	0.0557165	0.0525839	0.0487322	0.121043	0.0832166	0.142707
4	0.0799924	0.049614	0.0577979	0.0502214	0.10441	0.0987604	0.137051	0.0663347	0.0513595	0.0459132	0.0497521	0.102866	0.0887948	0.10591
5	0.0817211	0.0625221	0.0717149	0.0565214	0.0695286	0.0993912	0.116636	0.0822768	0.0656472	0.058286	0.0562488	0.0673296	0.116889	0.129988
6	0.0873101	0.0601283	0.0897995	0.0602615	0.0954681	0.109101	0.117925	0.0807483	0.0776046	0.0725351	0.0587068	0.0866871	0.095808	0.123271
7	0.0841824	0.0586212	0.0926872	0.0560454	0.111713	0.104038	0.113161	0.0762708	0.0586488	0.0503594	0.0531163	0.148783	0.10863	0.103531
8	0.0737906	0.053077	0.12507	0.0496769	0.0747706	0.090568	0.0931116	0.0689237	0.0511502	0.138162	0.0450649	0.079825	0.101306	0.0994366
9	0.0844319	0.0500932	0.0862956	0.0515782	0.0838146	0.10581	0.144054	0.0756421	0.0532842	0.0835726	0.0488061	0.0770018	0.11356	0.130988
10	0.0791088	0.052664	0.0868535	0.0515105	0.100408	0.0983798	0.118355	0.0643586	0.0559867	0.0764431	0.0511373	0.0815685	0.079897	0.0865002
mean	0.080869	0.0548877	0.0912866	0.0528369	0.0973564	0.0993758	0.118129	0.0717458	0.0576508	0.0932233	0.0505371	0.096793	0.0960707	0.113815

## Sheet: phylANOVA_rates
	Phylogenetic ANOVA testing for differences in rates of evolution for body temperature (clade-level) in endotherms and ectotherms				Phylogenetic ANOVA testing for differences in rates of evolution for body temperature (species-level) in endotherms and ectotherms
#	F	P	<0.05	n	F	P	<0.05	n
1	6.0244	0.0661	ns	6	14.7497	0.5111	ns	6
2	10.0176	0.0306	*	6	37.8428	0.2995	ns	6
3	6.1535	0.0639	ns	6	24.467	0.4053	ns	6
4	4.1317	0.1052	ns	6	32.9504	0.3459	ns	6
5	3.0212	0.148	ns	6	21.4269	0.4414	ns	6
6	19.9734	0.0095	*	6	12.6834	0.549	ns	6
7	46.1718	0.0026	*	6	19.1484	0.4662	ns	6
8	7.8866	0.0429	*	6	12.7306	0.5543	ns	6
9	6.7263	0.0533	ns	6	32.4651	0.3355	ns	6
10	25.058	0.0062	*	6	25.1681	0.4102	ns	6
		* %	0.5			* %	0
		ns %	0.5			ns %	1

## Sheet: phylANOVA_diel_Tb
	Phylogenetic ANOVA testing for a relationship between diel activity and body temperatures, using nocturnal and diurnal species																																Phylogenetic ANOVA testing for a relationship between diel activity and body temperatures, using all four diel-activity states
	All species				Mammals				Birds				Turtles				Lepidosaurs				Amphibians				Ectotherms				Endotherms				All species (n=172)			Mammals (n=57)			Birds (n=48)			Turtles (n=3)			Lepidosaurs (n=51)			Amphibians (n=11)
#	F	P	<0.05	n	F	P	<0.05	n	F	P	<0.05	n	F	P	<0.05	n	F	P	<0.05	n	F	P	<0.05	n	F	P	<0.05	n	F	P	<0.05	n	F	P	<0.05	F	P	<0.05	F	P	<0.05	F	P	<0.05	F	P	<0.05	F	P
1	21.6962	0.3	ns	148	1.44268	0.337	ns	47	5.42041	0.08	ns	39	(2 species)	NA	NA	2	16.7629	0.01	*	48	0.001338	0.972	ns	10	52.6921	0.003	*	62	65.9719	0.051	ns	86	8.15212	0.289	ns	0.486549	0.843	ns	3.08727	0.154	ns	0.129408	0.753	ns	9.48309	0.004	*	1.10885	0.475
2	17.3417	0.4	ns	146	2.11617	0.33	ns	46	18.3205	0.005	*	37	10.7955	0.211	ns	3	14.4176	0.016	*	48	1.83908	0.271	ns	10	65.0154	0.002	*	63	92.6774	0.019	*	83	7.70329	0.33	ns	1.29734	0.48	ns	7.13353	0.007	*	10.7955	0.197	ns	6.52008	0.008	*	4.77035	0.04
3	19.4789	0.237	ns	156	3.57593	0.24	ns	49	3.44989	0.175	ns	43	23.4454	0.123	ns	3	17.1445	0.011	*	48	0.168703	0.671	ns	11	42.1311	0.004	*	64	56.0574	0.025	*	92	7.45209	0.257	ns	1.17638	0.484	ns	3.83517	0.135	ns	23.4454	0.139	ns	5.94642	0.027	*	0.168703	0.69
4	18.8432	0.315	ns	152	6.6602	0.076	ns	51	8.92512	0.012	*	38	(2 species)	NA	NA	2	14.2857	0.012	*	49	(all nocturnal)	NA	NA	10	56.0917	0.01	*	63	78.6646	0.003	*	89	7.86557	0.326	ns	3.92712	0.109	ns	3.12355	0.136	ns	0.014269	0.925	ns	7.35106	0.021	*	3.22112	0.191
5	17.8088	0.393	ns	151	1.84567	0.269	ns	46	8.89199	0.023	*	41	(2 species)	NA	NA	2	23.8558	0.002	*	49	2.90257	0.41	ns	11	63.4534	0.003	*	64	78.7726	0.021	*	87	7.3522	0.347	ns	2.35635	0.116	ns	3.72133	0.135	ns	0.478417	0.732	ns	12.0921	0.002	*	2.90257	0.367
6	13.1064	0.469	ns	147	3.72386	0.242	ns	45	0.149416	0.768	ns	39	(all diurnal)	NA	NA	3	8.08896	0.111	ns	49	(all nocturnal)	NA	NA	9	40.2469	0.03	*	63	82.6742	0.072	ns	84	5.73854	0.484	ns	1.25531	0.578	ns	0.071233	0.969	ns	(all diurnal)	NA	NA	4.30485	0.143	ns	1.9823	0.393
7	15.5344	0.356	ns	144	6.53474	0.035	*	44	11.0415	0.029	*	39	0.0075	0.963	ns	3	12.8903	0.055	ns	47	0.361866	0.642	ns	9	47.0954	0.011	*	61	70.8555	0.001	*	83	5.46366	0.375	ns	3.46656	0.086	ns	5.1806	0.038	*	0.0075	0.96	ns	12.5562	0.022	*	0.224101	0.898
8	21.5407	0.357	ns	152	2.31244	0.097	ns	49	11.4345	0.013	*	41	(1 species)	NA	NA	1	16.0937	0.007	*	49	(all nocturnal)	NA	NA	10	93.5622	0.005	*	62	75.7684	0.017	*	90	7.24723	0.403	ns	0.776204	0.601	ns	5.33032	0.086	ns	(1 of each)	NA	NA	10.6705	0.023	*	1.90373	0.294
9	20.3837	0.309	ns	155	4.29869	0.165	ns	49	12.9377	0.013	*	43	(2 species)	NA	NA	2	5.33118	0.061	ns	48	0.232167	0.762	ns	11	45.0606	0.016	*	63	78.3818	0.004	*	92	7.10824	0.29	ns	6.54644	0.012	*	6.82764	0.018	*	6.48222	0.243	ns	2.5252	0.134	ns	0.232167	0.777
10	27.9204	0.23	ns	153	4.36787	0.133	ns	47	6.24778	0.02	*	44	(2 species)	NA	NA	2	11.7561	0.213	ns	48	(all nocturnal)	NA	NA	10	44.6069	0.042	*	62	87.4065	0.013	*	91	8.95201	0.281	ns	1.72978	0.229	ns	2.83355	0.046	*	(1 of each)	NA	NA	9.75463	0.135	ns	0.853673	0.49
		* %	0			* %	0.1			* %	0.7			* %	0			* %	0.6			* %	0			* %	1			* %	0.8			* %	0		* %	0.1		* %	0.4		* %	0		* %	0.7		* %
		ns %	1			ns %	0.9			ns %	0.3			ns %	1			ns %	0.4			ns %	1			ns %	0			ns %	0.2			ns %	1		ns %	0.9		ns %	0.6		ns %	1		ns %	0.3		ns %
[truncated: 7 more columns]
