# Supplementary material for: Large‐scale evolution of body temperatures in land vertebrates
Source: Evol Lett. 2021 Aug 12;5(5):484–94. doi: 10.1002/evl3.249 (PMC8484719; doi:10.1002/evl3.249)
Supplement: Supplementary file 1 — Supplementary Material [file EVL3-5-484-s001.zip › Dataset S9.tre]

#Dataset S9: The 10 subsampled phylogenies used

((((Ambystoma_dumerilii:8.83378,Ambystoma_ordinarium:8.83378):171.73592,(Desmognathus_wrighti:103.41782,((Batrachoseps_wrighti:79.9508,Batrachoseps_attenuatus:79.9508):12.7857,((Chiropterotriton_lavae:55.33687,Chiropterotriton_multidentatus:55.33687):31.435,Bolitoglossa_lincolni:86.77187):5.96463):10.68132):77.15188):81.14029,((Rana_virgatipes:62.624187,Rana_palmipes:62.624187):80.871203,Anaxyrus_boreas:143.49539):118.2146):88.95841,(((Sphenodon_punctatus:267.21,((Strophurus_strophurus:137.35629,((Teratoscincus_przewalskii:105.055915,Coleodactylus_septentrionalis:105.055915):14.39968,Rhoptropus_afer:119.455595):17.900695):64.733096,(((Hemiergis_decresiensis:32.440028,((Ctenotus_schomburgkii:19.641156,(Ctenotus_grandis:12.056904,Ctenotus_piankai:12.056904):7.584252):10.217173,Lerista_macropisthopus:29.858329):2.581699):42.855327,((Trachylepis_brevicollis:37.180185,Trachylepis_quinquetaeniata:37.180185):5.115262,(Psychosaura_macrorhyncha:15.127579,Brasiliscincus_agilis:15.127579):27.167868):32.999908):121.570092,(((Aspidoscelis_inornatus:94.009241,Cercosaura_eigenmanni:94.009241):85.559022,((Trogonophis_wiegmanni:80.522289,Amphisbaena_mertensii:80.522289):73.237969,(((Heliobolus_lugubris:23.069999,Heliobolus_spekii:23.069999):38.180928,Acanthodactylus_scutellatus:61.250927):3.956754,Iberolacerta_monticola:65.207681):88.552577):25.808005):8.727405,(((Elgaria_multicarinata:114.131046,(Varanus_griseus:34.212172,((Varanus_mertensi:20.034326,Varanus_giganteus:20.034326):7.976079,Varanus_brevicauda:28.010405):6.201767):79.918874):67.875286,((Chamaeleo_chamaeleon:126.063442,(Trapelus_sanguinolentus:100.745998,Draco_volans:100.745998):25.317444):42.146483,((Eurolophosaurus_nanuzae:35.396331,Tropidurus_hygomi:35.396331):49.284262,((Oplurus_cyclurus:80.056649,(Phymaturus_palluma:53.991627,(Liolaemus_dicktracyi:19.715368,(Liolaemus_bellii:15.150546,Liolaemus_bitaeniatus:15.150546):4.564822):34.276259):26.065022):2.689562,(((Holbrookia_propinqua:32.795898,(Phrynosoma_solare:18.837017,Phrynosoma_blainvillii:18.837017):13.958881):13.957251,(Uta_stansburiana:39.605024,(Sceloporus_grandaevus:38.33185,(Sceloporus_ochoterenae:30.44401,Sceloporus_virgatus:30.44401):7.88784):1.273174):7.148125):34.605256,(Anolis_semilineatus:41.987875,((Anolis_longitibialis:39.870611,Anolis_carolinensis:39.870611):1.584209,Anolis_monensis:41.45482):0.533055):39.37053):1.387806):1.934382):83.529332):13.796407):2.554402,(Crotalus_atrox:61.360191,(Pantherophis_obsoletus:48.685201,Hypsiglena_torquata:48.685201):12.67499):123.200543):3.734934):8.569779):5.223939):65.120614):3.0855,((Terrapene_ornata:90.9831,(Caretta_caretta:20.0503,Eretmochelys_imbricata:20.0503):70.9328):168.7457,((Apteryx_australis:107.5722616,((Callipepla_gambelii:29.91337256,Meleagris_gallopavo:29.91337258):70.09704667,((((Rallus_limicola:72.94406859,Pygoscelis_adeliae:72.9440686):4.35813677,Aechmophorus_occidentalis:77.30220537):0.02812274794,Patagioenas_fasciata:77.33032808):5.58945791,(((((Hydroprogne_caspia:21.02710596,((Uria_aalge:15.90073214,Aethia_pusilla:15.90073211):3.258975239,Stercorarius_maccormicki:19.15970736):1.867398614):36.49684585,(((Tringa_flavipes:19.70443839,Tringa_solitaria:19.7044384):13.53721668,(Calidris_canutus:18.86542087,Calidris_ruficollis:18.86542085):14.37623422):6.821700845,Numenius_arquata:40.06335591):17.46059596):7.430644395,(Vanellus_vanellus:39.16157512,Charadrius_hiaticula:39.16157508):25.79302114):17.15957484,(((Buteo_swainsoni:4.217991512,Buteo_jamaicensis:4.217991511):74.85897474,((Dryobates_borealis:13.63698657,Picoides_arcticus:13.63698657):64.19893497,(Athene_cunicularia:40.74715148,Asio_flammeus:40.74715148):37.0887701):1.241044649):1.293236914,(Falco_peregrinus:78.1512257,(Agapornis_pullarius:76.93472515,(Contopus_pertinax:66.52249083,(Nucifraga_caryocatactes:50.29130191,(((Baeolophus_bicolor:19.04585889,Cyanistes_caeruleus:19.04585887):23.06112812,Psaltriparus_minimus:42.10698699):2.384865488,(((Cinclus_mexicanus:28.38114964,((Myadestes_townsendi:21.46445929,Catharus_minimus:21.46445931):4.336098077,Luscinia_svecica:25.80055739):2.580592318):10.3457819,(Certhia_familiaris:29.15716089,Troglodytes_troglodytes:29.15716087):9.569770735):4.851296809,((Prunella_modularis:32.60559949,Taeniopygia_guttata:32.60559953):2.803729072,(Anthus_rubescens:30.36714329,(Pheucticus_melanocephalus:21.68358412,((Setophaga_pinus:9.053386042,(Leiothlypis_celata:1.532329963,Leiothlypis_luciae:1.532329964):7.521056079):9.92554894,(Spizella_breweri:12.88881061,(Zonotrichia_querula:11.09187873,Artemisiospiza_belli:11.09187872):1.796931889):6.090124347):2.704649165):8.683559164):5.042185324):8.168899786):0.9136240973):5.799449396):16.23118897):10.41223429):1.216500563):2.218977416):1.743967936):0.6175578973,Chordeiles_minor:82.73172896):0.1880570108):17.09063331):7.561842381):141.4873383,(Caiman_yacare:88.3251,Crocodylus_acutus:88.3251):160.7345):10.6692):10.5667):50.04,(Ornithorhynchus_anatinus:217.800003,(((Caluromys_derbianus:54.731626,(Lutreolina_crassicaudata:18.442752,Didelphis_marsupialis:18.442752):36.288874):27.068377,((Isoodon_obesulus:18.34296,Echymipera_kalubu:18.34296):46.898567,(Myrmecobius_fasciatus:63.157817,Notamacropus_rufogriseus:63.157817):2.08371):16.558476):108.2,((Procavia_capensis:80.900003,Petrodromus_tetradactylus:80.900003):20.4,((Tamandua_tetradactyla:13.483553,Tamandua_mexicana:13.483553):87.15901,(((Echinosorex_gymnura:72.079152,((Blarina_carolinensis:32.598061,Sorex_minutus:32.598061):11.949362,Crocidura_russula:44.547423):27.531729):12.520851,(((Manis_pentadactyla:77.432415,((Panthera_leo:40.245594,Ichneumia_albicauda:40.245594):21.031138,(Vulpes_macrotis:53.437906,((Bassariscus_sumichrasti:16.729192,Procyon_lotor:16.729192):13.956866,Enhydra_lutris:30.686058):22.751848):7.838826):16.155683):4.197833,Capra_hircus:81.630248):0.199431,((Cynopterus_brachyotis:23.994097,(Pteropus_pumilus:10.896226,Pteropus_poliocephalus:10.896226):13.097871):44.069675,((Noctilio_albiventris:47.51079,(Leptonycteris_curasoae:15.003425,Glossophaga_soricina:15.003425):32.507365):10.228614,((Molossus_molossus:21.510696,Eumops_perotis:21.510696):30.397389,Myotis_sodalis:51.908085):5.831319):10.324368):13.765907):2.770324):7.4,(Papio_anubis:83.300003,((Aplodontia_rufa:50.290094,(((Poliocitellus_franklinii:3.221635,Urocitellus_richardsonii:3.221635):0.35633,Spermophilus_citellus:3.577965):32.330731,Tamiasciurus_hudsonicus:35.908696):14.381398):19.675959,((Cryptomys_hottentotus:37.938607,(Hydrochoerus_hydrochaeris:36.557496,Kerodon_rupestris:36.557496):1.381111):31.061396,((Thomomys_bottae:20.605756,Heteromys_desmarestianus:20.605756):44.709754,(((Lemmiscus_curtatus:14.61,(Myopus_schisticolor:10.383431,Lemmus_lemmus:10.383431):4.226569):18.608191,((Isthmomys_pirrensis:16.994636,(Megadontomys_thomasi:15.574996,(Peromyscus_polionotus:8.588068,Peromyscus_eremicus:8.588068):6.986928):1.41964):14.995415,Calomys_musculinus:31.990051):1.22814):6.975721,((Cricetomys_gambianus:28.859492,Cricetulus_migratorius:28.859492):10.689252,(Meriones_tristrami:36.384071,(Apodemus_sylvaticus:22.247795,Acomys_russatus:22.247795):14.136276):3.164673):0.645168):25.121598):3.684493):0.96605):13.33395):8.7):8.64256):0.65744):88.7):27.8):102.535497):30.3329);
((((Ambystoma_cingulatum:42.9248,Ambystoma_ordinarium:42.9248):137.6449,(((Hydromantes_shastae:81.87306,Aneides_hardii:81.87306):7.02746,Plethodon_welleri:88.90052):14.5173,(Gyrinophilus_porphyriticus:97.08675,(Chiropterotriton_multidentatus:86.77187,Pseudoeurycea_leprosa:86.77187):10.31488):6.33107):77.15188):81.14029,(Pseudacris_triseriata:72.461894,(Anaxyrus_canorus:3.561072,Anaxyrus_boreas:3.561072):68.900822):189.248096):88.95841,(((Sphenodon_punctatus:267.21,(((Teratoscincus_przewalskii:105.055915,Gonatodes_hasemani:105.055915):14.39968,Tarentola_boettgeri:119.455595):82.633791,(((Platysaurus_intermedius:59.706137,Cordylus_macropholis:59.706137):111.152979,((Plestiodon_obsoletus:11.900586,Plestiodon_septentrionalis:11.900586):70.367073,((Ctenotus_taeniolatus:16.715998,Ctenotus_atlas:16.715998):58.579357,((Egernia_stokesii:25.973399,((Tiliqua_occipitalis:14.731963,Tiliqua_scincoides:14.731963):9.851023,Liopholis_whitii:24.582986):1.390413):38.668165,(Notomabuya_frenata:63.359996,Carlia_fusca:63.359996):1.281568):10.653791):6.972304):88.591457):26.006331,((((Kentropyx_striata:42.784552,Aspidoscelis_gularis:42.784552):51.224689,Cercosaura_eigenmanni:94.009241):85.559022,((Nucras_tessellata:61.250927,Eremias_multiocellata:61.250927):3.956754,Lacerta_viridis:65.207681):114.360582):8.727405,((((Heloderma_horridum:99.600003,Elgaria_coerulea:99.600003):14.531043,(Varanus_niloticus:34.616556,(Varanus_komodoensis:27.098908,Varanus_rosenbergi:27.098908):7.517648):79.51449):67.875286,((Trioceros_jacksonii:126.063442,Ctenophorus_isolepis:126.063442):42.146483,((Iguana_iguana:26.74875,Cyclura_nubila:26.74875):60.470582,((Microlophus_atacamensis:51.636884,Plica_umbra:51.636884):33.043709,((Phymaturus_palluma:53.991627,(Liolaemus_nigromaculatus:30.306965,(Liolaemus_multicolor:20.601656,(Liolaemus_fitzingerii:16.950697,(Liolaemus_grosseorum:4.006033,Liolaemus_laurenti:4.006033):12.944664):3.650959):9.705309):23.684662):28.754584,((Phrynosoma_mcallii:46.753149,(Urosaurus_auriculatus:41.312498,((Sceloporus_siniferus:9.047753,Sceloporus_squamosus:9.047753):29.284097,Sceloporus_orcutti:38.33185):2.980648):5.440651):34.605256,(Anolis_bonairensis:48.727279,(Anolis_occultus:43.611834,(Anolis_grahami:35.212762,Anolis_fuscoauratus:35.212762):8.399072):5.115445):32.631126):1.387806):1.934382):2.538739):80.990593):13.796407):2.554402,(Agkistrodon_contortrix:61.360191,(Nerodia_erythrogaster:10.74202,Thamnophis_elegans:10.74202):50.618171):123.200543):3.734934):8.569779):5.223939):65.120614):3.0855,((Macrochelys_temminckii:82.4226,(Gopherus_flavomarginatus:77.2684,Graptemys_geographica:77.2684):5.1542):177.3062,((Apteryx_australis:107.5722616,(((Branta_bernicla:8.115767352,Anser_anser:8.115767342):13.32379832,(Spatula_cyanoptera:6.825747237,Mareca_strepera:6.825747239):14.61381843):78.57085359,(((((Daption_capense:16.83119862,Pagodroma_nivea:16.83119863):46.77662533,Eudyptula_minor:63.60782401):3.440902815,(Jabiru_mycteria:66.14218788,(Pelecanus_erythrorhynchos:64.78279509,Phalacrocorax_carbo:64.78279511):1.359392778):0.906538881):10.28160131,(Zenaida_macroura:29.05983662,Patagioenas_fasciata:29.05983661):48.27049147):5.58945791,(((((Thalasseus_maximus:18.6090811,Leucophaeus_pipixcan:18.6090811):38.91487072,((((Tringa_flavipes:13.18602317,Tringa_semipalmata:13.18602316):19.34907165,Gallinago_gallinago:32.53509483):0.7065602556,(Calidris_minutilla:17.08076749,Calidris_ferruginea:17.08076751):16.16088758):6.821700845,Numenius_americanus:40.0633559):17.46059596):7.430644395,(Charadrius_hiaticula:45.49963833,Pluvialis_squatarola:45.49963835):19.45495788):17.15957484,((Haliaeetus_leucocephalus:79.07696625,Megascops_asio:79.07696623):1.293236914,(Tyrannus_vociferans:66.52249085,(Gymnorhinus_cyanocephalus:50.29130193,(((Baeolophus_wollweberi:15.09657381,Poecile_atricapillus:15.0965738):27.01041321,(Tachycineta_bicolor:33.20782051,Acrocephalus_schoenobaenus:33.20782053):8.899166507):2.384865488,(((((Toxostoma_crissale:15.86558234,Dumetella_carolinensis:15.86558234):13.42522174,(Turdus_iliacus:25.80055738,Ficedula_hypoleuca:25.80055737):3.490246701):9.436127513,(Catherpes_mexicanus:32.84064149,Sitta_pusilla:32.84064149):5.886290115):2.483577484,Bombycilla_cedrorum:41.21050906):2.367719325,(((Molothrus_ater:7.372516886,Euphagus_cyanocephalus:7.372516885):10.80449857,(Leiothlypis_luciae:9.157520196,(Setophaga_castanea:5.161907452,(Setophaga_virens:4.585128825,Setophaga_palmarum:4.585128828):0.5767786251):3.995612739):9.019495275):0.8019195131,(Ammodramus_savannarum:13.37493801,(Zonotrichia_querula:11.09187873,Melospiza_melodia:11.09187872):2.283059265):5.603996971):24.59929344):0.9136240973):5.799449396):16.23118897):13.84771227):1.743967936):0.6175578973,Aphantochroa_cirrochloris:82.73172899):0.1880570108):17.09063331):7.561842381):141.4873383,(Paleosuchus_palpebrosus:33.71942735,Caiman_crocodilus:33.71942735):215.3401726):10.6692):10.5667):50.04,(Tachyglossus_aculeatus:217.800003,((Monodelphis_domestica:81.800003,((Macrotis_lagotis:35.297985,(Perameles_nasuta:12.294718,Isoodon_macrourus:12.294718):23.003267):29.943542,(Antechinus_swainsonii:12.988577,(Dasyurus_viverrinus:2.379506,Dasyurus_geoffroii:2.379506):10.609071):52.25295):16.558476):108.2,(Setifer_setosus:101.300003,((Bradypus_tridactylus:52.405056,Priodontes_maximus:52.405056):48.237507,(((Notiosorex_crawfordi:40.151304,(Sorex_cinereus:22.942819,Sorex_coronatus:22.942819):17.208485):44.448699,((((Nandinia_binotata:23.709178,(Arctictis_binturong:12.229136,Paradoxurus_hermaphroditus:12.229136):11.480042):37.567554,(Vulpes_macrotis:53.437906,(Mirounga_angustirostris:44.451948,((Procyon_cancrivorus:2.772198,Procyon_lotor:2.772198):27.91386,Mustela_erminea:30.686058):13.76589):8.985958):7.838826):20.353516,Mazama_rufina:81.630248):0.199431,(Macroglossus_minimus:68.063772,(Hipposideros_galeritus:66.256103,(((Mormoops_megalophylla:35.083662,Pteronotus_quadridens:35.083662):6.213364,(Diphylla_ecaudata:25.619672,Diaemus_youngi:25.619672):15.677354):16.442378,(Molossus_molossus:51.908085,Myotis_myotis:51.908085):5.831319):8.516699):1.807669):13.765907):2.770324):7.4,(Papio_ursinus:83.300003,((Eliomys_quercinus:65.922267,(Paraxerus_cepapi:26.883742,(Urocitellus_armatus:3.577965,Urocitellus_beldingi:3.577965):23.305777):39.038525):4.043786,(((Tympanoctomys_barrerae:29.597949,Aconaemys_fuscus:29.597949):9.752791,(Ctenomys_opimus:38.093481,((Bathyergus_suillus:13.481714,(Fukomys_darlingi:10.715067,Fukomys_mechowii:10.715067):2.766647):24.456893,(Cavia_porcellus:31.6529,Dasyprocta_prymnolopha:31.6529):6.285707):0.154874):1.257259):29.649263,(((Dipodomys_deserti:28.88954,Chaetodipus_intermedius:28.88954):1.172283,Thomomys_talpoides:30.061823):35.253687,((Malacothrix_typica:33.218191,(Neotoma_lepida:21.855323,Peromyscus_crinitus:21.855323):11.362868):6.975721,(((Meriones_hurrianae:19.15752,(Gerbilliscus_vallinus:18.514961,Gerbilliscus_leucogaster:18.514961):0.642559):0.688099,Gerbillus_gerbillus:19.845619):16.538452,(Pseudomys_hermannsburgensis:24.618634,(Lemniscomys_griselda:2.9319,Lemniscomys_rosalia:2.9319):21.686734):11.765437):3.809841):25.121598):3.684493):0.96605):13.33395):8.7):8.64256):0.65744):88.7):27.8):102.535497):30.3329);
((((Ambystoma_cingulatum:42.9248,Ambystoma_maculatum:42.9248):137.6449,((Ensatina_eschscholtzii:79.60334,(Aneides_hardii:42.7591,Aneides_ferreus:42.7591):36.84424):23.81448,(Batrachoseps_pacificus:92.7365,(Chiropterotriton_dimidiatus:86.77187,Pseudoeurycea_cochranae:86.77187):5.96463):10.68132):77.15188):81.14029,((Rana_boylii:70.583047,Rana_clamitans:70.583047):72.912343,Incilius_mazatlanensis:143.49539):118.2146):88.95841,(((Sphenodon_punctatus:267.21,(((Oedura_marmorata:42.114384,Strophurus_elderi:42.114384):95.241906,(Eublepharis_macularius:133.514493,(Phyllopezus_pollicaris:110.345485,Rhoptropus_afer:110.345485):23.169008):3.841797):64.733096,(((Karusasaurus_polyzonus:35.366554,Cordylus_cordylus:35.366554):135.492562,((Plestiodon_chinensis:35.203306,(Plestiodon_elegans:25.375096,Plestiodon_skiltonianus:25.375096):9.82821):47.064353,((Pinoyscincus_jagori:46.395251,(Scincella_gemmingeri:43.956393,(Ctenotus_pantherinus:21.215693,(Ctenotus_calurus:19.641156,Ctenotus_grandis:19.641156):1.574537):22.7407):2.438858):28.900104,Mochlus_sundevallii:75.295355):6.972304):88.591457):26.006331,((((Callopistes_maculatus:85.122705,((Aspidoscelis_inornatus:28.034484,Aspidoscelis_ceralbensis:28.034484):9.576333,Pholidoscelis_exsul:37.610817):47.511888):8.886536,Cercosaura_eigenmanni:94.009241):85.559022,(((Latastia_longicaudata:42.872725,Heliobolus_spekii:42.872725):18.378202,(Eremias_przewalskii:59.085611,Acanthodactylus_boskianus:59.085611):2.165316):3.956754,(Podarcis_muralis:46.534047,Lacerta_viridis:46.534047):18.673634):114.360582):8.727405,((Varanus_giganteus:182.006332,((Bradypodion_pumilum:126.063442,(Ctenophorus_caudicinctus:105.552422,Agama_hispida:105.552422):20.51102):42.146483,(Cyclura_nubila:87.219332,((Microlophus_peruvianus:11.615101,(Microlophus_quadrivittatus:9.060876,Microlophus_atacamensis:9.060876):2.554225):73.065492,(((Liolaemus_austromendocinus:9.897411,Liolaemus_dicktracyi:9.897411):20.409554,(Liolaemus_fabiani:20.601656,(Liolaemus_cuyanus:16.950697,Liolaemus_quilmes:16.950697):3.650959):9.705309):52.439246,((Callisaurus_draconoides:46.753149,(Urosaurus_ornatus:41.312498,(Petrosaurus_thalassinus:39.605024,Sceloporus_scalaris:39.605024):1.707474):5.440651):34.605256,(Anolis_cooki:40.929621,(Anolis_barbatus:39.635428,Anolis_tropidogaster:39.635428):1.294193):40.428784):1.387806):1.934382):2.538739):80.990593):13.796407):2.554402,(Crotalus_viridis:61.360191,(Lampropeltis_elapsoides:48.685201,Nerodia_erythrogaster:48.685201):12.67499):123.200543):3.734934):8.569779):5.223939):65.120614):3.0855,((Macrochelys_temminckii:82.4226,(Kinixys_spekii:77.2684,Deirochelys_reticularia:77.2684):5.1542):177.3062,((Struthio_camelus:107.5722617,(((Spatula_clypeata:6.825747238,(Anas_laysanensis:3.700202179,Anas_acuta:3.700202179):3.125545059):13.39310769,Oxyura_jamaicensis:20.21885493):79.79156433,(((Botaurus_lentiginosus:64.78279509,Anhinga_anhinga:64.78279512):12.51941022,(Aechmophorus_occidentalis:40.00108091,Podilymbus_podiceps:40.00108086):37.30112446):5.617580658,(((((Leucophaeus_pipixcan:21.02710597,(((Cepphus_grylle:13.92660848,Synthliboramphus_hypoleucus:13.92660849):1.974123651,Fratercula_arctica:15.90073212):3.258975239,Stercorarius_skua:19.15970736):1.867398614):36.49684585,(Arenaria_interpres:35.97031493,Limosa_limosa:35.97031492):21.55363696):7.430644395,Charadrius_montanus:64.95459623):17.15957484,(((Megaceryle_alcyon:68.97648621,(Dryobates_albolarvatus:15.73642629,Sphyrapicus_thyroideus:15.73642628):53.24005991):8.859435348,Psiloscops_flammeolus:77.83592159):2.534281563,((Myiarchus_cinerascens:14.27045174,Tyrannus_vociferans:14.27045174):52.25203911,((Nucifraga_columbiana:25.89916283,(Lanius_collurio:9.833217311,Lanius_excubitor:9.833217318):16.06594555):24.39213908,((Baeolophus_inornatus:42.10698701,(Psaltriparus_minimus:33.20782049,Sylvia_nisoria:33.20782052):8.899166507):2.384865488,(((Toxostoma_curvirostre:29.29080409,Luscinia_svecica:29.29080409):9.436127513,((Polioptila_plumbea:24.61018351,Thryothorus_ludovicianus:24.61018352):8.230457965,Sitta_pusilla:32.84064149):5.886290115):4.851296809,(Anthus_pratensis:30.3671433,(Pinicola_enucleator:27.17128492,((Spiza_americana:17.23343787,Piranga_rubra:17.23343787):4.450146262,(((Molothrus_ater:7.372516886,(Quiscalus_major:2.896740085,Quiscalus_quiscula:2.896740088):4.475776807):10.80449857,(((Geothlypis_philadelphia:8.682790172,Setophaga_pinus:8.682790174):0.4747300212,Setophaga_nigrescens:9.157520191):8.311617304,Icteria_virens:17.46913748):0.7078779702):0.8019195131,Zonotrichia_albicollis:18.97893496):2.704649165):5.487700777):3.195858387):13.21108511):0.9136240973):5.799449396):16.23118897):13.84771227):1.743967936):0.6175578973,(Caprimulgus_europaeus:28.7941104,Chordeiles_acutipennis:28.79411039):53.93761859):0.1880570108):17.09063331):7.561842381):141.4873383,(Caiman_yacare:88.3251,Crocodylus_siamensis:88.3251):160.7345):10.6692):10.5667):50.04,(Zaglossus_bruijni:217.800003,((Macrotis_lagotis:65.241527,((Planigale_tenuirostris:25.183115,((Antechinus_swainsonii:9.617598,Antechinus_flavipes:9.617598):3.370979,Pseudantechinus_macdonnellensis:12.988577):12.194538):37.974702,(Spilocuscus_maculatus:45.411207,Notamacropus_rufogriseus:45.411207):17.74661):2.08371):124.758476,((Procavia_capensis:80.900003,Microgale_cowani:80.900003):20.4,((((Neomys_fodiens:40.151304,Sorex_minutus:40.151304):4.396119,Crocidura_hildegardeae:44.547423):40.05258,(((Manis_pentadactyla:77.432415,((Galerella_sanguinea:18.832138,Ichneumia_albicauda:18.832138):42.444594,(Vulpes_vulpes:53.437906,(Ursus_arctos:47.312291,(Odobenus_rosmarus:44.451948,(Spilogale_putorius:24.754295,((Eira_barbara:16.25109,Martes_americana:16.25109):5.640065,Neovison_vison:21.891155):2.86314):19.697653):2.860343):6.125615):7.838826):16.155683):4.197833,(Giraffa_camelopardalis:25.619306,Rangifer_tarandus:25.619306):56.010942):0.199431,(Syconycteris_australis:68.063772,((Saccopteryx_bilineata:32.209004,Peropteryx_macrotis:32.209004):34.047099,(Monophyllus_redmani:57.739404,(Miniopterus_australis:49.231488,Histiotus_velatus:49.231488):8.507916):8.516699):1.807669):13.765907):2.770324):7.4,(Macaca_mulatta:83.300003,(Lepus_townsendii:79.500003,((Geosciurus_princeps:32.514288,(Cynomys_leucurus:6.882149,(((Poliocitellus_franklinii:2.676701,Ictidomys_tridecemlineatus:2.676701):0.544934,Urocitellus_richardsonii:3.221635):0.35633,Xerospermophilus_spilosoma:3.577965):3.304184):25.632139):37.451765,(((Hystrix_africaeaustralis:20.311372,Coendou_prehensilis:20.311372):17.627235,(Dasyprocta_prymnolopha:36.333721,Proechimys_semispinosus:36.333721):1.604886):31.061396,(Dipodomys_spectabilis:65.31551,((((Ondatra_zibethicus:15.266014,Arborimus_longicaudus:15.266014):0.082738,Microtus_agrestis:15.348752):17.869439,(Phyllotis_xanthopygus:13.648909,Abrothrix_longipilis:13.648909):19.569282):6.975721,((Nannospalax_ehrenbergi:21.995875,Gerbillus_gerbillus:21.995875):14.388196,((Notomys_cervinus:24.359374,Uromys_caudimaculatus:24.359374):0.25926,(Micromys_minutus:24.347131,((Apodemus_mystacinus:7.63776,Apodemus_sylvaticus:7.63776):16.507946,Otomys_unisulcatus:24.145706):0.201425):0.271503):11.765437):3.809841):25.121598):3.684493):0.96605):9.53395):3.8):8.7):9.3):88.7):27.8):102.535497):30.3329);
(((Desmognathus_monticola:103.41782,(Gyrinophilus_porphyriticus:97.08675,(Batrachoseps_attenuatus:92.7365,((Isthmura_bellii:62.27699,(Pseudoeurycea_leprosa:57.42591,(Pseudoeurycea_cochranae:33.303957,Pseudoeurycea_brunnata:33.303957):24.121953):4.85108):8.89086,Bolitoglossa_platydactyla:71.16785):21.56865):4.35025):6.33107):158.29217,(Pseudacris_triseriata:72.461894,(Engystomops_pustulosus:66.193063,Leptodactylus_melanonotus:66.193063):6.268831):189.248096):88.95841,(((Sphenodon_punctatus:267.21,(((Naultinus_manukanus:57.396003,Rhynchoedura_ornata:57.396003):79.960287,(Coleonyx_mitratus:133.514493,(Coleodactylus_septentrionalis:119.455595,Rhoptropus_afer:119.455595):14.058898):3.841797):64.733096,((Ouroborus_cataphractus:170.859116,((Plestiodon_gilberti:4.335036,Plestiodon_skiltonianus:4.335036):77.932623,((Hemiergis_peronii:32.440028,Ctenotus_pantherinus:32.440028):42.855327,(Egernia_richardi:64.641564,Carlia_rhomboidalis:64.641564):10.653791):6.972304):88.591457):26.006331,((((Aspidoscelis_inornatus:19.941532,Aspidoscelis_gularis:19.941532):74.067709,Micrablepharus_maximiliani:94.009241):85.559022,(((Meroles_anchietae:53.314686,Pedioplanis_lineoocellata:53.314686):7.936241,Acanthodactylus_pardalis:61.250927):3.956754,(Podarcis_tiliguerta:46.534047,Zootoca_vivipara:46.534047):18.673634):114.360582):8.727405,(((Varanus_giganteus:28.010405,Varanus_scalaris:28.010405):153.995927,((Trioceros_hoehnelii:126.063442,Ctenophorus_scutulatus:126.063442):42.146483,(Leiocephalus_schreibersii:91.267084,((Sauromalus_ater:26.74875,Cyclura_nubila:26.74875):60.470582,(Gambelia_sila:85.690691,((Microlophus_albemarlensis:51.636884,(Uranoscodon_superciliosus:46.798923,(Plica_umbra:28.536495,Plica_plica:28.536495):18.262428):4.837961):33.043709,((Liolaemus_ramirezae:30.306965,(Liolaemus_occipitalis:18.532756,(Liolaemus_rothi:9.053477,Liolaemus_boulengeri:9.053477):9.479279):11.774209):52.439246,(((Phrynosoma_platyrhinos:21.250096,Phrynosoma_douglasii:21.250096):25.503053,(Uta_palmeri:39.605024,(Sceloporus_gadoviae:30.44401,Sceloporus_aeneus:30.44401):9.161014):7.148125):34.605256,(Anolis_frenatus:48.727279,(Anolis_lucius:41.987875,(Anolis_cybotes:41.45482,(Anolis_sagrei:37.099994,(Anolis_uniformis:34.21182,Anolis_limifrons:34.21182):2.888174):4.354826):0.533055):6.739404):32.631126):1.387806):1.934382):1.010098):1.528641):4.047752):76.942841):13.796407):2.554402,(Crotalus_scutulatus:61.360191,(Pituophis_catenifer:17.806096,Lampropeltis_getula:17.806096):43.554095):123.200543):3.734934):8.569779):5.223939):65.120614):3.0855,((Chelydra_serpentina:82.4226,(Cuora_flavomarginata:77.2684,Terrapene_ornata:77.2684):5.1542):177.3062,((Apteryx_australis:107.5722616,(Cairina_moschata:100.0104193,(((Rallus_limicola:72.94406859,((Phoebastria_immutabilis:54.99149517,(Macronectes_giganteus:16.83119864,Pagodroma_nivea:16.83119863):38.16029655):12.05723159,Pelecanus_erythrorhynchos:67.04872675):5.895341793):4.386259518,Columba_livia:77.33032809):5.58945791,(((((((Hydroprogne_caspia:12.39655542,Onychoprion_fuscatus:12.39655543):6.21252568,Larus_glaucoides:18.6090811):2.418024866,((Synthliboramphus_hypoleucus:15.90073214,Aethia_pusilla:15.90073211):3.258975239,Stercorarius_skua:19.15970736):1.867398614):36.49684585,((((Tringa_melanoleuca:14.52638747,Tringa_glareola:14.52638749):18.00870733,Gallinago_gallinago:32.53509483):0.7065602556,(Calidris_canutus:18.86542087,(Calidris_alpina:15.30811529,Calidris_minutilla:15.3081153):3.557305559):14.37623422):6.821700845,Numenius_americanus:40.0633559):17.46059596):7.430644395,((Charadrius_wilsonia:39.16157509,Charadrius_vociferus:39.1615751):6.338063257,Recurvirostra_americana:45.49963838):19.45495788):17.15957484,(((Buteo_lagopus:23.13203968,Haliaeetus_leucocephalus:23.13203967):55.94492658,Megaceryle_alcyon:79.07696621):1.293236914,(((Sayornis_nigricans:9.209858736,Contopus_virens:9.209858745):8.949367955,Tyrannus_vociferans:18.15922669):48.36326416,(Vireo_olivaceus:50.29130195,(((Hylocichla_mustelina:25.80055737,Ficedula_hypoleuca:25.80055737):12.92637421,Thryomanes_bewickii:38.72693159):4.851296809,(Anthus_trivialis:30.36714329,(Coccothraustes_vespertinus:27.1712849,(Pheucticus_melanocephalus:21.68358412,((Icterus_galbula:18.17701545,(Helmitheros_vermivorum:10.02416781,Setophaga_ruticilla:10.02416781):8.152847657):0.8019195131,(Peucaea_aestivalis:13.37493799,((Spizella_pusilla:5.147116857,Spizella_pallida:5.147116858):7.741693756,Aimophila_ruficeps:12.88881062):0.4861273763):5.603996971):2.704649165):5.487700777):3.195858387):13.21108511):6.713073493):16.23118897):13.84771227):1.743967936):0.6175578973,((Selasphorus_platycercus:62.31401228,(Chaetura_pelagica:33.58816952,Collocalia_esculenta:33.5881695):28.72584277):13.97651134,Phalaenoptilus_nuttallii:76.29052361):6.441205371):0.1880570108):17.09063331):7.561842381):141.4873383,(Caiman_latirostris:88.3251,Crocodylus_porosus:88.3251):160.7345):10.6692):10.5667):50.04,(Zaglossus_bruijni:217.800003,((Didelphis_marsupialis:81.800003,(((Perameles_gunnii:12.294718,Isoodon_auratus:12.294718):6.048242,Echymipera_kalubu:18.34296):46.898567,(Lagorchestes_conspicillatus:10.417942,(Setonix_brachyurus:10.308469,Macropus_giganteus:10.308469):0.109473):54.823585):16.558476):108.2,(((Petrodromus_tetradactylus:19.70753,Petrosaltator_rozeti:19.70753):59.38469,Chrysochloris_asiatica:79.09222):22.207783,((Chaetophractus_villosus:29.810638,Cabassous_centralis:29.810638):70.831925,((((Sorex_vagrans:11.560159,Sorex_palustris:11.560159):32.987264,Suncus_murinus:44.547423):40.05258,((Galerella_sanguinea:61.276732,(Vulpes_zerda:53.437906,Nasua_narica:53.437906):7.838826):20.552947,((Paranyctimene_raptor:23.994097,Dobsonia_anderseni:23.994097):44.069675,(((Noctilio_albiventris:3.345872,Noctilio_leporinus:3.345872):44.164918,(Mormoops_blainvillei:41.297026,(Diphylla_ecaudata:30.685916,(Erophylla_bombifrons:26.39258,(Rhinophylla_pumilio:21.795613,Sturnira_lilium:21.795613):4.596967):4.293336):10.61111):6.213764):10.228614,Miniopterus_schreibersii:57.739404):10.324368):13.765907):2.770324):7.4,(((Perodicticus_potto:67.256588,Microcebus_murinus:67.256588):8.63887,Papio_hamadryas:75.895458):7.404545,(Lepus_alleni:79.500003,((Muscardinus_avellanarius:65.922267,(Paraxerus_palliatus:26.883742,(Marmota_monax:6.882149,Ictidomys_tridecemlineatus:6.882149):20.001593):39.038525):4.043786,(((Ctenomys_fulvus:8.033991,Ctenomys_maulinus:8.033991):30.05949,((Georychus_capensis:11.053407,Bathyergus_janetta:11.053407):26.8852,Capromys_pilorides:37.938607):0.154874):30.906522,(Heteromys_salvini:65.31551,(Jaculus_jaculus:58.867622,(((Malacothrix_typica:30.199407,(Microtus_breweri:7.537645,Microtus_mexicanus:7.537645):22.661762):3.018784,Isthmomys_pirrensis:33.218191):6.975721,((Mesocricetus_brandti:37.854486,Tachyoryctes_splendens:37.854486):1.694258,(((Meriones_hurrianae:19.15752,Gerbilliscus_setzeri:19.15752):0.688099,Gerbillus_pyramidum:19.845619):16.538452,(Pseudomys_gracilicaudatus:24.618634,(Mus_minutoides:24.347131,(Hydromys_chrysogaster:24.145706,Rattus_fuscipes:24.145706):0.201425):0.271503):11.765437):3.164673):0.645168):18.67371):6.447888):3.684493):0.96605):9.53395):3.8):8.7):8.64256):0.65744):88.7):27.8):102.535497):30.3329);
(((Ambystoma_macrodactylum:180.5697,(((Hydromantes_brunus:81.87306,Desmognathus_fuscus:81.87306):7.02746,Plethodon_dorsalis:88.90052):14.5173,(Eurycea_bislineata:97.08675,(Aquiloeurycea_cephalica:62.27699,(Pseudoeurycea_nigromaculata:57.42591,Pseudoeurycea_goebeli:57.42591):4.85108):34.80976):6.33107):77.15188):81.14029,((Quasipaa_spinosa:101.582507,Rana_sylvatica:101.582507):41.912883,Anaxyrus_canorus:143.49539):118.2146):88.95841,(((Sphenodon_punctatus:267.21,(((Naultinus_rudis:57.396003,Lucasium_stenodactylum:57.396003):79.960287,(Coleonyx_brevis:133.514493,(Hemidactylus_turcicus:105.122559,Lygodactylus_klugei:105.122559):28.391934):3.841797):64.733096,(((Ouroborus_cataphractus:39.666497,(Cordylus_vittifer:15.489598,Cordylus_jonesii:15.489598):24.176899):131.192619,((Plestiodon_obsoletus:11.900586,Plestiodon_tetragrammus:11.900586):70.367073,((Hemiergis_quadrilineata:32.440028,Ctenotus_taeniolatus:32.440028):42.855327,(Bellatorias_major:64.641564,(Eutropis_multifasciata:51.213962,Trachylepis_brevicollis:51.213962):13.427602):10.653791):6.972304):88.591457):26.006331,((((Tupinambis_quadrilineatus:85.122705,((Aspidoscelis_sexlineatus:19.941532,Aspidoscelis_gularis:19.941532):17.669285,Pholidoscelis_taeniurus:37.610817):47.511888):8.886536,Alopoglossus_atriventris:94.009241):85.559022,((Heliobolus_spekii:61.250927,Acanthodactylus_pardalis:61.250927):3.956754,Iberolacerta_monticola:65.207681):114.360582):8.727405,(((Anniella_pulchra:114.131046,(Varanus_indicus:31.018617,(Varanus_bengalensis:30.26065,(Varanus_varius:28.010405,Varanus_tristis:28.010405):2.250245):0.757967):83.112429):67.875286,((Microlophus_quadrivittatus:51.636884,Plica_plica:51.636884):33.043709,((Phymaturus_antofagastensis:53.991627,((Liolaemus_austromendocinus:9.897411,(Liolaemus_dicktracyi:6.006806,Liolaemus_umbrifer:6.006806):3.890605):20.409554,(Liolaemus_kingii:24.679383,(Liolaemus_lutzae:18.532756,(Liolaemus_quilmes:9.8981,(Liolaemus_albiceps:1.126211,Liolaemus_irregularis:1.126211):8.771889):8.634656):6.146627):5.627582):23.684662):28.754584,((((Uma_exsul:26.549212,Callisaurus_draconoides:26.549212):6.246686,Phrynosoma_coronatum:32.795898):13.957251,Sceloporus_ochoterenae:46.753149):34.605256,((Anolis_gingivinus:35.50369,Anolis_cooki:35.50369):5.425931,(Anolis_fuscoauratus:24.302537,Anolis_polylepis:24.302537):16.627084):40.428784):1.387806):1.934382):97.325739):2.554402,(Agkistrodon_piscivorus:61.360191,(Coluber_constrictor:32.305488,Pantherophis_obsoletus:32.305488):29.054703):123.200543):3.734934):8.569779):5.223939):65.120614):3.0855,(((Testudo_kleinmanni:77.2684,Graptemys_geographica:77.2684):84.976,Carettochelys_insculpta:162.2444):97.4844,((Apteryx_australis:107.5722616,(Falcipennis_canadensis:100.0104192,(((((Egretta_thula:32.05515239,Nycticorax_nycticorax:32.05515236):0.1266930245,Butorides_virescens:32.18184542):45.12035991,Podilymbus_podiceps:77.30220532):0.02812274794,(Columba_livia:36.1724105,Columbina_inca:36.1724105):41.15791759):5.58945791,((((((Sterna_forsteri:18.6090811,(Rissa_tridactyla:6.426677725,Leucophaeus_pipixcan:6.426677717):12.18240338):2.418024866,Stercorarius_maccormicki:21.02710598):36.49684585,((Tringa_glareola:32.53509482,Limnodromus_griseus:32.53509483):3.435220097,(Limosa_lapponica:13.42927099,Limosa_haemastica:13.429271):22.54104393):21.55363696):7.430644395,(Charadrius_vociferus:45.49963836,Pluvialis_squatarola:45.49963835):19.45495788):17.15957484,(((Accipiter_striatus:40.65268677,Gypaetus_barbatus:40.65268675):38.4242795,((Megaceryle_alcyon:68.97648621,Sphyrapicus_ruber:68.97648619):8.859435348,Asio_otus:77.83592158):1.241044649):1.293236914,(Falco_peregrinus:78.1512257,(Sayornis_nigricans:66.52249085,(((Vireo_bellii:9.940508807,Vireo_huttoni:9.940508809):22.16647933,(Perisoreus_canadensis:25.89916283,Lanius_ludovicianus:25.89916287):6.207825266):18.18431381,((Hirundo_rustica:33.20782051,Acrocephalus_schoenobaenus:33.20782053):11.28403199,(((Dumetella_carolinensis:29.29080408,Catharus_guttatus:29.29080408):9.436127513,(Polioptila_caerulea:32.84064148,Sitta_pusilla:32.84064149):5.886290115):4.851296809,(Peucedramus_taeniatus:35.40932863,(Pinicola_enucleator:27.17128492,(Pheucticus_ludovicianus:21.68358413,((Agelaius_tricolor:18.17701545,Setophaga_fusca:18.17701546):0.8019195131,(Emberiza_citrinella:15.04264804,(Peucaea_aestivalis:13.37493799,(Spizella_pusilla:12.88881061,(Junco_hyemalis:11.09187873,Pipilo_erythrophthalmus:11.09187873):1.796931889):0.4861273763):1.66771004):3.936286931):2.704649165):5.487700777):8.238043711):8.168899786):0.9136240973):5.799449396):16.23118897):11.62873485):2.218977416):1.743967936):0.6175578973,((Archilochus_alexandri:7.071525161,Selasphorus_rufus:7.071525156):10.68106733,Aphantochroa_cirrochloris:17.75259249):64.9791365):0.1880570108):17.09063331):7.561842381):141.4873383,(Caiman_latirostris:88.3251,Crocodylus_palustris:88.3251):160.7345):10.6692):10.5667):50.04,(Tachyglossus_aculeatus:217.800003,(((Caluromys_derbianus:54.731626,(Monodelphis_brevicaudata:51.162136,Didelphis_virginiana:51.162136):3.56949):27.068377,(Perameles_nasuta:65.241527,(Dasyurus_geoffroii:63.157817,(Cercartetus_lepidus:45.411207,Lagorchestes_conspicillatus:45.411207):17.74661):2.08371):16.558476):108.2,(Petrosaltator_rozeti:101.300003,((Bradypus_tridactylus:52.405056,Chaetophractus_nationi:52.405056):48.237507,(((Scalopus_aquaticus:77.432462,(Atelerix_albiventris:72.079152,Sorex_palustris:72.079152):5.35331):7.167541,((Vulpes_vulpes:53.437906,(Odobenus_rosmarus:44.451948,(Ailurus_fulgens:37.3778,Mustela_putorius:37.3778):7.074148):8.985958):28.391773,((Eonycteris_spelaea:23.029309,Pteropus_scapulatus:23.029309):45.034463,((Pteronotus_quadridens:41.297026,Desmodus_rotundus:41.297026):16.442378,(Miniopterus_australis:49.231488,(Nyctophilus_geoffroyi:24.758834,Myotis_lucifugus:24.758834):24.472654):8.507916):10.324368):13.765907):2.770324):7.4,((Geosciurus_princeps:32.514288,Xerospermophilus_tereticaudus:32.514288):37.451765,((Octodontomys_gliroides:39.35074,(Fukomys_darlingi:37.938607,(Cavia_porcellus:31.6529,Dasyprocta_azarae:31.6529):6.285707):1.412133):29.649263,(Dipodomys_merriami:65.31551,(((Myodes_californicus:16.413425,(Myopus_schisticolor:15.348752,(Dicrostonyx_groenlandicus:10.17232,(Microtus_pennsylvanicus:5.773418,Microtus_californicus:5.773418):4.398902):5.176432):1.064673):16.804766,(((Neotoma_fuscipes:13.23048,Neotoma_lepida:13.23048):8.624843,(Megadontomys_thomasi:15.574996,(Peromyscus_boylii:9.495857,(Peromyscus_leucopus:7.997835,Peromyscus_maniculatus:7.997835):1.498022):6.079139):6.280327):10.134728,Auliscomys_boliviensis:31.990051):1.22814):6.975721,(Cricetus_cricetus:39.548744,(((Desmodillus_auricularis:9.543303,(Gerbilliscus_paeba:7.536412,(Gerbilliscus_vallinus:6.839351,Gerbilliscus_setzeri:6.839351):0.697061):2.006891):10.302316,(Gerbillus_nanus:17.618467,(Gerbillus_gerbillus:16.636406,Gerbillus_pusillus:16.636406):0.982061):2.227152):16.538452,(Pseudomys_gracilicaudatus:24.618634,(Rhabdomys_pumilio:24.597771,(Micromys_minutus:24.347131,(Apodemus_sylvaticus:22.247795,Acomys_russatus:22.247795):2.099336):0.25064):0.020863):11.765437):3.164673):0.645168):25.121598):3.684493):0.96605):22.03395):8.64256):0.65744):88.7):27.8):102.535497):30.3329);
(((Ambystoma_dumerilii:180.5697,((Hydromantes_shastae:88.90052,(Plethodon_vandykei:65.24162,Plethodon_dunni:65.24162):23.6589):14.5173,(Chiropterotriton_chondrostega:86.77187,(Pseudoeurycea_leprosa:71.16785,(Bolitoglossa_mexicana:51.97765,Bolitoglossa_franklini:51.97765):19.1902):15.60402):16.64595):77.15188):81.14029,(Rana_palmipes:143.49539,(Pseudacris_triseriata:48.754504,Hyla_cinerea:48.754504):94.740886):118.2146):88.95841,(((Sphenodon_punctatus:267.21,(((Delma_impar:76.056861,Oedura_marmorata:76.056861):61.299429,(Chatogekko_amazonicus:119.455595,(Phyllodactylus_tuberculosus:110.345485,Hemidactylus_mabouia:110.345485):9.11011):17.900695):64.733096,((Xantusia_riversiana:170.859116,((Plestiodon_reynoldsi:18.842578,(Plestiodon_obsoletus:11.900586,Plestiodon_fasciatus:11.900586):6.941992):63.425081,((Egernia_stokesii:25.973399,Liopholis_striata:25.973399):38.668165,(Trachylepis_perrotetii:63.359996,(Carinascincus_metallicus:33.455551,(Lygisaurus_foliorum:24.757397,Carlia_fusca:24.757397):8.698154):29.904445):1.281568):17.626095):88.591457):26.006331,(((Tupinambis_quadrilineatus:94.009241,(Alopoglossus_atriventris:89.401738,Potamites_ecpleopus:89.401738):4.607503):85.559022,(Heliobolus_lugubris:65.207681,Podarcis_siculus:65.207681):114.360582):8.727405,(((Xenosaurus_platyceps:94.400178,(Anniella_pulchra:61.035119,Anguis_fragilis:61.035119):33.365059):87.606154,((Trioceros_ellioti:126.063442,(Ctenophorus_maculatus:105.552422,Calotes_versicolor:105.552422):20.51102):42.146483,(Leiocephalus_schreibersii:91.267084,((Tropidurus_hygomi:20.193311,Tropidurus_insulanus:20.193311):64.487282,((Liolaemus_chiliensis:30.306965,(Liolaemus_scapularis:18.532756,(Liolaemus_olongasta:10.809711,(Liolaemus_koslowskyi:9.8981,Liolaemus_ornatus:9.8981):0.911611):7.723045):11.774209):52.439246,(((Uma_paraphygas:18.121108,Uma_scoparia:18.121108):28.632041,(Urosaurus_clarionensis:41.312498,(Sceloporus_merriami:32.759321,(Sceloporus_gadoviae:30.44401,(Sceloporus_graciosus:26.346191,(Sceloporus_aeneus:19.725626,Sceloporus_serrifer:19.725626):6.620565):4.097819):2.315311):8.553177):5.440651):34.605256,(Anolis_longitibialis:41.45482,(Anolis_gundlachi:40.929621,(Anolis_barbatus:39.635428,(Anolis_allogus:37.099994,Anolis_chrysolepis:37.099994):2.535434):1.294193):0.525199):39.903585):1.387806):1.934382):6.586491):76.942841):13.796407):2.554402,((Rhinocheilus_lecontei:16.378998,Lampropeltis_elapsoides:16.378998):32.306203,Thamnophis_elegans:48.685201):135.875533):3.734934):8.569779):5.223939):65.120614):3.0855,(((Cuora_flavomarginata:77.2684,Deirochelys_reticularia:77.2684):13.7147,Eretmochelys_imbricata:90.9831):168.7457,((Dromaius_novaehollandiae:107.5722617,(((Gallus_gallus:21.29229747,Meleagris_gallopavo:21.29229748):57.5083143,((Spatula_clypeata:6.825747238,(Mareca_strepera:2.586752277,Mareca_americana:2.586752278):4.238994962):4.160357067,Aythya_americana:10.9861043):67.81450748):21.20980747,(((Macronectes_giganteus:63.60782397,Megadyptes_antipodes:63.60782401):3.440902815,(Jabiru_mycteria:66.14218788,((Butorides_virescens:32.54367437,Bubulcus_ibis:32.54367438):30.38860142,Pelecanus_occidentalis:62.93227578):3.209912092):0.906538881):15.87105922,((((Actitis_macularius:32.5350948,Gallinago_gallinago:32.53509483):0.7065602556,(Calidris_ruficollis:27.10973816,Arenaria_interpres:27.10973818):6.131916909):48.87251604,((Milvus_migrans:79.07696625,((Alcedo_atthis:68.97648627,Dryobates_nuttallii:68.9764862):8.859435348,Bubo_virginianus:77.83592159):1.241044649):1.293236914,(((Empidonax_hammondii:7.088639371,Empidonax_traillii:7.088639368):11.07058732,Tyrannus_tyrannus:18.15922668):48.36326416,((Vireo_solitarius:32.10698814,Nucifraga_caryocatactes:32.1069881):18.18431381,((((Baeolophus_wollweberi:15.09657381,Poecile_carolinensis:15.0965738):1.095004852,Poecile_palustris:16.19157866):25.91540835,Locustella_naevia:42.10698702):2.384865488,(((Turdus_iliacus:38.7269316,Thryomanes_bewickii:38.72693159):2.483577484,Bombycilla_cedrorum:41.21050906):2.367719325,(Taeniopygia_guttata:35.4093286,(Passer_domesticus:31.74749904,((Fringilla_coelebs:25.76169046,Coccothraustes_vespertinus:25.76169048):1.409594424,(Setophaga_citrina:18.97893498,((Spizella_breweri:5.147116858,Spizella_pallida:5.147116858):7.741693756,(Passerella_iliaca:11.09187872,(Melospiza_georgiana:5.611310631,Centronyx_henslowii:5.611310634):5.480568098):1.796931889):6.090124347):8.192349942):4.576214137):3.661829574):8.168899786):0.9136240973):5.799449396):16.23118897):13.84771227):1.743967936):0.6175578973,(((Archilochus_alexandri:7.071525161,Selasphorus_rufus:7.071525156):10.68106733,Eupetomena_macroura:17.75259249):58.53793113,(Eurostopodus_mystacalis:56.47473416,Chordeiles_minor:56.47473409):19.8157895):6.441205371):0.1880570108):17.09063331):7.561842381):141.4873383,(Caiman_yacare:88.3251,Gavialis_gangeticus:88.3251):160.7345):10.6692):10.5667):50.04,(Ornithorhynchus_anatinus:217.800003,(((Chironectes_minimus:18.541222,Lutreolina_crassicaudata:18.541222):63.258781,(Caenolestes_fuliginosus:72.876251,(Sminthopsis_murina:63.157817,((Cercartetus_concinnus:14.178691,Cercartetus_lepidus:14.178691):24.886965,Trichosurus_vulpecula:39.065656):24.092161):9.718434):8.923752):108.2,((Loxodonta_africana:80.900003,Elephantulus_myurus:80.900003):20.4,((Dasypus_novemcinctus:36.87863,(Euphractus_sexcinctus:7.34024,Chaetophractus_nationi:7.34024):29.53839):63.763933,((((Notiosorex_crawfordi:40.151304,Sorex_cinereus:40.151304):4.396119,(Crocidura_russula:10.685117,Crocidura_viaria:10.685117):33.862306):40.05258,(((Manis_pentadactyla:77.432415,((Leptailurus_serval:10.802138,Panthera_tigris:10.802138):50.474594,(Vulpes_lagopus:53.437906,(Bassariscus_astutus:30.686058,Mustela_erminea:30.686058):22.751848):7.838826):16.155683):4.197833,(Globicephala_macrorhynchus:56.879193,Capra_hircus:56.879193):24.751055):0.199431,(((Paranyctimene_raptor:16.824671,Nyctimene_albiventer:16.824671):7.169426,((Dobsonia_praedatrix:2.00734,Dobsonia_moluccensis:2.00734):19.501271,Pteropus_hypomelanus:21.508611):2.485486):44.069675,(Hipposideros_galeritus:66.256103,(Phyllostomus_hastatus:57.739404,(Chalinolobus_gouldii:21.3523,Myotis_myotis:21.3523):36.387104):8.516699):1.807669):13.765907):2.770324):7.4,((Neotamias_amoenus:22.51448,((Poliocitellus_franklinii:3.221635,Urocitellus_armatus:3.221635):0.35633,Otospermophilus_beecheyi:3.577965):18.936515):47.451573,((Octodon_degus:40.277739,((Ctenomys_australis:0.401278,Ctenomys_maulinus:0.401278):37.692203,(Fukomys_bocagei:37.938607,Cuniculus_paca:37.938607):0.154874):2.184258):28.722264,((Microdipodops_pallidus:28.88954,Chaetodipus_intermedius:28.88954):36.42597,(Pedetes_capensis:64.645585,(((Mystromys_albicaudatus:22.245158,(Microtus_pinetorum:7.537645,Microtus_arvalis:7.537645):14.707513):10.973033,((Peromyscus_eremicus:9.495857,Peromyscus_maniculatus:9.495857):22.494194,Oligoryzomys_longicaudatus:31.990051):1.22814):6.975721,(Saccostomus_campestris:39.548744,(Gerbillus_nanus:36.384071,(Notomys_alexis:24.618634,(Apodemus_flavicollis:24.145706,Otomys_sloggetti:24.145706):0.472928):11.765437):3.164673):0.645168):24.451673):0.669925):3.684493):0.96605):22.03395):8.64256):0.65744):88.7):27.8):102.535497):30.3329);
((((Dicamptodon_ensatus:126.9773,(Ambystoma_dumerilii:33.00374,Ambystoma_jeffersonianum:33.00374):93.97356):53.5924,(Thorius_dubitus:87.85943,(Chiropterotriton_chondrostega:86.77187,((Aquiloeurycea_cephalica:62.27699,Pseudoeurycea_rex:62.27699):8.89086,Bolitoglossa_engelhardti:71.16785):15.60402):1.08756):92.71027):81.14029,((Rana_boylii:70.583047,Rana_clamitans:70.583047):72.912343,Anaxyrus_debilis:143.49539):118.2146):88.95841,(((Sphenodon_punctatus:267.21,((Underwoodisaurus_milii:137.35629,((Gonatodes_hasemani:56.545646,Gonatodes_humeralis:56.545646):62.909949,Tarentola_mauritanica:119.455595):17.900695):64.733096,(((Xantusia_riversiana:17.29968,Xantusia_arizonae:17.29968):153.559436,(Scelotes_gronovii:82.267659,((Sphenomorphus_sabanus:47.583484,(Scincella_gemmingeri:43.956393,(Eulamprus_tympanum:31.133648,(Ctenotus_schomburgkii:19.641156,Ctenotus_inornatus:19.641156):11.492492):12.822745):3.627091):27.711871,Lygisaurus_foliorum:75.295355):6.972304):88.591457):26.006331,((((Callopistes_maculatus:57.86403,Salvator_merianae:57.86403):27.258675,(Kentropyx_calcarata:42.784552,((Aspidoscelis_ceralbensis:12.674912,Aspidoscelis_hyperythrus:12.674912):24.935905,Pholidoscelis_pluvianotatus:37.610817):5.173735):42.338153):94.445558,(Amphisbaena_mertensii:153.760258,(Psammodromus_algirus:85.110856,(Podarcis_milensis:46.534047,Takydromus_septentrionalis:46.534047):38.576809):68.649402):25.808005):8.727405,(((Elgaria_multicarinata:114.131046,(Varanus_exanthematicus:34.616556,Varanus_gilleni:34.616556):79.51449):67.875286,((Bradypodion_pumilum:126.063442,Moloch_horridus:126.063442):42.146483,(Conolophus_subcristatus:87.219332,((Uranoscodon_superciliosus:46.798923,(Plica_umbra:42.163623,(Tropidurus_spinulosus:38.959062,Tropidurus_oreadicus:38.959062):3.204561):4.6353):37.88167,((Oplurus_cuvieri:80.056649,((Liolaemus_platei:26.105716,(Liolaemus_umbrifer:19.715368,(Liolaemus_puna:8.531813,Liolaemus_gracilis:8.531813):11.183555):6.390348):4.201249,(Liolaemus_boulengeri:16.950697,Liolaemus_olongasta:16.950697):13.356268):49.749684):2.689562,((Urosaurus_clarionensis:41.312498,(Sceloporus_variabilis:39.605024,Sceloporus_undulatus:39.605024):1.707474):40.045907,(Anolis_lucius:41.987875,(Anolis_shrevei:41.45482,(Anolis_distichus:32.156151,Anolis_gundlachi:32.156151):9.298669):0.533055):39.37053):1.387806):1.934382):2.538739):80.990593):13.796407):2.554402,((Rhinocheilus_lecontei:14.667075,Arizona_elegans:14.667075):34.018126,Tropidoclonion_lineatum:48.685201):135.875533):3.734934):8.569779):5.223939):65.120614):3.0855,(((Gopherus_berlandieri:77.2684,Pseudemys_concinna:77.2684):34.8552,Dermatemys_mawii:112.1236):147.6052,((Apteryx_australis:107.5722616,(Branta_bernicla:100.0104193,(((Coccyzus_erythropthalmus:72.94406859,(((Ardenna_tenuirostris:38.5013307,Pterodroma_hypoleuca:38.50133069):25.10649327,(Eudyptula_minor:17.21516225,Megadyptes_antipodes:17.21516225):46.39266176):3.440902815,((Butorides_virescens:32.54367437,Bubulcus_ibis:32.54367438):30.38860142,Pelecanus_erythrorhynchos:62.93227578):4.116450973):5.895341793):4.386259518,Columba_livia:77.33032809):5.58945791,((((((Leucophaeus_pipixcan:3.826906765,(Larus_dominicanus:1.766011432,Larus_pacificus:1.766011429):2.060895334):17.2001992,Uria_aalge:21.02710599):36.49684585,((Actitis_macularius:33.24165506,Calidris_alpina:33.24165507):2.728659841,Limosa_haemastica:35.97031493):21.55363696):7.430644395,(Charadrius_hiaticula:45.49963833,Pluvialis_squatarola:45.49963835):19.45495788):17.15957484,(((Circus_cyaneus:27.88418015,Buteo_swainsoni:27.88418013):51.19278612,((Picoides_tridactylus:15.73642628,Melanerpes_uropygialis:15.73642627):62.09949526,Tyto_alba:77.83592161):1.241044649):1.293236914,(Falco_peregrinus:78.1512257,(Agapornis_pullarius:76.93472515,(Myiarchus_tuberculifer:66.52249085,(Lanius_excubitor:50.29130194,((Poecile_cinctus:42.10698701,(Sylvia_curruca:29.03705785,((Acrocephalus_schoenobaenus:9.562975866,Acrocephalus_scirpaceus:9.562975859):16.49052772,Locustella_naevia:26.05350357):2.98355429):13.06992916):2.384865488,((Regulus_calendula:43.06285002,Thryomanes_bewickii:43.06285003):0.5153783691,(((Passerina_amoena:17.23343786,Piranga_ludoviciana:17.23343787):4.450146262,(((Icterus_galbula:13.22498054,Molothrus_ater:13.22498054):4.952034912,(Cardellina_canadensis:8.65268552,Setophaga_fusca:8.652685518):9.524329946):0.8019195131,(Amphispiza_bilineata:12.88881062,Zonotrichia_albicollis:12.88881062):6.090124347):2.704649165):2.007495518,Plectrophenax_nivalis:23.69107965):19.88714876):0.9136240973):5.799449396):16.23118897):10.41223429):1.216500563):2.218977416):1.743967936):0.6175578973,((Thalurania_furcata:14.28235991,Amazilia_versicolor:14.28235991):9.18625384,Oreotrochilus_estella:23.46861377):59.26311523):0.1880570108):17.09063331):7.561842381):141.4873383,(Crocodylus_siamensis:12.65976505,Crocodylus_acutus:12.65976505):236.3998349):10.6692):10.5667):50.04,(Zaglossus_bruijni:217.800003,(((Myrmecobius_fasciatus:30.240971,(Ningaui_yvonneae:25.183115,Pseudantechinus_macdonnellensis:25.183115):5.057856):32.916846,(((Cercartetus_concinnus:39.065656,Trichosurus_vulpecula:39.065656):5.448553,Petaurus_breviceps:44.514209):0.896998,Notamacropus_agilis:45.411207):17.74661):126.842186,(Macroscelides_proboscideus:101.300003,(Dasypus_novemcinctus:100.642563,(((Hylomys_suillus:72.079152,(Notiosorex_crawfordi:40.151304,(Blarina_brevicauda:32.598061,(Sorex_cinereus:22.942819,Sorex_alpinus:22.942819):9.655242):7.553243):31.927848):12.520851,((Ceratotherium_simum:81.543371,Rangifer_tarandus:81.543371):0.286308,((Dobsonia_minor:21.508611,(Pteropus_scapulatus:12.14761,Pteropus_poliocephalus:12.14761):9.361001):46.555161,(((Mormoops_blainvillei:35.083662,Pteronotus_quadridens:35.083662):6.213364,(Macrotus_californicus:27.53133,Sturnira_lilium:27.53133):13.765696):16.442378,Eptesicus_fuscus:57.739404):10.324368):13.765907):2.770324):7.4,((Carlito_syrichta:71.500004,(Cercopithecus_mitis:13.921605,Macaca_mulatta:13.921605):57.578399):11.799999,(Sylvilagus_audubonii:79.500003,((Paraxerus_palliatus:26.883742,Neotamias_merriami:26.883742):43.082311,((Tympanoctomys_barrerae:39.35074,((Ctenomys_australis:7.636308,Ctenomys_opimus:7.636308):30.457173,((Heliophobius_argenteocinereus:19.845776,Fukomys_mechowii:19.845776):18.092831,((Hydrochoerus_hydrochaeris:8.073405,Cuniculus_paca:8.073405):28.484091,(Cavia_porcellus:31.6529,Dasyprocta_prymnolopha:31.6529):4.904596):1.381111):0.154874):1.257259):29.649263,(Chaetodipus_baileyi:65.31551,(Jaculus_jaculus:58.867622,(((Phenacomys_intermedius:15.348752,(Dicrostonyx_groenlandicus:10.17232,(Microtus_montanus:7.537645,Microtus_guentheri:7.537645):2.634675):5.176432):17.869439,(Ochrotomys_nuttalli:31.990051,(Akodon_azarae:13.166966,Oligoryzomys_longicaudatus:13.166966):18.823085):1.22814):6.975721,(Saccostomus_campestris:39.548744,(((Meriones_tristrami:19.15752,Gerbilliscus_tytonis:19.15752):0.688099,(Gerbillus_nanus:17.618467,Gerbillus_dasyurus:17.618467):2.227152):16.538452,(Notomys_alexis:24.618634,(Mus_minutoides:24.347131,Thallomys_paedulcus:24.347131):0.271503):11.765437):3.164673):0.645168):18.67371):6.447888):3.684493):0.96605):9.53395):3.8):8.7):8.64256):0.65744):88.7):27.8):102.535497):30.3329);
((((Ambystoma_dumerilii:33.00374,Ambystoma_macrodactylum:33.00374):147.56596,(((Hydromantes_brunus:81.87306,(Aneides_aeneus:56.2517,Aneides_hardii:56.2517):25.62136):7.02746,Plethodon_welleri:88.90052):14.5173,(Gyrinophilus_palleucus:70.91635,Eurycea_multiplicata:70.91635):32.50147):77.15188):81.14029,(Rana_clamitans:143.49539,(Smilisca_fodiens:72.461894,Anaxyrus_exsul:72.461894):71.033496):118.2146):88.95841,(((Sphenodon_punctatus:267.21,((Hemidactylus_turcicus:105.122559,(Phelsuma_madagascariensis:101.021336,Rhoptropus_afer:101.021336):4.101223):96.966827,((Ouroborus_cataphractus:170.859116,(Plestiodon_fasciatus:82.267659,((Scincella_gemmingeri:43.956393,(Ctenotus_regius:15.125827,Ctenotus_piankai:15.125827):28.830566):31.338962,(Eutropis_multifasciata:51.213962,Copeoglossum_nigropunctatum:51.213962):24.081393):6.972304):88.591457):26.006331,((((Dracaena_guianensis:85.122705,(Ameiva_bifrontata:54.656383,((Kentropyx_calcarata:25.898586,Kentropyx_pelviceps:25.898586):16.885966,((Aspidoscelis_inornatus:10.144175,Aspidoscelis_sexlineatus:10.144175):27.466642,Pholidoscelis_pluvianotatus:37.610817):5.173735):11.871831):30.466322):8.886536,Potamites_juruazensis:94.009241):85.559022,(Trogonophis_wiegmanni:153.760258,((Psammodromus_algirus:44.387775,Gallotia_galloti:44.387775):40.723081,(Meroles_anchietae:65.207681,Zootoca_vivipara:65.207681):19.903175):68.649402):25.808005):8.727405,((Varanus_caudolineatus:182.006332,((Trioceros_jacksonii:126.063442,Moloch_horridus:126.063442):42.146483,((Uracentron_flaviceps:42.163623,Tropidurus_itambere:42.163623):42.51697,((Pristidactylus_torquatus:80.056649,(Phymaturus_antofagastensis:53.991627,((Liolaemus_ramirezae:7.67001,Liolaemus_gracilis:7.67001):22.636955,Liolaemus_lutzae:30.306965):23.684662):26.065022):2.689562,(((Uma_paraphygas:32.795898,((Phrynosoma_solare:18.837017,Phrynosoma_mcallii:18.837017):2.413079,Phrynosoma_douglasii:21.250096):11.545802):13.957251,(Urosaurus_auriculatus:41.312498,(Uta_palmeri:39.605024,(Sceloporus_ochoterenae:30.44401,(Sceloporus_aeneus:19.725626,Sceloporus_jarrovii:19.725626):10.718384):9.161014):1.707474):5.440651):34.605256,(Anolis_transversalis:48.727279,(Anolis_longitibialis:41.45482,((Anolis_marmoratus:35.50369,Anolis_gundlachi:35.50369):5.425931,Anolis_fuscoauratus:40.929621):0.525199):7.272459):32.631126):1.387806):1.934382):83.529332):13.796407):2.554402,((Crotalus_horridus:12.789218,Crotalus_atrox:12.789218):48.570973,Thamnophis_butleri:61.360191):123.200543):3.734934):8.569779):5.223939):65.120614):3.0855,(((Chelydra_serpentina:90.9831,Dermochelys_coriacea:90.9831):21.1405,Dermatemys_mawii:112.1236):147.6052,((Struthio_camelus:107.5722617,((Callipepla_californica:78.80061176,((Branta_bernicla:12.18687653,Cygnus_buccinator:12.18687652):9.252689151,(Spatula_clypeata:6.825747238,Mareca_penelope:6.825747237):14.61381843):57.36104612):21.20980747,(Bulweria_bulwerii:82.91978602,((((((Sterna_forsteri:5.720741809,Thalasseus_sandvicensis:5.720741804):15.30636416,Fratercula_arctica:21.02710597):36.49684585,(Actitis_macularius:35.9703149,Limosa_haemastica:35.97031493):21.55363696):7.430644395,Charadrius_vociferus:64.95459624):17.15957484,((Dryobates_pubescens:15.73642629,(Sphyrapicus_varius:13.8317087,Melanerpes_erythrocephalus:13.8317087):1.904717582):64.63377682,(Falco_sparverius:78.15122569,((Contopus_sordidulus:8.220085339,Empidonax_traillii:8.220085329):58.30240552,(((Vireo_bellii:5.710195568,Vireo_griseus:5.710195566):26.39679257,Corvus_brachyrhynchos:32.10698811):18.18431381,(Baeolophus_bicolor:44.4918525,((Sturnus_vulgaris:29.29080409,(Ficedula_hypoleuca:19.92722053,Muscicapa_striata:19.92722053):9.363583541):14.28742432,(Estrilda_troglodytes:35.40932861,(Anthus_pratensis:30.3671433,(Spinus_tristis:27.17128491,(Pheucticus_melanocephalus:21.68358412,((Euphagus_carolinus:18.17701545,(Helmitheros_vermivorum:10.02416781,((Geothlypis_formosa:5.298250249,Geothlypis_tolmiei:5.298250245):3.859269948,(Setophaga_citrina:5.738003482,(Setophaga_fusca:4.905611894,Setophaga_cerulea:4.905611894):0.8323915865):3.41951671):0.8666476178):8.152847657):0.8019195131,(Spizella_passerina:12.88881061,((Passerella_iliaca:8.771877554,(Junco_hyemalis:6.788918344,Zonotrichia_querula:6.788918343):1.982959222):2.320001163,(Pipilo_erythrophthalmus:9.152878934,Melozone_fusca:9.152878943):1.938999792):1.796931889):6.090124347):2.704649165):5.487700777):3.195858387):5.042185324):8.168899786):0.9136240973):5.799449396):16.23118897):11.62873485):2.218977416):1.743967936):0.6175578973,(((Calypte_anna:24.79801638,Polytmus_guainumbi:24.79801638):37.5159959,Collocalia_esculenta:62.31401227):13.97651134,(Podargus_papuensis:74.20987166,Chordeiles_minor:74.20987163):2.080651959):6.441205371):0.1880570108):17.09063331):7.561842381):141.4873383,(Paleosuchus_palpebrosus:88.3251,Crocodylus_niloticus:88.3251):160.7345):10.6692):10.5667):50.04,(Tachyglossus_aculeatus:217.800003,((Didelphis_virginiana:81.800003,(Caenolestes_fuliginosus:72.876251,((Myrmecobius_fasciatus:30.240971,(Antechinomys_laniger:25.183115,(Antechinus_swainsonii:12.988577,Sarcophilus_harrisii:12.988577):12.194538):5.057856):32.916846,Wallabia_bicolor:63.157817):9.718434):8.923752):108.2,((Chrysochloris_asiatica:73.849579,Nesogale_dobsoni:73.849579):27.450424,(((Hemiechinus_auritus:72.079152,((Neomys_fodiens:40.151304,(Blarina_brevicauda:24.472397,Cryptotis_parva:24.472397):15.678907):4.396119,(Suncus_murinus:16.11953,Crocidura_hildegardeae:16.11953):28.427893):27.531729):12.520851,(((Phataginus_tricuspis:77.432415,(((Herpailurus_yagouaroundi:14.718185,Panthera_tigris:14.718185):25.527409,(Urva_auropunctata:38.623189,(Viverricula_indica:11.088997,Viverra_megaspila:11.088997):27.534192):1.622405):21.031138,(Vulpes_vulpes:53.437906,(Taxidea_taxus:24.754295,Mustela_nivalis:24.754295):28.683611):7.838826):16.155683):4.197833,((Hippopotamus_amphibius:50.378726,(Balaenoptera_physalus:49.906757,Globicephala_macrorhynchus:49.906757):0.471969):6.500467,Capra_hircus:56.879193):24.751055):0.199431,(Rhinolophus_ferrumequinum:66.256103,((Mormoops_megalophylla:41.297026,Erophylla_bombifrons:41.297026):16.442378,Myotis_lucifugus:57.739404):8.516699):15.573576):2.770324):7.4,((Otolemur_crassicaudatus:75.895458,Erythrocebus_patas:75.895458):7.404545,((Ochotona_princeps:50.200003,Lepus_arcticus:50.200003):29.3,((Neotamias_merriami:35.908696,Glaucomys_volans:35.908696):34.057357,(((Spalacopus_cyanus:35.489468,Aconaemys_fuscus:35.489468):3.861272,(Ctenomys_talarum:38.093481,(Georychus_capensis:37.938607,Chinchilla_lanigera:37.938607):0.154874):1.257259):29.649263,((Dipodomys_panamintinus:28.88954,Chaetodipus_intermedius:28.88954):36.42597,(Sicista_betulina:58.867622,((Dicrostonyx_groenlandicus:33.218191,((Baiomys_taylori:20.264349,Peromyscus_boylii:20.264349):11.725702,(Graomys_griseoflavus:13.648909,(Abrothrix_longipilis:13.166966,Oxymycterus_dasytrichus:13.166966):0.481943):18.341142):1.22814):6.975721,(Nannospalax_ehrenbergi:36.384071,(Hydromys_chrysogaster:24.145706,(Otomys_sloggetti:10.152477,Otomys_irroratus:10.152477):13.993229):12.238365):3.809841):18.67371):6.447888):3.684493):0.96605):9.53395):3.8):8.7):9.3):88.7):27.8):102.535497):30.3329);
(((Rhyacotriton_olympicus:133.0303,((Desmognathus_ochrophaeus:88.90052,(Plethodon_vandykei:77.26012,(Plethodon_glutinosus:18.2522,Plethodon_ouachitae:18.2522):59.00792):11.6404):14.5173,(Eurycea_lucifuga:97.08675,(Chiropterotriton_multidentatus:86.77187,Pseudoeurycea_rex:86.77187):10.31488):6.33107):29.61248):128.67969,(Rana_cascadae:143.49539,(Rhinella_marina:46.310682,Incilius_alvarius:46.310682):97.184708):118.2146):88.95841,(((Sphenodon_punctatus:267.21,(((Chatogekko_amazonicus:97.412105,Gonatodes_humeralis:97.412105):22.04349,Tarentola_boettgeri:119.455595):82.633791,(((Xantusia_riversiana:157.102075,Gerrhosaurus_flavigularis:157.102075):13.757041,((Scincus_mitranus:67.295964,Typhlacontias_brevipes:67.295964):14.971695,((Pinoyscincus_jagori:46.395251,(Eulamprus_tympanum:31.133648,(Ctenotus_schomburgkii:16.669423,Ctenotus_calurus:16.669423):14.464225):15.261603):28.900104,(Mochlus_sundevallii:61.310895,Lygisaurus_foliorum:61.310895):13.98446):6.972304):88.591457):26.006331,(((Tupinambis_quadrilineatus:85.122705,(Ameivula_ocellifera:42.784552,Aspidoscelis_gularis:42.784552):42.338153):94.445558,(Gallotia_simonyi:85.110856,((Heliobolus_lugubris:61.250927,Acanthodactylus_erythrurus:61.250927):3.956754,(Teira_dugesii:43.989111,(Archaeolacerta_bedriagae:38.307749,(Zootoca_vivipara:36.547137,Takydromus_septentrionalis:36.547137):1.760612):5.681362):21.21857):19.903175):94.457407):8.727405,(((Lanthanotus_borneensis:64.439949,(Varanus_rosenbergi:28.010405,(Varanus_tristis:26.218557,Varanus_gilleni:26.218557):1.791848):36.429544):117.566383,(((Chamaeleo_africanus:23.015042,Chamaeleo_dilepis:23.015042):103.0484,(Lophosaurus_spinipes:105.552422,Phrynocephalus_helioscopus:105.552422):20.51102):42.146483,(Conolophus_subcristatus:87.219332,(Eurolophosaurus_divaricatus:84.680593,((Liolaemus_monticola:30.306965,(Liolaemus_multicolor:20.601656,((Liolaemus_pseudoanomalus:16.720803,Liolaemus_occipitalis:16.720803):1.811953,Liolaemus_uspallatensis:18.532756):2.0689):9.705309):52.439246,(((Uma_notata:32.795898,Phrynosoma_solare:32.795898):13.957251,((Petrosaurus_thalassinus:37.654143,Uta_stansburiana:37.654143):1.950881,(Sceloporus_consobrinus:20.42846,Sceloporus_palaciosi:20.42846):19.176564):7.148125):34.605256,(Anolis_gingivinus:40.929621,(Anolis_grahami:35.212762,Anolis_capito:35.212762):5.716859):40.428784):1.387806):1.934382):2.538739):80.990593):13.796407):2.554402,((Crotalus_pricei:15.338788,Crotalus_mitchellii:15.338788):46.021403,Phyllorhynchus_decurtatus:61.360191):123.200543):3.734934):8.569779):5.223939):65.120614):3.0855,((Chelydra_serpentina:82.4226,(Chelonoidis_carbonarius:77.2684,Chrysemys_picta:77.2684):5.1542):177.3062,((Apteryx_australis:107.5722616,(((Callipepla_californica:12.95151033,Oreortyx_pictus:12.95151033):65.84910143,(Cygnus_buccinator:21.43956567,(Spatula_clypeata:10.9861043,Cairina_moschata:10.98610431):10.45346136):57.36104612):21.20980747,(((Phalacrocorax_pelagicus:77.30220535,Phoenicopterus_roseus:77.30220534):0.02812274794,Zenaida_asiatica:77.33032811):5.58945791,((((Anous_stolidus:21.02710597,Fratercula_cirrhata:21.02710597):36.49684585,(Actitis_macularius:33.24165506,Calidris_alpina:33.24165507):24.2822968):24.59021923,((Dryobates_scalaris:77.83592155,Psiloscops_flammeolus:77.83592159):2.534281563,((Contopus_virens:18.1592267,Tyrannus_verticalis:18.15922669):48.36326416,((Vireo_olivaceus:32.10698814,((Cyanocitta_stelleri:18.02074823,Corvus_cryptoleucus:18.02074823):7.878414605,Lanius_ludovicianus:25.89916287):6.207825266):18.18431381,(((Poecile_atricapillus:36.64514875,Auriparus_flaviceps:36.64514877):5.461838262,(Eremophila_alpestris:37.14466611,Phylloscopus_trochilus:37.14466614):4.96232089):2.384865488,(((Oreoscoptes_montanus:29.29080409,((Sialia_currucoides:21.46445929,Catharus_ustulatus:21.46445931):4.336098077,(Ficedula_parva:16.577075,Saxicola_rubetra:16.57707501):9.223482368):3.490246701):9.436127513,(Catherpes_mexicanus:32.84064149,Sitta_pusilla:32.84064149):5.886290115):4.851296809,(Anthus_trivialis:30.36714329,((Fringilla_coelebs:25.76169046,Pinicola_enucleator:25.76169049):1.409594424,(((Spiza_americana:18.87950802,Porphyrospiza_caerulescens:18.87950801):2.804076111,((((Icterus_parisorum:8.289836689,Icterus_spurius:8.289836688):4.935143855,(Molothrus_ater:7.372516886,Quiscalus_quiscula:7.372516895):5.852463656):4.952034912,Parkesia_motacilla:18.17701547):0.8019195131,Peucaea_aestivalis:18.97893497):2.704649165):2.007495518,Calcarius_lapponicus:23.69107965):3.480205259):3.195858387):13.21108511):0.9136240973):5.799449396):16.23118897):13.84771227):1.743967936):0.6175578973,(((Archilochus_colubris:1.458664321,Archilochus_alexandri:1.458664321):22.00994944,Urosticte_benjamini:23.46861376):38.84539852,Aerodramus_vanikorensis:62.31401228):20.41771671):0.1880570108):17.09063331):7.561842381):141.4873383,(Caiman_crocodilus:88.3251,Gavialis_gangeticus:88.3251):160.7345):10.6692):10.5667):50.04,(Ornithorhynchus_anatinus:217.800003,((((Planigale_tenuirostris:20.821631,Sminthopsis_murina:20.821631):4.361484,(Antechinus_stuartii:12.988577,Dasyurus_viverrinus:12.988577):12.194538):37.974702,(Pseudocheirus_peregrinus:45.411207,(Macropus_fuliginosus:2.974565,Macropus_giganteus:2.974565):42.436642):17.74661):126.842186,(Elephantulus_edwardii:101.300003,((Tamandua_mexicana:65.400003,(Bradypus_tridactylus:52.405056,Chaetophractus_vellerosus:52.405056):12.994947):35.24256,(((Suncus_etruscus:16.11953,Crocidura_suaveolens:16.11953):68.480473,((((Herpailurus_yagouaroundi:40.245594,Galerella_sanguinea:40.245594):21.031138,(Canis_mesomelas:53.437906,(Ursus_maritimus:47.312291,((Nasua_narica:6.50485,Nasua_nasua:6.50485):24.181208,Mustela_putorius:30.686058):16.626233):6.125615):7.838826):20.353516,(Lama_glama:62.901698,Bos_taurus:62.901698):18.72855):0.199431,(Dobsonia_minor:68.063772,(Noctilio_albiventris:47.51079,(Pteronotus_davyi:41.297026,(Leptonycteris_curasoae:26.39258,(Rhinophylla_pumilio:21.795613,Artibeus_jamaicensis:21.795613):4.596967):14.904446):6.213764):20.552982):13.765907):2.770324):7.4,((Tupaia_glis:83.178958,(Loris_tardigradus:67.256588,Eulemur_fulvus:67.256588):15.92237):0.121045,((Lepus_californicus:6.934013,Lepus_timidus:6.934013):72.56599,((Muscardinus_avellanarius:65.922267,(Poliocitellus_franklinii:35.908696,(Tamiasciurus_hudsonicus:10.004128,Sciurus_carolinensis:10.004128):25.904568):30.013571):4.043786,((Octomys_mimax:39.35074,(Bathyergus_janetta:37.938607,(Chinchilla_lanigera:36.557496,((Cavia_porcellus:12.811827,Galea_musteloides:12.811827):23.521894,Capromys_pilorides:36.333721):0.223775):1.381111):1.412133):29.649263,(Dipodomys_deserti:65.31551,((Jaculus_jaculus:27.921892,Sicista_betulina:27.921892):30.94573,(((Myodes_gapperi:16.413425,((Arborimus_longicaudus:12.089125,Lemmus_sibiricus:12.089125):3.259627,Microtus_breweri:15.348752):1.064673):16.804766,((Reithrodontomys_megalotis:18.422088,Isthmomys_pirrensis:18.422088):13.567963,Phyllotis_xanthopygus:31.990051):1.22814):6.975721,(Cannomys_badius:39.548744,(Gerbilliscus_setzeri:36.384071,Thallomys_paedulcus:36.384071):3.164673):0.645168):18.67371):6.447888):3.684493):0.96605):9.53395):3.8):8.7):8.64256):0.65744):88.7):27.8):102.535497):30.3329);
(((Taricha_granulosa:180.5697,((Hydromantes_brunus:81.87306,Aneides_lugubris:81.87306):21.54476,((Aquiloeurycea_cephalica:62.27699,Pseudoeurycea_cochranae:62.27699):8.89086,(Bolitoglossa_adspersa:48.7857,(Bolitoglossa_franklini:30.76618,Bolitoglossa_morio:30.76618):18.01952):22.38215):32.24997):77.15188):81.14029,((Smilisca_fodiens:35.051964,Hyla_squirella:35.051964):37.40993,Incilius_mazatlanensis:72.461894):189.248096):88.95841,(((Sphenodon_punctatus:267.21,(((Underwoodisaurus_milii:76.056861,(Strophurus_spinigerus:44.61606,Diplodactylus_pulcher:44.61606):31.440801):61.299429,(Phyllodactylus_reissii:110.345485,(Lepidodactylus_lugubris:102.659771,Hemidactylus_frenatus:102.659771):7.685714):27.010805):64.733096,(((Xantusia_henshawi:157.102075,(Pseudocordylus_melanotus:35.366554,(Cordylus_jonesii:25.445272,Cordylus_oelofseni:25.445272):9.921282):121.735521):13.757041,(Plestiodon_gilberti:82.267659,((Eulamprus_tympanum:31.133648,Lerista_lineopunctulata:31.133648):44.161707,(Egernia_stokesii:64.641564,(Trachylepis_spilogaster:63.359996,(Carlia_rhomboidalis:22.67772,Carlia_vivax:22.67772):40.682276):1.281568):10.653791):6.972304):88.591457):26.006331,(Cnemidophorus_gramivagus:188.295668,((Trioceros_hoehnelii:168.209925,(Sauromalus_ater:87.219332,((Plica_umbra:42.163623,(Eurolophosaurus_divaricatus:35.396331,Tropidurus_itambere:35.396331):6.767292):42.51697,((Phymaturus_indistinctus:53.991627,((Liolaemus_nitidus:26.105716,(Liolaemus_buergeri:4.743221,(Liolaemus_leopardinus:4.254933,Liolaemus_elongatus:4.254933):0.488288):21.362495):4.201249,(Liolaemus_occipitalis:18.532756,(Liolaemus_melanops:16.950697,(Liolaemus_darwinii:10.809711,Liolaemus_koslowskyi:10.809711):6.140986):1.582059):11.774209):23.684662):28.754584,((((Cophosaurus_texanus:21.967986,Holbrookia_propinqua:21.967986):10.827912,Phrynosoma_modestum:32.795898):13.957251,(Sceloporus_gadoviae:30.44401,Sceloporus_palaciosi:30.44401):16.309139):34.605256,((Anolis_occultus:31.794218,Anolis_bahorucoensis:31.794218):11.817616,(Anolis_semilineatus:41.987875,(Anolis_longiceps:41.45482,(Anolis_homolechis:37.099994,(Anolis_auratus:35.212762,(Anolis_fuscoauratus:24.302537,(Anolis_capito:22.27986,(Anolis_lemurinus:14.838201,Anolis_trachyderma:14.838201):7.441659):2.022677):10.910225):1.887232):4.354826):0.533055):1.623959):37.746571):1.387806):1.934382):2.538739):80.990593):16.350809,((Pantherophis_obsoletus:17.806096,Rhinocheilus_lecontei:17.806096):30.879105,Nerodia_rhombifer:48.685201):135.875533):3.734934):8.569779):5.223939):65.120614):3.0855,(((Platysternon_megacephalum:82.4226,Pseudemys_concinna:82.4226):8.5605,Dermochelys_coriacea:90.9831):168.7457,((Struthio_camelus:107.5722617,(((Callipepla_californica:12.95151033,Oreortyx_pictus:12.95151033):65.84910143,((Branta_canadensis:12.18687652,Cygnus_buccinator:12.18687652):9.252689151,Anas_platyrhynchos:21.43956567):57.36104612):21.20980747,(((Fulica_americana:72.94406858,(Phoebastria_immutabilis:67.04872676,Egretta_tricolor:67.04872675):5.895341793):4.35813677,Podiceps_auritus:77.30220536):5.617580658,((((((Sterna_forsteri:18.6090811,Anous_stolidus:18.6090811):2.418024866,((Uria_aalge:13.92660848,Synthliboramphus_hypoleucus:13.92660849):1.974123651,((Aethia_pusilla:4.69430512,Aethia_cristatella:4.694305125):9.698839376,(Fratercula_arctica:4.021540489,Fratercula_cirrhata:4.021540487):10.37160401):1.507587616):5.126373853):36.49684585,Tringa_solitaria:57.52395189):7.430644395,Pluvialis_dominica:64.95459623):17.15957484,((Buteo_jamaicensis:79.07696625,((Phoeniculus_purpureus:71.01346079,(Colaptes_auratus:17.85642197,Sphyrapicus_varius:17.85642197):53.15703879):6.822460777,Psiloscops_flammeolus:77.83592159):1.241044649):1.293236914,(Contopus_virens:66.52249086,((Vireo_flavifrons:32.10698814,(Nucifraga_columbiana:25.89916283,(Lanius_ludovicianus:1.95426222,Lanius_excubitor:1.954262222):23.94490065):6.207825266):18.18431381,(Phylloscopus_trochilus:44.49185252,(((Regulus_satrapa:33.91158133,Regulus_regulus:33.91158129):9.151268725,Bombycilla_cedrorum:43.06285002):0.5153783691,(Peucedramus_taeniatus:35.40932863,(Motacilla_flava:30.36714329,((Passerina_amoena:17.23343786,Piranga_rubra:17.23343787):4.450146262,((((Agelaius_tricolor:7.056654299,Molothrus_ater:7.056654298):0.3158625878,(Euphagus_carolinus:3.527524322,Euphagus_cyanocephalus:3.527524322):3.844992563):10.80449857,(((Geothlypis_philadelphia:8.682790172,Setophaga_pinus:8.682790174):0.3705958684,Leiothlypis_virginiae:9.053386042):0.1041341528,Setophaga_palmarum:9.157520192):9.019495275):0.8019195131,Melospiza_georgiana:18.97893497):2.704649165):8.683559164):5.042185324):8.168899786):0.9136240973):5.799449396):16.23118897):13.84771227):1.743967936):0.6175578973,Aeronautes_saxatalis:82.73172897):0.1880570108):17.09063331):7.561842381):141.4873383,(Alligator_mississippiensis:88.3251,Gavialis_gangeticus:88.3251):160.7345):10.6692):10.5667):50.04,(Zaglossus_bruijni:217.800003,(((Monodelphis_domestica:51.162136,Chironectes_minimus:51.162136):30.637867,(Perameles_gunnii:65.241527,((Planigale_tenuirostris:25.183115,(Antechinus_flavipes:12.988577,Dasycercus_cristicauda:12.988577):12.194538):37.974702,Macropus_giganteus:63.157817):2.08371):16.558476):108.2,(Procavia_capensis:101.300003,((Chaetophractus_nationi:29.810638,Cabassous_centralis:29.810638):70.831925,(((Condylura_cristata:77.432462,Blarina_brevicauda:77.432462):7.167541,((((Puma_concolor:14.718185,(Leptailurus_serval:10.802138,(Leopardus_wiedii:10.698251,Panthera_leo:10.698251):0.103887):3.916047):25.527409,Ichneumia_albicauda:40.245594):41.384654,((Balaenoptera_physalus:49.906757,Globicephala_macrorhynchus:49.906757):6.972436,Bubalus_bubalis:56.879193):24.751055):0.199431,(Diaemus_youngi:30.685916,(Chrotopterus_auritus:27.53133,(Monophyllus_redmani:26.39258,Rhinophylla_pumilio:26.39258):1.13875):3.154586):51.143763):2.770324):7.4,((Papio_hamadryas:12.976431,Macaca_mulatta:12.976431):70.323572,((Ochotona_princeps:50.200003,Lepus_alleni:50.200003):29.3,((Poliocitellus_franklinii:35.908696,Tamiasciurus_hudsonicus:35.908696):34.057357,((Octodontomys_gliroides:39.35074,(Ctenomys_maulinus:38.093481,((Georychus_capensis:11.053407,Bathyergus_janetta:11.053407):26.8852,((Dolichotis_salinicola:20.059858,Dasyprocta_leporina:20.059858):16.273863,Capromys_pilorides:36.333721):1.604886):0.154874):1.257259):29.649263,(((Microdipodops_pallidus:17.249923,Dipodomys_merriami:17.249923):12.8119,(Geomys_pinetis:13.90038,Heteromys_desmarestianus:13.90038):16.161443):35.253687,(((Myodes_gapperi:16.413425,Lasiopodomys_brandtii:16.413425):16.804766,((Neotoma_lepida:21.855323,(Scotinomys_teguina:20.264349,(Peromyscus_eremicus:9.495857,Peromyscus_maniculatus:9.495857):10.768492):1.590974):10.134728,(Paynomys_macronyx:13.648909,(Abrothrix_longipilis:5.290223,Abrothrix_olivacea:5.290223):8.358686):18.341142):1.22814):6.975721,(Gerbilliscus_vallinus:36.384071,(Pseudomys_gracilicaudatus:24.618634,(Micromys_minutus:24.347131,((Mastomys_natalensis:23.715078,Hydromys_chrysogaster:23.715078):0.430628,Otomys_irroratus:24.145706):0.201425):0.271503):11.765437):3.809841):25.121598):3.684493):0.96605):9.53395):3.8):8.7):8.64256):0.65744):88.7):27.8):102.535497):30.3329);
