# Supplementary material for: Large‐scale evolution of body temperatures in land vertebrates
Source: Evol Lett. 2021 Aug 12;5(5):484–94. doi: 10.1002/evl3.249 (PMC8484719; doi:10.1002/evl3.249)
Supplement: Supplementary file 1 — Supplementary Material [file EVL3-5-484-s001.zip › Dataset_S1.xlsx]

## Sheet: Metadata
	Dataset S1. Body temperatures for all 1721 species in the study.
	Mammal taxonomy follows Burgin et al. (2018).
	Bird taxonomy follows Clements et al. (2019).
	Amphibian taxonomy follows the AmphibiaWeb (amphibiaweb.org, September 2019; AmphibiaWeb 2019).
	Reptile taxonomy follows the Reptile Database (www.reptile-database.org, August 2019; Uetz et al. 2019).
	Tb: body temperatures
	Data: we systematically searched the literature to determine whether body temperatures for birds and mammals were collected from the laborator (lab), field (field), or if this was unclear (NA)
	For newly added data from amphibians, crocodilians, and turtles, we also note whether the added data were from the lab or field. For other amphibians and lepidosaurs, the data generally appeared to be from the field
	Reference: the literature source from which data on body temperatures were obtained

## Sheet: Dataset S1
Class	Order/Clade	Family	Species	Tb	Data	References
Amphibia	Anura	Bufonidae	Anaxyrus boreas	21.3	Field	B. H. Brattstrom, A Preliminary Review of the Thermal Requirements of Amphibians. Ecology 44:238–255 (1963).
Amphibia	Anura	Bufonidae	Anaxyrus canorus	22	Field	B. H. Brattstrom, A Preliminary Review of the Thermal Requirements of Amphibians. Ecology 44:238–255 (1963).
Amphibia	Anura	Bufonidae	Anaxyrus cognatus	21.8	Field	B. H. Brattstrom, A Preliminary Review of the Thermal Requirements of Amphibians. Ecology 44:238–255 (1963).
Amphibia	Anura	Bufonidae	Anaxyrus debilis	23	Field	B. H. Brattstrom, A Preliminary Review of the Thermal Requirements of Amphibians. Ecology 44:238–255 (1963).
Amphibia	Anura	Bufonidae	Anaxyrus exsul	22.7	Field	B. H. Brattstrom, A Preliminary Review of the Thermal Requirements of Amphibians. Ecology 44:238–255 (1963).
Amphibia	Anura	Bufonidae	Anaxyrus woodhousii	26.16	Field	B. H. Brattstrom, A Preliminary Review of the Thermal Requirements of Amphibians. Ecology 44:238–255 (1963).
Amphibia	Anura	Bufonidae	Incilius alvarius	21.43	Field	B. H. Brattstrom, A Preliminary Review of the Thermal Requirements of Amphibians. Ecology 44:238–255 (1963).
Amphibia	Anura	Bufonidae	Incilius mazatlanensis	28.4	Field	B. H. Brattstrom, A Preliminary Review of the Thermal Requirements of Amphibians. Ecology 44:238–255 (1963).
Amphibia	Anura	Bufonidae	Rhinella marina	25.2	Field	B. H. Brattstrom, A Preliminary Review of the Thermal Requirements of Amphibians. Ecology 44:238–255 (1963).
Amphibia	Anura	Dicroglossidae	Paa spinosa	23.05	Lab	R.-Q. Zheng, C.-T. Liu, Giant spiny-frog (Paa spinosa) from different populations differ in thermal preference but not in thermal tolerance. Aquat. Ecol. 44:723–729 (2010).
Amphibia	Anura	Hylidae	Acris crepitans	24.9	Field	B. H. Brattstrom, A Preliminary Review of the Thermal Requirements of Amphibians. Ecology 44:238–255 (1963).
Amphibia	Anura	Hylidae	Dendropsophus labialis	13.32	Field	C. A. Navas, J. M. Carvajalino-Fernández, L. P. Saboyá-Acosta, L. A. Rueda-Solano, M. A. Carvajalino-Fernández, The body temperature of active amphibians along a tropical elevation gradient: patterns of mean and variance and inference from environmental data. Funct. Ecol. 27:1145–1154 (2013).
Amphibia	Anura	Hylidae	Hyla cinerea	30	Field	B. H. Brattstrom, A Preliminary Review of the Thermal Requirements of Amphibians. Ecology 44:238–255 (1963).
Amphibia	Anura	Hylidae	Hyla squirella	23.5	Field	B. H. Brattstrom, A Preliminary Review of the Thermal Requirements of Amphibians. Ecology 44:238–255 (1963).
Amphibia	Anura	Hylidae	Litoria gracilenta	21.6	Field	C. R. Johnson, Thermal relations and daily variation in the thermal tolerance in Bufo marinus. J. Herpetol. 6:35–38 (1972).
Amphibia	Anura	Hylidae	Litoria rubella	21.6	Lab	C. R. Johnson, Thermal relations and daily variation in the thermal tolerance in Bufo marinus. J. Herpetol. 6:35–38 (1972).
Amphibia	Anura	Hylidae	Pseudacris triseriata	27.8	Field	B. H. Brattstrom, A Preliminary Review of the Thermal Requirements of Amphibians. Ecology 44:238–255 (1963).
Amphibia	Anura	Hylidae	Smilisca baudinii	23.4	Field	R. A. Lara-Resendiz, V. H. Luja, Body temperatures of some amphibians from Nayarit, Mexico. Rev. Mex. Biodivers. 89:577–581 (2018).
Amphibia	Anura	Hylidae	Smilisca fodiens	22.7	Field	R. A. Lara-Resendiz, V. H. Luja, Body temperatures of some amphibians from Nayarit, Mexico. Rev. Mex. Biodivers. 89:577–581 (2018).
Amphibia	Anura	Hylidae	Tlalocohyla smithii	21.3	Field	R. A. Lara-Resendiz, V. H. Luja, Body temperatures of some amphibians from Nayarit, Mexico. Rev. Mex. Biodivers. 89:577–581 (2018).
Amphibia	Anura	Leptodactylidae	Engystomops pustulosus	25.3	Field	C. A. Navas, J. M. Carvajalino-Fernández, L. P. Saboyá-Acosta, L. A. Rueda-Solano, M. A. Carvajalino-Fernández, The body temperature of active amphibians along a tropical elevation gradient: patterns of mean and variance and inference from environmental data. Funct. Ecol. 27:1145–1154 (2013).
Amphibia	Anura	Leptodactylidae	Leptodactylus melanonotus	24.6	Field	R. A. Lara-Resendiz, V. H. Luja, Body temperatures of some amphibians from Nayarit, Mexico. Rev. Mex. Biodivers. 89:577–581 (2018).
Amphibia	Anura	Microhylidae	Gastrophryne olivacea	27.5	Field	H. S. Fitch, Temperature responses in freeliving amphibians and reptiles of northeastern Kansas. Univ. Kansas Publ. Mus. Nat. Hist. 8:417-476 (1956).
Amphibia	Anura	Myobatrachidae	Limnodynastes tasmaniensis	23.75	Lab	P. J. Whitehead, J. T. Puckridge, C. M. Leigh, R. S. Seymour, Effect of Temperature on Jump Performance of the Frog Limnodynastes tasmaniensis. Physiol. Zool. 62:937–949 (1989).
Amphibia	Anura	Ranidae	Rana boylii	18.29	Field	B. H. Brattstrom, A Preliminary Review of the Thermal Requirements of Amphibians. Ecology 44:238–255 (1963).
Amphibia	Anura	Ranidae	Rana cascadae	17.4	Field	B. H. Brattstrom, A Preliminary Review of the Thermal Requirements of Amphibians. Ecology 44:238–255 (1963).
Amphibia	Anura	Ranidae	Rana catesbeiana	29.7	Field	H. B. Lillywhite, Behavioral temperature regulation in the Bullfrog, Rana catesbeiana. Copeia 1:158–168 (1970).
Amphibia	Anura	Ranidae	Rana clamitans	20.24	Field	B. H. Brattstrom, A Preliminary Review of the Thermal Requirements of Amphibians. Ecology 44:238–255 (1963).
Amphibia	Anura	Ranidae	Rana palmipes	23.675	Field	B. H. Brattstrom, A Preliminary Review of the Thermal Requirements of Amphibians. Ecology 44:238–255 (1963).
Amphibia	Anura	Ranidae	Rana pipiens	26.08	Field	B. H. Brattstrom, A Preliminary Review of the Thermal Requirements of Amphibians. Ecology 44:238–255 (1963).
Amphibia	Anura	Ranidae	Rana sylvatica	23.2	Field	B. H. Brattstrom, A Preliminary Review of the Thermal Requirements of Amphibians. Ecology 44:238–255 (1963).
Amphibia	Anura	Ranidae	Rana virgatipes	21.7	Field	M. F. Given, Frequency alteration of the advertisement call in the carpenter frog, Rana virgatipes. Herpetologica 55:304–317 (1999).
Amphibia	Caudata	Ambystomatidae	Ambystoma cingulatum	18.667		J. D. Anderson, G. K. Williamson, Terrestrial mode of reproduction in Ambystoma cingulatum. Herpetologica 32, 214-221 (1976).
Amphibia	Caudata	Ambystomatidae	Ambystoma dumerilii	17.94		M. E. Feder, J. F. Lynch, H. B. Shaffer, D. B. Wake, Field body temperatures of tropical and temperature zone salamanders. Smithsonian herpetological information service 52, 1-23 (1982).
Amphibia	Caudata	Ambystomatidae	Ambystoma jeffersonianum	17.767		B. H. Brattstrom, A preliminary review of the thermal requirements of amphibians. Ecology 44, 238-255 (1963); E. L. Thompson, J. E. Gates, G. J. Taylor, Distribution and breeding habitat selection of the Jefferson salamander, Ambystoma jeffersonianum, in Maryland. J. Herpetol. 14, 113-120 (1980).
Amphibia	Caudata	Ambystomatidae	Ambystoma macrodactylum	21		M. B. John, Occurrence of Ambystoma macrodactylum in the warner mountains of northeastern California. Herpetologica 23, 315-316 (1967).
Amphibia	Caudata	Ambystomatidae	Ambystoma maculatum	8.3		B. H. Brattstrom, A preliminary review of the thermal requirements of amphibians. Ecology 44, 238-255 (1963); F. H. Pough, R. E. Wilson, Natural daily temperature stress, dehydration, and acclimation in Juvenile Ambystoma Maculatum (Shaw) (Amphibia: Caudata). Physiol. Zool. 43, 194-205 (1970); F. Pough, Acid precipitation and embryonic mortality of spotted salamanders, Ambystoma maculatum. Scienc…
Amphibia	Caudata	Ambystomatidae	Ambystoma mexicanum	20		M. E. Feder, J. F. Lynch, H. B. Shaffer, D. B. Wake, Field body temperatures of tropical and temperature zone salamanders. Smithsonian herpetological information service 52, 1-23 (1982).
Amphibia	Caudata	Ambystomatidae	Ambystoma opacum	19.95		B. H. Brattstrom, A preliminary review of the thermal requirements of amphibians. Ecology 44, 238-255 (1963); J. D. Anderson, R. E. Graham, Vertical migration and stratification of Larval Ambystoma. Copeia 1967, 371-374 (1967).
Amphibia	Caudata	Ambystomatidae	Ambystoma ordinarium	15.8		M. E. Feder, J. F. Lynch, H. B. Shaffer, D. B. Wake, Field body temperatures of tropical and temperature zone salamanders. Smithsonian herpetological information service 52, 1-23 (1982); J. D. Anderson, R. D. Worthington, The life history of the Mexican salamander Ambystoma ordinarium Taylor. Herpetologica 27, 165-176 (1971).
Amphibia	Caudata	Ambystomatidae	Ambystoma tigrinum	18.357		M. E. Feder, J. F. Lynch, H. B. Shaffer, D. B. Wake, Field body temperatures of tropical and temperature zone salamanders. Smithsonian herpetological information service 52, 1-23 (1982).
Amphibia	Caudata	Dicamptodontidae	Dicamptodon ensatus	11.414		B. H. Brattstrom, A preliminary review of the thermal requirements of amphibians. Ecology 44, 238-255 (1963); R. A. Nussbaum, Nests and eggs of the pacific giant salamander, Dicamptodon ensatus (Eschscholtz). Herpetologica 25, 257-262 (1969).
Amphibia	Caudata	Plethodontidae	Aneides aeneus	18		R. E. J. A. M. N. Gordon, A contribution to the life history and ecology of the plethodontid salamander Aneides aeneus (Cope and Packard). Am. Midl. Nat., 666-701 (1952); R. E. Gordon, R. L. J. C. Smith, Notes on the life history of the salamander Aneides aeneus. Copeia 1949, 173-175 (1949).
Amphibia	Caudata	Plethodontidae	Aneides ferreus	18.75		B. H. Brattstrom, A preliminary review of the thermal requirements of amphibians. Ecology 44, 238-255 (1963).
Amphibia	Caudata	Plethodontidae	Aneides flavipunctatus	11.092		J. F. Lynch, University of California, Berkeley, Berkeley (1974).
Amphibia	Caudata	Plethodontidae	Aneides hardii	14.5		R. C. Stebbins, Amphibians of western north America. (Univ of California Press, 1951).
Amphibia	Caudata	Plethodontidae	Aneides lugubris	10.35		B. H. Brattstrom, A preliminary review of the thermal requirements of amphibians. Ecology 44, 238-255 (1963); J. F. Lynch, University of California, Berkeley, Berkeley (1974); R. C. Stebbins, Amphibians of western north America. (Univ of California Press, 1951); R. C. Stebbins, Natural history of the salamanders of the plethodontid genus Ensatina. University of California Publications in Zoology …
Amphibia	Caudata	Plethodontidae	Aquiloeurycea cephalica	10.35		M. E. Feder, J. F. Lynch, H. B. Shaffer, D. B. Wake, Field body temperatures of tropical and temperature zone salamanders. Smithsonian herpetological information service 52, 1-23 (1982).
Amphibia	Caudata	Plethodontidae	Batrachoseps attenuatus	11.22		J. F. Lynch, University of California, Berkeley, Berkeley (1974); R. C. Stebbins, Natural history of the salamanders of the plethodontid genus Ensatina. University of California Publications in Zoology 54, 47-123 (1954); J. R. Hendrickson, Ecology and systematics of salamanders of the genus Batrachoseps. (University of California Press, 1954).
Amphibia	Caudata	Plethodontidae	Batrachoseps nigriventris	8.8		M. E. Feder, J. F. Lynch, H. B. Shaffer, D. B. Wake, Field body temperatures of tropical and temperature zone salamanders. Smithsonian herpetological information service 52, 1-23 (1982).
Amphibia	Caudata	Plethodontidae	Batrachoseps pacificus	16.1		B. H. Brattstrom, A preliminary review of the thermal requirements of amphibians. Ecology 44, 238-255 (1963); J. D. Cunningham, Aspects of the ecology of the Pacific slender salamander, Batrachoseps pacificus, in southern California. Ecology 41, 88-99 (1960).
Amphibia	Caudata	Plethodontidae	Batrachoseps wrighti	8		R. C. Stebbins, Amphibians of western north America. (Univ of California Press, 1951).
Amphibia	Caudata	Plethodontidae	Bolitoglossa adspersa	15		R. C. Stebbins, J. R. Hendrickson, Field studies of amphibians in Colombia, South America. (University of California Press, 1959).
Amphibia	Caudata	Plethodontidae	Bolitoglossa dunni	21.8		M. E. Feder, J. F. Lynch, H. B. Shaffer, D. B. Wake, Field body temperatures of tropical and temperature zone salamanders. Smithsonian herpetological information service 52, 1-23 (1982).
Amphibia	Caudata	Plethodontidae	Bolitoglossa engelhardti	15.65		M. E. Feder, J. F. Lynch, H. B. Shaffer, D. B. Wake, Field body temperatures of tropical and temperature zone salamanders. Smithsonian herpetological information service 52, 1-23 (1982).
Amphibia	Caudata	Plethodontidae	Bolitoglossa franklini	14.629		M. E. Feder, J. F. Lynch, H. B. Shaffer, D. B. Wake, Field body temperatures of tropical and temperature zone salamanders. Smithsonian herpetological information service 52, 1-23 (1982).
Amphibia	Caudata	Plethodontidae	Bolitoglossa hartwegi	12.8		M. E. Feder, J. F. Lynch, H. B. Shaffer, D. B. Wake, Field body temperatures of tropical and temperature zone salamanders. Smithsonian herpetological information service 52, 1-23 (1982).
Amphibia	Caudata	Plethodontidae	Bolitoglossa lincolni	12.3		M. E. Feder, J. F. Lynch, H. B. Shaffer, D. B. Wake, Field body temperatures of tropical and temperature zone salamanders. Smithsonian herpetological information service 52, 1-23 (1982).
Amphibia	Caudata	Plethodontidae	Bolitoglossa mexicana	20.5		M. E. Feder, J. F. Lynch, H. B. Shaffer, D. B. Wake, Field body temperatures of tropical and temperature zone salamanders. Smithsonian herpetological information service 52, 1-23 (1982).
Amphibia	Caudata	Plethodontidae	Bolitoglossa morio	12.65		M. E. Feder, J. F. Lynch, H. B. Shaffer, D. B. Wake, Field body temperatures of tropical and temperature zone salamanders. Smithsonian herpetological information service 52, 1-23 (1982).
Amphibia	Caudata	Plethodontidae	Bolitoglossa occidentalis	23.817		M. E. Feder, J. F. Lynch, H. B. Shaffer, D. B. Wake, Field body temperatures of tropical and temperature zone salamanders. Smithsonian herpetological information service 52, 1-23 (1982).
Amphibia	Caudata	Plethodontidae	Bolitoglossa platydactyla	24.3		M. E. Feder, J. F. Lynch, H. B. Shaffer, D. B. Wake, Field body temperatures of tropical and temperature zone salamanders. Smithsonian herpetological information service 52, 1-23 (1982).
Amphibia	Caudata	Plethodontidae	Bolitoglossa rostrata	12.843		M. E. Feder, J. F. Lynch, H. B. Shaffer, D. B. Wake, Field body temperatures of tropical and temperature zone salamanders. Smithsonian herpetological information service 52, 1-23 (1982).
Amphibia	Caudata	Plethodontidae	Bolitoglossa rufescens	21.675		M. E. Feder, J. F. Lynch, H. B. Shaffer, D. B. Wake, Field body temperatures of tropical and temperature zone salamanders. Smithsonian herpetological information service 52, 1-23 (1982).
Amphibia	Caudata	Plethodontidae	Bolitoglossa subpalmata	12		M. E. Feder, J. F. Lynch, H. B. Shaffer, D. B. Wake, Field body temperatures of tropical and temperature zone salamanders. Smithsonian herpetological information service 52, 1-23 (1982); J. L. Vial, The ecology of the tropical salamander, Bolitoglossa subpalmata, in Costa Rica. Rev. Biol. Trop. 15, 13-115 (1968).
Amphibia	Caudata	Plethodontidae	Chiropterotriton chondrostega	12		M. E. Feder, J. F. Lynch, H. B. Shaffer, D. B. Wake, Field body temperatures of tropical and temperature zone salamanders. Smithsonian herpetological information service 52, 1-23 (1982).
Amphibia	Caudata	Plethodontidae	Chiropterotriton dimidiatus	10.8		M. E. Feder, J. F. Lynch, H. B. Shaffer, D. B. Wake, Field body temperatures of tropical and temperature zone salamanders. Smithsonian herpetological information service 52, 1-23 (1982).
Amphibia	Caudata	Plethodontidae	Chiropterotriton lavae	20.3		M. E. Feder, J. F. Lynch, H. B. Shaffer, D. B. Wake, Field body temperatures of tropical and temperature zone salamanders. Smithsonian herpetological information service 52, 1-23 (1982).
Amphibia	Caudata	Plethodontidae	Chiropterotriton multidentatus	10.55		M. E. Feder, J. F. Lynch, H. B. Shaffer, D. B. Wake, Field body temperatures of tropical and temperature zone salamanders. Smithsonian herpetological information service 52, 1-23 (1982).
Amphibia	Caudata	Plethodontidae	Desmognathus fuscus	24.7	Lab	J. R. Spotila, Role of temperature and water in the ecology of lungless salamanders. Ecol. Mongraphs 42:95–125 (1972).
Amphibia	Caudata	Plethodontidae	Desmognathus monticola	12.592		B. H. Brattstrom, A preliminary review of the thermal requirements of amphibians. Ecology 44, 238-255 (1963); R. M. Shealy, Factors influencing activity in the salamanders Desmognathus ochrophaeus and D. monticola (Plethodontidae). Herpetologica, 94-102 (1975).
Amphibia	Caudata	Plethodontidae	Desmognathus ochrophaeus	12.807		R. M. Shealy, Factors influencing activity in the salamanders Desmognathus ochrophaeus and D. monticola (Plethodontidae). Herpetologica, 94-102 (1975); C. M. J. E. Bogert, Relative abundance, habitats, and normal thermal levels of some Virginian salamanders. Ecology 33, 16-30 (1952); L. C. J. E. M. Fitzpatrick, Energy allocation in the Allegheny mountain salamander, Desmognathus ochrophaeus. Ecol…
Amphibia	Caudata	Plethodontidae	Desmognathus wrighti	17.1		C. M. J. E. Bogert, Relative abundance, habitats, and normal thermal levels of some Virginian salamanders. Ecology 33, 16-30 (1952).
Amphibia	Caudata	Plethodontidae	Ensatina eschscholtzii	11.107		B. H. Brattstrom, A preliminary review of the thermal requirements of amphibians. Ecology 44, 238-255 (1963); J. F. Lynch, University of California, Berkeley, Berkeley (1974); R. C. Stebbins, Natural history of the salamanders of the plethodontid genus Ensatina. University of California Publications in Zoology 54, 47-123 (1954); C. R. Mahrdt, The occurrence of Ensatina eschscholtzii eschscholtzii…
Amphibia	Caudata	Plethodontidae	Eurycea bislineata	12		B. H. Brattstrom, A preliminary review of the thermal requirements of amphibians. Ecology 44, 238-255 (1963).
Amphibia	Caudata	Plethodontidae	Eurycea longicauda	17.5		J. R. Spotila, Role of temperature and water in the ecology of lungless salamanders. Ecol. Monogr. 42, 95-125 (1972); V. H. Hutchison, The distribution and ecology of the cave salamander, Eurycea lucifuga. Ecol. Monogr. 28, 1-20 (1958).
Amphibia	Caudata	Plethodontidae	Eurycea lucifuga	15.6		J. R. Spotila, Role of temperature and water in the ecology of lungless salamanders. Ecol. Monogr. 42, 95-125 (1972); V. H. Hutchison, The distribution and ecology of the cave salamander, Eurycea lucifuga. Ecol. Monogr. 28, 1-20 (1958).
Amphibia	Caudata	Plethodontidae	Eurycea multiplicata	18.8	Lab	J. R. Spotila, Role of temperature and water in the ecology of lungless salamanders. Ecol. Mongraphs 42:95–125 (1972).
Amphibia	Caudata	Plethodontidae	Eurycea rathbuni	22		B. H. Brattstrom, A preliminary review of the thermal requirements of amphibians. Ecology 44, 238-255 (1963).
Amphibia	Caudata	Plethodontidae	Eurycea wilderae	17.05		C. M. J. E. Bogert, Relative abundance, habitats, and normal thermal levels of some Virginian salamanders. Ecology 33, 16-30 (1952).
Amphibia	Caudata	Plethodontidae	Gyrinophilus palleucus	12		J. N. Dent, J. S. Kirby-Smith, Metamorphic physiology and morphology of the cave salamander Gyrinophilus palleucus. Copeia, 119-130 (1963).
Amphibia	Caudata	Plethodontidae	Gyrinophilus porphyriticus	8.1		M. E. Feder, J. F. Lynch, H. B. Shaffer, D. B. Wake, Field body temperatures of tropical and temperature zone salamanders. Smithsonian herpetological information service 52, 1-23 (1982).
Amphibia	Caudata	Plethodontidae	Hydromantes brunus	11.4		M. E. Feder, J. F. Lynch, H. B. Shaffer, D. B. Wake, Field body temperatures of tropical and temperature zone salamanders. Smithsonian herpetological information service 52, 1-23 (1982).
Amphibia	Caudata	Plethodontidae	Hydromantes platycephalus	10.95		B. H. Brattstrom, A preliminary review of the thermal requirements of amphibians. Ecology 44, 238-255 (1963); C. M. J. E. Bogert, Relative abundance, habitats, and normal thermal levels of some Virginian salamanders. Ecology 33, 16-30 (1952).
Amphibia	Caudata	Plethodontidae	Hydromantes shastae	12.2		B. H. Brattstrom, A preliminary review of the thermal requirements of amphibians. Ecology 44, 238-255 (1963); R. B. Bury, G. M. Fellers, S. B. Ruth, First records of Plethodon dunni in California, and new distributional data on Ascaphus truei, Rhyacotriton olympicus, and Hydromantes shastae. J. Herpetol. 3, 157-161 (1969).
Amphibia	Caudata	Plethodontidae	Isthmura bellii	14.55		M. E. Feder, J. F. Lynch, H. B. Shaffer, D. B. Wake, Field body temperatures of tropical and temperature zone salamanders. Smithsonian herpetological information service 52, 1-23 (1982).
Amphibia	Caudata	Plethodontidae	Parvimolge townsendi	18.3		M. E. Feder, J. F. Lynch, H. B. Shaffer, D. B. Wake, Field body temperatures of tropical and temperature zone salamanders. Smithsonian herpetological information service 52, 1-23 (1982).
Amphibia	Caudata	Plethodontidae	Plethodon caddoensis	16.2		J. R. Spotila, Role of temperature and water in the ecology of lungless salamanders. Ecol. Monogr. 42, 95-125 (1972).
Amphibia	Caudata	Plethodontidae	Plethodon cinereus	10.229		C. M. J. E. Bogert, Relative abundance, habitats, and normal thermal levels of some Virginian salamanders. Ecology 33, 16-30 (1952); F. J. J. E. Vernberg, Hibernation studies of two species of salamanders, Plethodon cinereus cinereus and Eurycea bislineata bislineata. Ecology 34, 55-62 (1953); J. R. Spotila, Role of temperature and water in the ecology of lungless salamanders. Ecol. Monogr. 42, 9…
Amphibia	Caudata	Plethodontidae	Plethodon dorsalis	12		J. R. Spotila, Role of temperature and water in the ecology of lungless salamanders. Ecol. Monogr. 42, 95-125 (1972).
Amphibia	Caudata	Plethodontidae	Plethodon dunni	10.95		B. H. Brattstrom, A preliminary review of the thermal requirements of amphibians. Ecology 44, 238-255 (1963); R. C. Stebbins, Amphibians of western north America. (Univ of California Press, 1951).
Amphibia	Caudata	Plethodontidae	Plethodon glutinosus	16.08		B. H. Brattstrom, A preliminary review of the thermal requirements of amphibians. Ecology 44, 238-255 (1963); C. M. J. E. Bogert, Relative abundance, habitats, and normal thermal levels of some Virginian salamanders. Ecology 33, 16-30 (1952); J. R. Spotila, Role of temperature and water in the ecology of lungless salamanders. Ecol. Monogr. 42, 95-125 (1972).
Amphibia	Caudata	Plethodontidae	Plethodon metcalfi	17		C. M. J. E. Bogert, Relative abundance, habitats, and normal thermal levels of some Virginian salamanders. Ecology 33, 16-30 (1952).
Amphibia	Caudata	Plethodontidae	Plethodon neomexicanus	12.8		R. C. Stebbins, Amphibians of western north America. (Univ of California Press, 1951); D. P. Reagan, Ecology and distribution of the Jemez mountains salamander, Plethodon neomexicanus. Copeia, 486-492 (1972).
Amphibia	Caudata	Plethodontidae	Plethodon ouachitae	17		J. R. Spotila, Role of temperature and water in the ecology of lungless salamanders. Ecol. Monogr. 42, 95-125 (1972).
Amphibia	Caudata	Plethodontidae	Plethodon vandykei	6		R. C. Stebbins, Amphibians of western north America. (Univ of California Press, 1951).
Amphibia	Caudata	Plethodontidae	Plethodon vehiculum	10.5		B. H. Brattstrom, A preliminary review of the thermal requirements of amphibians. Ecology 44, 238-255 (1963).
Amphibia	Caudata	Plethodontidae	Plethodon welleri	16.1		C. M. J. E. Bogert, Relative abundance, habitats, and normal thermal levels of some Virginian salamanders. Ecology 33, 16-30 (1952).
Amphibia	Caudata	Plethodontidae	Pseudoeurycea altamontana	9.6		M. E. Feder, J. F. Lynch, H. B. Shaffer, D. B. Wake, Field body temperatures of tropical and temperature zone salamanders. Smithsonian herpetological information service 52, 1-23 (1982).
Amphibia	Caudata	Plethodontidae	Pseudoeurycea brunnata	12.567		M. E. Feder, J. F. Lynch, H. B. Shaffer, D. B. Wake, Field body temperatures of tropical and temperature zone salamanders. Smithsonian herpetological information service 52, 1-23 (1982).
Amphibia	Caudata	Plethodontidae	Pseudoeurycea cochranae	13.35		M. E. Feder, J. F. Lynch, H. B. Shaffer, D. B. Wake, Field body temperatures of tropical and temperature zone salamanders. Smithsonian herpetological information service 52, 1-23 (1982).
Amphibia	Caudata	Plethodontidae	Pseudoeurycea goebeli	11.1		M. E. Feder, J. F. Lynch, H. B. Shaffer, D. B. Wake, Field body temperatures of tropical and temperature zone salamanders. Smithsonian herpetological information service 52, 1-23 (1982); L. W. Swan, Some environmental conditions influencing life at high altitudes. Ecology 33, 109-111 (1952).
Amphibia	Caudata	Plethodontidae	Pseudoeurycea leprosa	12.6		M. E. Feder, J. F. Lynch, H. B. Shaffer, D. B. Wake, Field body temperatures of tropical and temperature zone salamanders. Smithsonian herpetological information service 52, 1-23 (1982).
Amphibia	Caudata	Plethodontidae	Pseudoeurycea lineola	18.6		M. E. Feder, J. F. Lynch, H. B. Shaffer, D. B. Wake, Field body temperatures of tropical and temperature zone salamanders. Smithsonian herpetological information service 52, 1-23 (1982).
Amphibia	Caudata	Plethodontidae	Pseudoeurycea nigromaculata	10.3		M. E. Feder, J. F. Lynch, H. B. Shaffer, D. B. Wake, Field body temperatures of tropical and temperature zone salamanders. Smithsonian herpetological information service 52, 1-23 (1982).
Amphibia	Caudata	Plethodontidae	Pseudoeurycea rex	11.467		M. E. Feder, J. F. Lynch, H. B. Shaffer, D. B. Wake, Field body temperatures of tropical and temperature zone salamanders. Smithsonian herpetological information service 52, 1-23 (1982).
Amphibia	Caudata	Plethodontidae	Pseudoeurycea robertsi	12.1		M. E. Feder, J. F. Lynch, H. B. Shaffer, D. B. Wake, Field body temperatures of tropical and temperature zone salamanders. Smithsonian herpetological information service 52, 1-23 (1982).
Amphibia	Caudata	Plethodontidae	Pseudoeurycea smithi	14.2		M. E. Feder, J. F. Lynch, H. B. Shaffer, D. B. Wake, Field body temperatures of tropical and temperature zone salamanders. Smithsonian herpetological information service 52, 1-23 (1982).
Amphibia	Caudata	Plethodontidae	Pseudoeurycea unguidentis	15.3		M. E. Feder, J. F. Lynch, H. B. Shaffer, D. B. Wake, Field body temperatures of tropical and temperature zone salamanders. Smithsonian herpetological information service 52, 1-23 (1982).
Amphibia	Caudata	Plethodontidae	Thorius dubitus	11.8		M. E. Feder, J. F. Lynch, H. B. Shaffer, D. B. Wake, Field body temperatures of tropical and temperature zone salamanders. Smithsonian herpetological information service 52, 1-23 (1982).
Amphibia	Caudata	Plethodontidae	Thorius troglodytes	11.7		M. E. Feder, J. F. Lynch, H. B. Shaffer, D. B. Wake, Field body temperatures of tropical and temperature zone salamanders. Smithsonian herpetological information service 52, 1-23 (1982).
Amphibia	Caudata	Rhyacotritonidae	Rhyacotriton olympicus	7.973		R. C. Stebbins, Amphibians of western north America. (Univ of California Press, 1951); R. A. Nussbaum, A nest site of the Olympic salamander, Rhyacotriton olympicus (Gaige). Herpetologica 25, 277-278 (1969).
Amphibia	Caudata	Salamandridae	Notophthalmus viridescens	18.4		B. H. Brattstrom, A preliminary review of the thermal requirements of amphibians. Ecology 44, 238-255 (1963); F. H. Pough, Natural daily temperature acclimation of eastern red efts, Notophthalmus v. viridescens (Rafinesque) (Amphibia: Caudata). Comparative Biochemistry Physiology A 47, 71-78 (1974).
Amphibia	Caudata	Salamandridae	Salamandra salamandra	14.5		S. D. Busack, Body temperatures and live weights of five Spanish amphibians and reptiles. J. Herpetol. 12, 256-258 (1978).
Amphibia	Caudata	Salamandridae	Taricha granulosa	10.1		B. H. Brattstrom, A preliminary review of the thermal requirements of amphibians. Ecology 44, 238-255 (1963); M. Coates, E. Benedict, C. L. Stephens, An unusual aggregation of the newt Taricha granulosa granulosa. Copeia 1970, 176-178 (1970).
Amphibia	Caudata	Salamandridae	Taricha torosa	15.25		B. H. Brattstrom, J. W. Warren, On the validity of Taricha torosa klauberi Wolterstorff. Herpetologica 9, 180-182 (1953).
Amphibia	Caudata	Sirenidae	Pseudobranchus striatus	24		B. H. Brattstrom, A preliminary review of the thermal requirements of amphibians. Ecology 44, 238-255 (1963); G. Ultsch, Effects of water hyacinths (Eichhornia crassipes) on the microenvironment of aquatic communities. Archiv fur Hydrobiologie, (1973).
Aves	Accipitriformes	Accipitridae	Accipiter striatus	42.8	Lab	A. Clarke, P. Rothery, Scaling of body temperature in mammals and birds. Funct. Ecol. 22, 58-67 (2008).
Aves	Accipitriformes	Accipitridae	Buteo jamaicensis	40.6	Field	A. Clarke, P. Rothery, Scaling of body temperature in mammals and birds. Funct. Ecol. 22, 58-67 (2008).
Aves	Accipitriformes	Accipitridae	Buteo lagopus	40.1	Field	A. Clarke, P. Rothery, Scaling of body temperature in mammals and birds. Funct. Ecol. 22, 58-67 (2008).
Aves	Accipitriformes	Accipitridae	Buteo swainsoni	40.7	Lab	A. Clarke, P. Rothery, Scaling of body temperature in mammals and birds. Funct. Ecol. 22, 58-67 (2008).
Aves	Accipitriformes	Accipitridae	Circus cyaneus	40.8	Field	A. Clarke, P. Rothery, Scaling of body temperature in mammals and birds. Funct. Ecol. 22, 58-67 (2008).
Aves	Accipitriformes	Accipitridae	Geranoaetus melanoleucus	40.3	Field	A. Clarke, P. Rothery, Scaling of body temperature in mammals and birds. Funct. Ecol. 22, 58-67 (2008).
Aves	Accipitriformes	Accipitridae	Gypaetus barbatus	40.2	Lab	A. Clarke, P. Rothery, Scaling of body temperature in mammals and birds. Funct. Ecol. 22, 58-67 (2008).
Aves	Accipitriformes	Accipitridae	Haliaeetus leucocephalus	41	NA	A. Clarke, P. Rothery, Scaling of body temperature in mammals and birds. Funct. Ecol. 22, 58-67 (2008).
Aves	Accipitriformes	Accipitridae	Milvus migrans	37.2	NA	A. Clarke, P. Rothery, Scaling of body temperature in mammals and birds. Funct. Ecol. 22, 58-67 (2008).
Aves	Anseriformes	Anatidae	Anas acuta	41.5	Field	A. Clarke, P. Rothery, Scaling of body temperature in mammals and birds. Funct. Ecol. 22, 58-67 (2008).
Aves	Anseriformes	Anatidae	Anas laysanensis	40.6	Field	A. Clarke, P. Rothery, Scaling of body temperature in mammals and birds. Funct. Ecol. 22, 58-67 (2008).
Aves	Anseriformes	Anatidae	Anas platyrhynchos	40.2	Field	E. N. Smith, C. Peterson, K. Thigpen, Body temperature, heart rate and respiration rate of an unrestrained domestic mallard duck, Anas platyrhynchos domesticus. Comp. Biochem. Physiol. 54A, 19-20 (1976).
Aves	Anseriformes	Anatidae	Anser anser	41	NA	J. R. King, D. S. Farner, Energy metabolism, thermoregulation and body temperature. A. J. Marshall, Ed., Biology comparative physiology of birds (Academic Press, London, 1961), vol. 2, pp. 215-288.
Aves	Anseriformes	Anatidae	Anser caerulescens	42.1	NA	A. Clarke, P. Rothery, Scaling of body temperature in mammals and birds. Funct. Ecol. 22, 58-67 (2008).
Aves	Anseriformes	Anatidae	Aythya affinis	41.3	NA	A. Clarke, P. Rothery, Scaling of body temperature in mammals and birds. Funct. Ecol. 22, 58-67 (2008).
Aves	Anseriformes	Anatidae	Aythya americana	43.3	NA	A. Clarke, P. Rothery, Scaling of body temperature in mammals and birds. Funct. Ecol. 22, 58-67 (2008).
Aves	Anseriformes	Anatidae	Branta bernicla	40.5	Lab	A. Clarke, P. Rothery, Scaling of body temperature in mammals and birds. Funct. Ecol. 22, 58-67 (2008).
Aves	Anseriformes	Anatidae	Branta canadensis	41.2	NA	A. Clarke, P. Rothery, Scaling of body temperature in mammals and birds. Funct. Ecol. 22, 58-67 (2008).
Aves	Anseriformes	Anatidae	Bucephala clangula	41.5	NA	A. Clarke, P. Rothery, Scaling of body temperature in mammals and birds. Funct. Ecol. 22, 58-67 (2008).
Aves	Anseriformes	Anatidae	Cairina moschata	42.1	Lab	J. R. King, D. S. Farner, Energy metabolism, thermoregulation and body temperature. A. J. Marshall, Ed., Biology comparative physiology of birds (Academic Press, London, 1961), vol. 2, pp. 215-288.
Aves	Anseriformes	Anatidae	Cygnus buccinator	40.1	NA	A. Clarke, P. Rothery, Scaling of body temperature in mammals and birds. Funct. Ecol. 22, 58-67 (2008).
Aves	Anseriformes	Anatidae	Lophodytes cucullatus	42.2	NA	A. Clarke, P. Rothery, Scaling of body temperature in mammals and birds. Funct. Ecol. 22, 58-67 (2008).
Aves	Anseriformes	Anatidae	Mareca americana	41	NA	A. Clarke, P. Rothery, Scaling of body temperature in mammals and birds. Funct. Ecol. 22, 58-67 (2008).
Aves	Anseriformes	Anatidae	Mareca penelope	41.5	NA	A. Clarke, P. Rothery, Scaling of body temperature in mammals and birds. Funct. Ecol. 22, 58-67 (2008).
Aves	Anseriformes	Anatidae	Mareca strepera	41.9	NA	A. Clarke, P. Rothery, Scaling of body temperature in mammals and birds. Funct. Ecol. 22, 58-67 (2008).
Aves	Anseriformes	Anatidae	Mergus serrator	41.9	NA	A. Clarke, P. Rothery, Scaling of body temperature in mammals and birds. Funct. Ecol. 22, 58-67 (2008).
Aves	Anseriformes	Anatidae	Oxyura jamaicensis	42.2	Field	A. Clarke, P. Rothery, Scaling of body temperature in mammals and birds. Funct. Ecol. 22, 58-67 (2008).
Aves	Anseriformes	Anatidae	Spatula clypeata	41.4	NA	A. Clarke, P. Rothery, Scaling of body temperature in mammals and birds. Funct. Ecol. 22, 58-67 (2008).
Aves	Anseriformes	Anatidae	Spatula cyanoptera	41.7	NA	A. Clarke, P. Rothery, Scaling of body temperature in mammals and birds. Funct. Ecol. 22, 58-67 (2008).
Aves	Anseriformes	Anatidae	Spatula discors	42.6	NA	A. Clarke, P. Rothery, Scaling of body temperature in mammals and birds. Funct. Ecol. 22, 58-67 (2008).
Aves	Bucerotiformes	Phoeniculidae	Phoeniculus purpureus	41	Field	A. Clarke, P. Rothery, Scaling of body temperature in mammals and birds. Funct. Ecol. 22, 58-67 (2008).
Aves	Caprimulgiformes	Apodidae	Aerodramus vanikorensis	38.9	NA	A. Clarke, P. Rothery, Scaling of body temperature in mammals and birds. Funct. Ecol. 22, 58-67 (2008).
Aves	Caprimulgiformes	Apodidae	Aeronautes saxatalis	38.6	NA	A. Clarke, P. Rothery, Scaling of body temperature in mammals and birds. Funct. Ecol. 22, 58-67 (2008).
Aves	Caprimulgiformes	Apodidae	Chaetura pelagica	41.8	Lab	A. Clarke, P. Rothery, Scaling of body temperature in mammals and birds. Funct. Ecol. 22, 58-67 (2008).
Aves	Caprimulgiformes	Apodidae	Collocalia esculenta	38.2	NA	A. Clarke, P. Rothery, Scaling of body temperature in mammals and birds. Funct. Ecol. 22, 58-67 (2008).
Aves	Caprimulgiformes	Caprimulgidae	Antrostomus vociferus	42.4	NA	A. Clarke, P. Rothery, Scaling of body temperature in mammals and birds. Funct. Ecol. 22, 58-67 (2008).
Aves	Caprimulgiformes	Caprimulgidae	Caprimulgus europaeus	37.6	NA	A. Clarke, P. Rothery, Scaling of body temperature in mammals and birds. Funct. Ecol. 22, 58-67 (2008).
Aves	Caprimulgiformes	Caprimulgidae	Caprimulgus macrurus	38.1	NA	A. Clarke, P. Rothery, Scaling of body temperature in mammals and birds. Funct. Ecol. 22, 58-67 (2008).
Aves	Caprimulgiformes	Caprimulgidae	Chordeiles acutipennis	42	Lab	A. Clarke, P. Rothery, Scaling of body temperature in mammals and birds. Funct. Ecol. 22, 58-67 (2008).
Aves	Caprimulgiformes	Caprimulgidae	Chordeiles minor	41.1	Field	A. Clarke, P. Rothery, Scaling of body temperature in mammals and birds. Funct. Ecol. 22, 58-67 (2008).
Aves	Caprimulgiformes	Caprimulgidae	Eurostopodus mystacalis	40.1	NA	A. Clarke, P. Rothery, Scaling of body temperature in mammals and birds. Funct. Ecol. 22, 58-67 (2008).
Aves	Caprimulgiformes	Caprimulgidae	Phalaenoptilus nuttallii	39	Field	A. Clarke, P. Rothery, Scaling of body temperature in mammals and birds. Funct. Ecol. 22, 58-67 (2008).
Aves	Caprimulgiformes	Podargidae	Podargus papuensis	38.8	NA	A. Clarke, P. Rothery, Scaling of body temperature in mammals and birds. Funct. Ecol. 22, 58-67 (2008).
Aves	Caprimulgiformes	Podargidae	Podargus strigoides	38.6	Lab	A. Clarke, P. Rothery, Scaling of body temperature in mammals and birds. Funct. Ecol. 22, 58-67 (2008).
Aves	Caprimulgiformes	Trochilidae	Amazilia versicolor	36.8	NA	A. Clarke, P. Rothery, Scaling of body temperature in mammals and birds. Funct. Ecol. 22, 58-67 (2008).
Aves	Caprimulgiformes	Trochilidae	Aphantochroa cirrochloris	44.6	NA	A. Clarke, P. Rothery, Scaling of body temperature in mammals and birds. Funct. Ecol. 22, 58-67 (2008).
Aves	Caprimulgiformes	Trochilidae	Archilochus alexandri	39.4	Lab	A. Clarke, P. Rothery, Scaling of body temperature in mammals and birds. Funct. Ecol. 22, 58-67 (2008).
Aves	Caprimulgiformes	Trochilidae	Archilochus colubris	39.9	NA	A. Clarke, P. Rothery, Scaling of body temperature in mammals and birds. Funct. Ecol. 22, 58-67 (2008).
Aves	Caprimulgiformes	Trochilidae	Calypte anna	41.9	Lab	A. Clarke, P. Rothery, Scaling of body temperature in mammals and birds. Funct. Ecol. 22, 58-67 (2008).
Aves	Caprimulgiformes	Trochilidae	Chlorestes notata	38.8	NA	A. Clarke, P. Rothery, Scaling of body temperature in mammals and birds. Funct. Ecol. 22, 58-67 (2008).
Aves	Caprimulgiformes	Trochilidae	Chrysuronia oenone	35	NA	A. Clarke, P. Rothery, Scaling of body temperature in mammals and birds. Funct. Ecol. 22, 58-67 (2008).
Aves	Caprimulgiformes	Trochilidae	Colibri serrirostris	42.5	NA	A. Clarke, P. Rothery, Scaling of body temperature in mammals and birds. Funct. Ecol. 22, 58-67 (2008).
Aves	Caprimulgiformes	Trochilidae	Cynanthus latirostris	41.1	NA	A. Clarke, P. Rothery, Scaling of body temperature in mammals and birds. Funct. Ecol. 22, 58-67 (2008).
Aves	Caprimulgiformes	Trochilidae	Eupetomena macroura	40.6	Lab	A. Clarke, P. Rothery, Scaling of body temperature in mammals and birds. Funct. Ecol. 22, 58-67 (2008).
Aves	Caprimulgiformes	Trochilidae	Florisuga fusca	42.2	NA	A. Clarke, P. Rothery, Scaling of body temperature in mammals and birds. Funct. Ecol. 22, 58-67 (2008).
Aves	Caprimulgiformes	Trochilidae	Hylocharis cyanus	38.8	NA	A. Clarke, P. Rothery, Scaling of body temperature in mammals and birds. Funct. Ecol. 22, 58-67 (2008).
Aves	Caprimulgiformes	Trochilidae	Lampornis clemenciae	37.7	Lab	A. Clarke, P. Rothery, Scaling of body temperature in mammals and birds. Funct. Ecol. 22, 58-67 (2008).
Aves	Caprimulgiformes	Trochilidae	Oreotrochilus estella	38.3	Lab	A. Clarke, P. Rothery, Scaling of body temperature in mammals and birds. Funct. Ecol. 22, 58-67 (2008).
Aves	Caprimulgiformes	Trochilidae	Polytmus guainumbi	41	NA	A. Clarke, P. Rothery, Scaling of body temperature in mammals and birds. Funct. Ecol. 22, 58-67 (2008).
Aves	Caprimulgiformes	Trochilidae	Selasphorus platycercus	38.6	NA	A. Clarke, P. Rothery, Scaling of body temperature in mammals and birds. Funct. Ecol. 22, 58-67 (2008).
Aves	Caprimulgiformes	Trochilidae	Selasphorus rufus	39	Lab	A. Clarke, P. Rothery, Scaling of body temperature in mammals and birds. Funct. Ecol. 22, 58-67 (2008).
Aves	Caprimulgiformes	Trochilidae	Thalurania furcata	39.6	NA	A. Clarke, P. Rothery, Scaling of body temperature in mammals and birds. Funct. Ecol. 22, 58-67 (2008).
Aves	Caprimulgiformes	Trochilidae	Urosticte benjamini	39	NA	A. Clarke, P. Rothery, Scaling of body temperature in mammals and birds. Funct. Ecol. 22, 58-67 (2008).
Aves	Cathartiformes	Cathartidae	Cathartes aura	39.9	Lab	A. Clarke, P. Rothery, Scaling of body temperature in mammals and birds. Funct. Ecol. 22, 58-67 (2008).
Aves	Charadriiformes	Alcidae	Aethia cristatella	41.6	NA	A. Clarke, P. Rothery, Scaling of body temperature in mammals and birds. Funct. Ecol. 22, 58-67 (2008).
Aves	Charadriiformes	Alcidae	Aethia pusilla	41	NA	A. Clarke, P. Rothery, Scaling of body temperature in mammals and birds. Funct. Ecol. 22, 58-67 (2008).
Aves	Charadriiformes	Alcidae	Alca torda	41.3	NA	A. Clarke, P. Rothery, Scaling of body temperature in mammals and birds. Funct. Ecol. 22, 58-67 (2008).
Aves	Charadriiformes	Alcidae	Cepphus grylle	40.4	Lab	A. Clarke, P. Rothery, Scaling of body temperature in mammals and birds. Funct. Ecol. 22, 58-67 (2008).
Aves	Charadriiformes	Alcidae	Fratercula arctica	40.1	Lab	A. Clarke, P. Rothery, Scaling of body temperature in mammals and birds. Funct. Ecol. 22, 58-67 (2008).
Aves	Charadriiformes	Alcidae	Fratercula cirrhata	39.4	Lab	A. Clarke, P. Rothery, Scaling of body temperature in mammals and birds. Funct. Ecol. 22, 58-67 (2008).
Aves	Charadriiformes	Alcidae	Synthliboramphus hypoleucus	39.1	Lab	A. Clarke, P. Rothery, Scaling of body temperature in mammals and birds. Funct. Ecol. 22, 58-67 (2008).
Aves	Charadriiformes	Alcidae	Uria aalge	41.6	NA	A. Clarke, P. Rothery, Scaling of body temperature in mammals and birds. Funct. Ecol. 22, 58-67 (2008).
Aves	Charadriiformes	Alcidae	Uria lomvia	39	Lab	A. Clarke, P. Rothery, Scaling of body temperature in mammals and birds. Funct. Ecol. 22, 58-67 (2008).
Aves	Charadriiformes	Charadriidae	Charadrius alexandrinus	41.6	Lab	A. Clarke, P. Rothery, Scaling of body temperature in mammals and birds. Funct. Ecol. 22, 58-67 (2008).
Aves	Charadriiformes	Charadriidae	Charadrius hiaticula	39.9	NA	A. Clarke, P. Rothery, Scaling of body temperature in mammals and birds. Funct. Ecol. 22, 58-67 (2008).
Aves	Charadriiformes	Charadriidae	Charadrius montanus	41.5	NA	A. Clarke, P. Rothery, Scaling of body temperature in mammals and birds. Funct. Ecol. 22, 58-67 (2008).
Aves	Charadriiformes	Charadriidae	Charadrius semipalmatus	42.8	Lab	A. Clarke, P. Rothery, Scaling of body temperature in mammals and birds. Funct. Ecol. 22, 58-67 (2008).
Aves	Charadriiformes	Charadriidae	Charadrius vociferus	41.7	Lab	A. Clarke, P. Rothery, Scaling of body temperature in mammals and birds. Funct. Ecol. 22, 58-67 (2008).
Aves	Charadriiformes	Charadriidae	Charadrius wilsonia	42.2	NA	A. Clarke, P. Rothery, Scaling of body temperature in mammals and birds. Funct. Ecol. 22, 58-67 (2008).
Aves	Charadriiformes	Charadriidae	Pluvialis dominica	38.3	Lab	A. Clarke, P. Rothery, Scaling of body temperature in mammals and birds. Funct. Ecol. 22, 58-67 (2008).
Aves	Charadriiformes	Charadriidae	Pluvialis squatarola	41.3	NA	A. Clarke, P. Rothery, Scaling of body temperature in mammals and birds. Funct. Ecol. 22, 58-67 (2008).
Aves	Charadriiformes	Charadriidae	Vanellus vanellus	38.2	Lab	A. Clarke, P. Rothery, Scaling of body temperature in mammals and birds. Funct. Ecol. 22, 58-67 (2008).
Aves	Charadriiformes	Laridae	Anous stolidus	40.3	Lab	A. Clarke, P. Rothery, Scaling of body temperature in mammals and birds. Funct. Ecol. 22, 58-67 (2008).
Aves	Charadriiformes	Laridae	Chroicocephalus philadelphia	41.4	NA	A. Clarke, P. Rothery, Scaling of body temperature in mammals and birds. Funct. Ecol. 22, 58-67 (2008).
Aves	Charadriiformes	Laridae	Hydroprogne caspia	41.2	NA	A. Clarke, P. Rothery, Scaling of body temperature in mammals and birds. Funct. Ecol. 22, 58-67 (2008).
Aves	Charadriiformes	Laridae	Larus californicus	41.4	Lab	A. Clarke, P. Rothery, Scaling of body temperature in mammals and birds. Funct. Ecol. 22, 58-67 (2008).
Aves	Charadriiformes	Laridae	Larus canus	40.7	Field	A. Clarke, P. Rothery, Scaling of body temperature in mammals and birds. Funct. Ecol. 22, 58-67 (2008).
Aves	Charadriiformes	Laridae	Larus delawarensis	41.3	Lab	A. Clarke, P. Rothery, Scaling of body temperature in mammals and birds. Funct. Ecol. 22, 58-67 (2008).
Aves	Charadriiformes	Laridae	Larus dominicanus	41	Lab	A. Clarke, P. Rothery, Scaling of body temperature in mammals and birds. Funct. Ecol. 22, 58-67 (2008).
Aves	Charadriiformes	Laridae	Larus glaucescens	41.7	Lab	A. Clarke, P. Rothery, Scaling of body temperature in mammals and birds. Funct. Ecol. 22, 58-67 (2008).
Aves	Charadriiformes	Laridae	Larus glaucoides	40.7	NA	A. Clarke, P. Rothery, Scaling of body temperature in mammals and birds. Funct. Ecol. 22, 58-67 (2008).
Aves	Charadriiformes	Laridae	Larus hyperboreus	42.1	Lab	A. Clarke, P. Rothery, Scaling of body temperature in mammals and birds. Funct. Ecol. 22, 58-67 (2008).
Aves	Charadriiformes	Laridae	Larus pacificus	41.2	NA	A. Clarke, P. Rothery, Scaling of body temperature in mammals and birds. Funct. Ecol. 22, 58-67 (2008).
Aves	Charadriiformes	Laridae	Leucophaeus atricilla	41.1	NA	A. Clarke, P. Rothery, Scaling of body temperature in mammals and birds. Funct. Ecol. 22, 58-67 (2008).
Aves	Charadriiformes	Laridae	Leucophaeus pipixcan	40.9	NA	A. Clarke, P. Rothery, Scaling of body temperature in mammals and birds. Funct. Ecol. 22, 58-67 (2008).
Aves	Charadriiformes	Laridae	Onychoprion fuscatus	41.7	NA	A. Clarke, P. Rothery, Scaling of body temperature in mammals and birds. Funct. Ecol. 22, 58-67 (2008).
Aves	Charadriiformes	Laridae	Rissa tridactyla	41.5	Lab	A. Clarke, P. Rothery, Scaling of body temperature in mammals and birds. Funct. Ecol. 22, 58-67 (2008).
Aves	Charadriiformes	Laridae	Rynchops niger	40.6	Lab	A. Clarke, P. Rothery, Scaling of body temperature in mammals and birds. Funct. Ecol. 22, 58-67 (2008).
Aves	Charadriiformes	Laridae	Sterna forsteri	41.5	Lab	A. Clarke, P. Rothery, Scaling of body temperature in mammals and birds. Funct. Ecol. 22, 58-67 (2008).
Aves	Charadriiformes	Laridae	Sterna vittata	40.9	Lab	A. Clarke, P. Rothery, Scaling of body temperature in mammals and birds. Funct. Ecol. 22, 58-67 (2008).
Aves	Charadriiformes	Laridae	Thalasseus maximus	41.3	NA	A. Clarke, P. Rothery, Scaling of body temperature in mammals and birds. Funct. Ecol. 22, 58-67 (2008).
Aves	Charadriiformes	Laridae	Thalasseus sandvicensis	41.6	NA	A. Clarke, P. Rothery, Scaling of body temperature in mammals and birds. Funct. Ecol. 22, 58-67 (2008).
Aves	Charadriiformes	Recurvirostridae	Himantopus mexicanus	41	Lab	A. Clarke, P. Rothery, Scaling of body temperature in mammals and birds. Funct. Ecol. 22, 58-67 (2008).
Aves	Charadriiformes	Recurvirostridae	Recurvirostra americana	41	Lab	A. Clarke, P. Rothery, Scaling of body temperature in mammals and birds. Funct. Ecol. 22, 58-67 (2008).
Aves	Charadriiformes	Scolopacidae	Actitis macularius	42.4	NA	A. Clarke, P. Rothery, Scaling of body temperature in mammals and birds. Funct. Ecol. 22, 58-67 (2008).
Aves	Charadriiformes	Scolopacidae	Arenaria interpres	40.2	NA	A. Clarke, P. Rothery, Scaling of body temperature in mammals and birds. Funct. Ecol. 22, 58-67 (2008).
Aves	Charadriiformes	Scolopacidae	Calidris alba	39.8	Lab	A. Clarke, P. Rothery, Scaling of body temperature in mammals and birds. Funct. Ecol. 22, 58-67 (2008).
Aves	Charadriiformes	Scolopacidae	Calidris alpina	41.6	Lab	A. Clarke, P. Rothery, Scaling of body temperature in mammals and birds. Funct. Ecol. 22, 58-67 (2008).
Aves	Charadriiformes	Scolopacidae	Calidris bairdii	42.2	NA	A. Clarke, P. Rothery, Scaling of body temperature in mammals and birds. Funct. Ecol. 22, 58-67 (2008).
Aves	Charadriiformes	Scolopacidae	Calidris canutus	41	Lab	T. Piersma, N. Cadee, S. Daan, Seasonality in basal metabolic rate and thermal conductance in a long-distance migrant shorebird, the knot (Calidris canutus). J. Comp. Physiol. B 165, 37-45 (1995).
Aves	Charadriiformes	Scolopacidae	Calidris ferruginea	40.2	NA	A. Clarke, P. Rothery, Scaling of body temperature in mammals and birds. Funct. Ecol. 22, 58-67 (2008).
Aves	Charadriiformes	Scolopacidae	Calidris himantopus	38	Lab	A. Clarke, P. Rothery, Scaling of body temperature in mammals and birds. Funct. Ecol. 22, 58-67 (2008).
Aves	Charadriiformes	Scolopacidae	Calidris mauri	41.9	NA	A. Clarke, P. Rothery, Scaling of body temperature in mammals and birds. Funct. Ecol. 22, 58-67 (2008).
Aves	Charadriiformes	Scolopacidae	Calidris melanotos	41.7	Field	A. Clarke, P. Rothery, Scaling of body temperature in mammals and birds. Funct. Ecol. 22, 58-67 (2008).
Aves	Charadriiformes	Scolopacidae	Calidris minutilla	41.4	Lab	A. Clarke, P. Rothery, Scaling of body temperature in mammals and birds. Funct. Ecol. 22, 58-67 (2008).
Aves	Charadriiformes	Scolopacidae	Calidris pugnax	40.3	NA	A. Clarke, P. Rothery, Scaling of body temperature in mammals and birds. Funct. Ecol. 22, 58-67 (2008).
Aves	Charadriiformes	Scolopacidae	Calidris ruficollis	40.2	NA	A. Clarke, P. Rothery, Scaling of body temperature in mammals and birds. Funct. Ecol. 22, 58-67 (2008).
Aves	Charadriiformes	Scolopacidae	Gallinago gallinago	39.1	Lab	A. Clarke, P. Rothery, Scaling of body temperature in mammals and birds. Funct. Ecol. 22, 58-67 (2008).
Aves	Charadriiformes	Scolopacidae	Limnodromus griseus	41.1	Lab	A. Clarke, P. Rothery, Scaling of body temperature in mammals and birds. Funct. Ecol. 22, 58-67 (2008).
Aves	Charadriiformes	Scolopacidae	Limosa fedoa	40.9	Field	A. Clarke, P. Rothery, Scaling of body temperature in mammals and birds. Funct. Ecol. 22, 58-67 (2008).
Aves	Charadriiformes	Scolopacidae	Limosa haemastica	39	NA	A. Clarke, P. Rothery, Scaling of body temperature in mammals and birds. Funct. Ecol. 22, 58-67 (2008).
Aves	Charadriiformes	Scolopacidae	Limosa lapponica	40.9	NA	A. Clarke, P. Rothery, Scaling of body temperature in mammals and birds. Funct. Ecol. 22, 58-67 (2008).
Aves	Charadriiformes	Scolopacidae	Limosa limosa	39.6	Lab	A. Clarke, P. Rothery, Scaling of body temperature in mammals and birds. Funct. Ecol. 22, 58-67 (2008).
Aves	Charadriiformes	Scolopacidae	Numenius americanus	40.9	NA	A. Clarke, P. Rothery, Scaling of body temperature in mammals and birds. Funct. Ecol. 22, 58-67 (2008).
Aves	Charadriiformes	Scolopacidae	Numenius arquata	39.2	Lab	A. Clarke, P. Rothery, Scaling of body temperature in mammals and birds. Funct. Ecol. 22, 58-67 (2008).
Aves	Charadriiformes	Scolopacidae	Numenius phaeopus	39.9	Lab	A. Clarke, P. Rothery, Scaling of body temperature in mammals and birds. Funct. Ecol. 22, 58-67 (2008).
Aves	Charadriiformes	Scolopacidae	Phalaropus lobatus	41.7	Lab	A. Clarke, P. Rothery, Scaling of body temperature in mammals and birds. Funct. Ecol. 22, 58-67 (2008).
Aves	Charadriiformes	Scolopacidae	Phalaropus tricolor	41.1	NA	A. Clarke, P. Rothery, Scaling of body temperature in mammals and birds. Funct. Ecol. 22, 58-67 (2008).
Aves	Charadriiformes	Scolopacidae	Tringa flavipes	41.4	Lab	A. Clarke, P. Rothery, Scaling of body temperature in mammals and birds. Funct. Ecol. 22, 58-67 (2008).
Aves	Charadriiformes	Scolopacidae	Tringa glareola	41.3	NA	A. Clarke, P. Rothery, Scaling of body temperature in mammals and birds. Funct. Ecol. 22, 58-67 (2008).
Aves	Charadriiformes	Scolopacidae	Tringa melanoleuca	41.5	NA	A. Clarke, P. Rothery, Scaling of body temperature in mammals and birds. Funct. Ecol. 22, 58-67 (2008).
Aves	Charadriiformes	Scolopacidae	Tringa semipalmata	41.5	NA	A. Clarke, P. Rothery, Scaling of body temperature in mammals and birds. Funct. Ecol. 22, 58-67 (2008).
Aves	Charadriiformes	Scolopacidae	Tringa solitaria	42.8	NA	A. Clarke, P. Rothery, Scaling of body temperature in mammals and birds. Funct. Ecol. 22, 58-67 (2008).
Aves	Charadriiformes	Scolopacidae	Tringa totanus	41.3	Lab	A. Clarke, P. Rothery, Scaling of body temperature in mammals and birds. Funct. Ecol. 22, 58-67 (2008).
Aves	Charadriiformes	Stercorariidae	Stercorarius chilensis	41.2	NA	A. Clarke, P. Rothery, Scaling of body temperature in mammals and birds. Funct. Ecol. 22, 58-67 (2008).
Aves	Charadriiformes	Stercorariidae	Stercorarius maccormicki	41.2	NA	A. Clarke, P. Rothery, Scaling of body temperature in mammals and birds. Funct. Ecol. 22, 58-67 (2008).
Aves	Charadriiformes	Stercorariidae	Stercorarius skua	41.2	NA	A. Clarke, P. Rothery, Scaling of body temperature in mammals and birds. Funct. Ecol. 22, 58-67 (2008).
Aves	Ciconiiformes	Ciconiidae	Jabiru mycteria	40.1	NA	A. Clarke, P. Rothery, Scaling of body temperature in mammals and birds. Funct. Ecol. 22, 58-67 (2008).
Aves	Ciconiiformes	Ciconiidae	Leptoptilos javanicus	39.6	NA	F. G. Benedict, E. L. Fox, The gaseous metabolism of large wild birds under aviary life. Proc. Am. Philos. Soc. 66, 511-534 (1927).
Aves	Ciconiiformes	Threskiornithidae	Eudocimus albus	40.2	NA	A. Clarke, P. Rothery, Scaling of body temperature in mammals and birds. Funct. Ecol. 22, 58-67 (2008).
Aves	Columbiformes	Columbidae	Columba livia	41	Lab	A. Clarke, P. Rothery, Scaling of body temperature in mammals and birds. Funct. Ecol. 22, 58-67 (2008).
Aves	Columbiformes	Columbidae	Columbina inca	42.9	NA	A. Clarke, P. Rothery, Scaling of body temperature in mammals and birds. Funct. Ecol. 22, 58-67 (2008).
Aves	Columbiformes	Columbidae	Columbina passerina	41.8	NA	A. Clarke, P. Rothery, Scaling of body temperature in mammals and birds. Funct. Ecol. 22, 58-67 (2008).
Aves	Columbiformes	Columbidae	Patagioenas fasciata	42.2	NA	A. Clarke, P. Rothery, Scaling of body temperature in mammals and birds. Funct. Ecol. 22, 58-67 (2008).
Aves	Columbiformes	Columbidae	Zenaida asiatica	42.7	NA	A. Clarke, P. Rothery, Scaling of body temperature in mammals and birds. Funct. Ecol. 22, 58-67 (2008).
Aves	Columbiformes	Columbidae	Zenaida macroura	42.5	Lab	A. Clarke, P. Rothery, Scaling of body temperature in mammals and birds. Funct. Ecol. 22, 58-67 (2008).
Aves	Coraciiformes	Alcedinidae	Alcedo atthis	37.6	NA	A. Clarke, P. Rothery, Scaling of body temperature in mammals and birds. Funct. Ecol. 22, 58-67 (2008).
Aves	Coraciiformes	Alcedinidae	Megaceryle alcyon	40	Lab	A. Clarke, P. Rothery, Scaling of body temperature in mammals and birds. Funct. Ecol. 22, 58-67 (2008).
Aves	Cuculiformes	Cuculidae	Coccyzus americanus	41.2	NA	A. Clarke, P. Rothery, Scaling of body temperature in mammals and birds. Funct. Ecol. 22, 58-67 (2008).
Aves	Cuculiformes	Cuculidae	Coccyzus erythropthalmus	42.8	NA	A. Clarke, P. Rothery, Scaling of body temperature in mammals and birds. Funct. Ecol. 22, 58-67 (2008).
Aves	Falconiformes	Falconidae	Falco peregrinus	40.7	Field	A. Clarke, P. Rothery, Scaling of body temperature in mammals and birds. Funct. Ecol. 22, 58-67 (2008).
Aves	Falconiformes	Falconidae	Falco sparverius	40.5	Lab	J. R. King, D. S. Farner, Energy metabolism, thermoregulation and body temperature. A. J. Marshall, Ed., Biology comparative physiology of birds (Academic Press, London, 1961), vol. 2, pp. 215-288.
Aves	Galliformes	Cracidae	Crax rubra	40.3	NA	A. Clarke, P. Rothery, Scaling of body temperature in mammals and birds. Funct. Ecol. 22, 58-67 (2008).
Aves	Galliformes	Cracidae	Penelope purpurascens	40.8	NA	A. Clarke, P. Rothery, Scaling of body temperature in mammals and birds. Funct. Ecol. 22, 58-67 (2008).
Aves	Galliformes	Numididae	Numida meleagris	43.3	NA	A. Clarke, P. Rothery, Scaling of body temperature in mammals and birds. Funct. Ecol. 22, 58-67 (2008).
Aves	Galliformes	Odontophoridae	Callipepla californica	40.6	NA	A. Clarke, P. Rothery, Scaling of body temperature in mammals and birds. Funct. Ecol. 22, 58-67 (2008).
Aves	Galliformes	Odontophoridae	Callipepla gambelii	40.6	Lab	A. Clarke, P. Rothery, Scaling of body temperature in mammals and birds. Funct. Ecol. 22, 58-67 (2008).
Aves	Galliformes	Odontophoridae	Colinus virginianus	41.8	Lab	A. Clarke, P. Rothery, Scaling of body temperature in mammals and birds. Funct. Ecol. 22, 58-67 (2008).
Aves	Galliformes	Odontophoridae	Oreortyx pictus	42	NA	A. Clarke, P. Rothery, Scaling of body temperature in mammals and birds. Funct. Ecol. 22, 58-67 (2008).
Aves	Galliformes	Phasianidae	Falcipennis canadensis	42	NA	A. Clarke, P. Rothery, Scaling of body temperature in mammals and birds. Funct. Ecol. 22, 58-67 (2008).
Aves	Galliformes	Phasianidae	Gallus gallus	41.5	NA	J. R. King, D. S. Farner, Energy metabolism, thermoregulation and body temperature. A. J. Marshall, Ed., Biology comparative physiology of birds (Academic Press, London, 1961), vol. 2, pp. 215-288.
Aves	Galliformes	Phasianidae	Lagopus lagopus	41.7	Lab	A. Clarke, P. Rothery, Scaling of body temperature in mammals and birds. Funct. Ecol. 22, 58-67 (2008).
Aves	Galliformes	Phasianidae	Lagopus leucura	41.5	NA	A. Clarke, P. Rothery, Scaling of body temperature in mammals and birds. Funct. Ecol. 22, 58-67 (2008).
Aves	Galliformes	Phasianidae	Lagopus muta	42.3	NA	A. Clarke, P. Rothery, Scaling of body temperature in mammals and birds. Funct. Ecol. 22, 58-67 (2008).
Aves	Galliformes	Phasianidae	Meleagris gallopavo	42.5	NA	A. Clarke, P. Rothery, Scaling of body temperature in mammals and birds. Funct. Ecol. 22, 58-67 (2008).
Aves	Galliformes	Phasianidae	Phasianus colchicus	41.9	NA	A. Clarke, P. Rothery, Scaling of body temperature in mammals and birds. Funct. Ecol. 22, 58-67 (2008).
Aves	Gaviiformes	Gaviidae	Gavia pacifica	39	NA	A. Clarke, P. Rothery, Scaling of body temperature in mammals and birds. Funct. Ecol. 22, 58-67 (2008).
Aves	Gruiformes	Aramidae	Aramus guarauna	40.5	NA	A. Clarke, P. Rothery, Scaling of body temperature in mammals and birds. Funct. Ecol. 22, 58-67 (2008).
Aves	Gruiformes	Gruidae	Anthropoides paradiseus	40.6	NA	A. Clarke, P. Rothery, Scaling of body temperature in mammals and birds. Funct. Ecol. 22, 58-67 (2008).
Aves	Gruiformes	Gruidae	Antigone canadensis	40.8	NA	A. Clarke, P. Rothery, Scaling of body temperature in mammals and birds. Funct. Ecol. 22, 58-67 (2008).
Aves	Gruiformes	Rallidae	Fulica americana	40.9	NA	A. Clarke, P. Rothery, Scaling of body temperature in mammals and birds. Funct. Ecol. 22, 58-67 (2008).
Aves	Gruiformes	Rallidae	Rallus limicola	40.9	NA	A. Clarke, P. Rothery, Scaling of body temperature in mammals and birds. Funct. Ecol. 22, 58-67 (2008).
Aves	Passeriformes	Acrocephalidae	Acrocephalus schoenobaenus	39.3	NA	A. Clarke, P. Rothery, Scaling of body temperature in mammals and birds. Funct. Ecol. 22, 58-67 (2008).
Aves	Passeriformes	Acrocephalidae	Acrocephalus scirpaceus	39.6	NA	A. Clarke, P. Rothery, Scaling of body temperature in mammals and birds. Funct. Ecol. 22, 58-67 (2008).
Aves	Passeriformes	Aegithalidae	Psaltriparus minimus	40.2	Lab	S. B. Chaplin, The energentic significance of huddling behavior in common bushittis (Psaltriparus minimus). Auk. 99, 424-430-67 (1982).
Aves	Passeriformes	Alaudidae	Alauda arvensis	40.6	Field	A. Clarke, P. Rothery, Scaling of body temperature in mammals and birds. Funct. Ecol. 22, 58-67 (2008).
Aves	Passeriformes	Alaudidae	Eremophila alpestris	43	Lab	A. Clarke, P. Rothery, Scaling of body temperature in mammals and birds. Funct. Ecol. 22, 58-67 (2008).
Aves	Passeriformes	Bombycillidae	Bombycilla cedrorum	42.8	Lab	A. Clarke, P. Rothery, Scaling of body temperature in mammals and birds. Funct. Ecol. 22, 58-67 (2008).
Aves	Passeriformes	Calcariidae	Calcarius lapponicus	41.7	Lab	A. Clarke, P. Rothery, Scaling of body temperature in mammals and birds. Funct. Ecol. 22, 58-67 (2008).
Aves	Passeriformes	Calcariidae	Plectrophenax nivalis	40	Lab	A. Clarke, P. Rothery, Scaling of body temperature in mammals and birds. Funct. Ecol. 22, 58-67 (2008).
Aves	Passeriformes	Cardinalidae	Cardinalis cardinalis	42.9	Lab	A. Clarke, P. Rothery, Scaling of body temperature in mammals and birds. Funct. Ecol. 22, 58-67 (2008).
Aves	Passeriformes	Cardinalidae	Passerina amoena	42.5	NA	A. Clarke, P. Rothery, Scaling of body temperature in mammals and birds. Funct. Ecol. 22, 58-67 (2008).
Aves	Passeriformes	Cardinalidae	Passerina cyanea	42.6	Lab	A. Clarke, P. Rothery, Scaling of body temperature in mammals and birds. Funct. Ecol. 22, 58-67 (2008).
Aves	Passeriformes	Cardinalidae	Pheucticus ludovicianus	42.7	Field	A. Clarke, P. Rothery, Scaling of body temperature in mammals and birds. Funct. Ecol. 22, 58-67 (2008).
Aves	Passeriformes	Cardinalidae	Pheucticus melanocephalus	42.5	NA	A. Clarke, P. Rothery, Scaling of body temperature in mammals and birds. Funct. Ecol. 22, 58-67 (2008).
Aves	Passeriformes	Cardinalidae	Piranga flava	43	NA	A. Clarke, P. Rothery, Scaling of body temperature in mammals and birds. Funct. Ecol. 22, 58-67 (2008).
Aves	Passeriformes	Cardinalidae	Piranga ludoviciana	42.1	NA	A. Clarke, P. Rothery, Scaling of body temperature in mammals and birds. Funct. Ecol. 22, 58-67 (2008).
Aves	Passeriformes	Cardinalidae	Piranga olivacea	42	NA	A. Clarke, P. Rothery, Scaling of body temperature in mammals and birds. Funct. Ecol. 22, 58-67 (2008).
Aves	Passeriformes	Cardinalidae	Piranga rubra	43.1	NA	A. Clarke, P. Rothery, Scaling of body temperature in mammals and birds. Funct. Ecol. 22, 58-67 (2008).
Aves	Passeriformes	Cardinalidae	Spiza americana	42.4	Lab	A. Clarke, P. Rothery, Scaling of body temperature in mammals and birds. Funct. Ecol. 22, 58-67 (2008).
Aves	Passeriformes	Certhiidae	Certhia familiaris	42	Field	A. Clarke, P. Rothery, Scaling of body temperature in mammals and birds. Funct. Ecol. 22, 58-67 (2008).
Aves	Passeriformes	Cinclidae	Cinclus mexicanus	39.6	Lab	D. E. Murrish, Responses to temperature in the dipper, Cinclus mexicanus. Comp. Biochem. Physiol. 34, 859-869 (1970).
Aves	Passeriformes	Corvidae	Aphelocoma californica	42.3	NA	A. Clarke, P. Rothery, Scaling of body temperature in mammals and birds. Funct. Ecol. 22, 58-67 (2008).
Aves	Passeriformes	Corvidae	Corvus brachyrhynchos	42.2	Field	A. Clarke, P. Rothery, Scaling of body temperature in mammals and birds. Funct. Ecol. 22, 58-67 (2008).
Aves	Passeriformes	Corvidae	Corvus corax	39.4	Lab	A. I. Anufriev, N. G. Solomonov, A. P. Isayev, V. F. Yadrikhinsky, N. I. Mordosova, Changes in the body temperature during the annual cycle and metabolic rate in the raven Corvus corax at winter ambient temperatures. Doklady. Biol. Sci. 422, 339-341 (2008).
Aves	Passeriformes	Corvidae	Corvus cryptoleucus	41.8	Lab	A. Clarke, P. Rothery, Scaling of body temperature in mammals and birds. Funct. Ecol. 22, 58-67 (2008).
Aves	Passeriformes	Corvidae	Cyanocitta cristata	42.7	NA	A. Clarke, P. Rothery, Scaling of body temperature in mammals and birds. Funct. Ecol. 22, 58-67 (2008).
Aves	Passeriformes	Corvidae	Cyanocitta stelleri	41.4	Lab	N. J. Mann, Comparative physiology of the scrub jay (Aphelocoma coerulescens) and the steller's jay (Cyanocitta stelleri). Comp. Biochem. Physiol. 76A, 305-318 (1983).
Aves	Passeriformes	Corvidae	Gymnorhinus cyanocephalus	42.4	NA	A. Clarke, P. Rothery, Scaling of body temperature in mammals and birds. Funct. Ecol. 22, 58-67 (2008).
Aves	Passeriformes	Corvidae	Nucifraga caryocatactes	42	Lab	A. Clarke, P. Rothery, Scaling of body temperature in mammals and birds. Funct. Ecol. 22, 58-67 (2008).
Aves	Passeriformes	Corvidae	Nucifraga columbiana	41.6	NA	A. Clarke, P. Rothery, Scaling of body temperature in mammals and birds. Funct. Ecol. 22, 58-67 (2008).
Aves	Passeriformes	Corvidae	Perisoreus canadensis	42.1	Lab	A. Clarke, P. Rothery, Scaling of body temperature in mammals and birds. Funct. Ecol. 22, 58-67 (2008).
Aves	Passeriformes	Corvidae	Pica nuttalli	42.2	Lab	A. Clarke, P. Rothery, Scaling of body temperature in mammals and birds. Funct. Ecol. 22, 58-67 (2008).
Aves	Passeriformes	Corvidae	Pica pica	41.8	Lab	A. Clarke, P. Rothery, Scaling of body temperature in mammals and birds. Funct. Ecol. 22, 58-67 (2008).
Aves	Passeriformes	Emberizidae	Emberiza citrinella	40.5	Lab	A. Clarke, P. Rothery, Scaling of body temperature in mammals and birds. Funct. Ecol. 22, 58-67 (2008).
Aves	Passeriformes	Estrildidae	Estrilda troglodytes	39.75	NA	A. Clarke, P. Rothery, Scaling of body temperature in mammals and birds. Funct. Ecol. 22, 58-67 (2008).
Aves	Passeriformes	Estrildidae	Taeniopygia guttata	41.4	Lab	A. Clarke, P. Rothery, Scaling of body temperature in mammals and birds. Funct. Ecol. 22, 58-67 (2008).
Aves	Passeriformes	Fringillidae	Coccothraustes vespertinus	40.2	NA	A. Clarke, P. Rothery, Scaling of body temperature in mammals and birds. Funct. Ecol. 22, 58-67 (2008).
Aves	Passeriformes	Fringillidae	Fringilla coelebs	40.8	NA	A. Clarke, P. Rothery, Scaling of body temperature in mammals and birds. Funct. Ecol. 22, 58-67 (2008).
Aves	Passeriformes	Fringillidae	Haemorhous mexicanus	42.5	NA	A. Clarke, P. Rothery, Scaling of body temperature in mammals and birds. Funct. Ecol. 22, 58-67 (2008).
Aves	Passeriformes	Fringillidae	Haemorhous purpureus	42.4	NA	A. Clarke, P. Rothery, Scaling of body temperature in mammals and birds. Funct. Ecol. 22, 58-67 (2008).
Aves	Passeriformes	Fringillidae	Loxia curvirostra	42.3	Lab	A. Clarke, P. Rothery, Scaling of body temperature in mammals and birds. Funct. Ecol. 22, 58-67 (2008).
Aves	Passeriformes	Fringillidae	Loxia leucoptera	43	Lab	A. Clarke, P. Rothery, Scaling of body temperature in mammals and birds. Funct. Ecol. 22, 58-67 (2008).
Aves	Passeriformes	Fringillidae	Pinicola enucleator	41.6	Field	A. Clarke, P. Rothery, Scaling of body temperature in mammals and birds. Funct. Ecol. 22, 58-67 (2008).
Aves	Passeriformes	Fringillidae	Spinus pinus	42.1	Lab	A. Clarke, P. Rothery, Scaling of body temperature in mammals and birds. Funct. Ecol. 22, 58-67 (2008).
Aves	Passeriformes	Fringillidae	Spinus tristis	42.3	Lab	A. Clarke, P. Rothery, Scaling of body temperature in mammals and birds. Funct. Ecol. 22, 58-67 (2008).
Aves	Passeriformes	Hirundinidae	Hirundo rustica	41.4	NA	A. Clarke, P. Rothery, Scaling of body temperature in mammals and birds. Funct. Ecol. 22, 58-67 (2008).
Aves	Passeriformes	Hirundinidae	Petrochelidon pyrrhonota	41.3	NA	A. Clarke, P. Rothery, Scaling of body temperature in mammals and birds. Funct. Ecol. 22, 58-67 (2008).
Aves	Passeriformes	Hirundinidae	Progne subis	41.8	Lab	A. Clarke, P. Rothery, Scaling of body temperature in mammals and birds. Funct. Ecol. 22, 58-67 (2008).
Aves	Passeriformes	Hirundinidae	Riparia riparia	41.4	Lab	A. Clarke, P. Rothery, Scaling of body temperature in mammals and birds. Funct. Ecol. 22, 58-67 (2008).
Aves	Passeriformes	Hirundinidae	Stelgidopteryx serripennis	42.7	Field	A. Clarke, P. Rothery, Scaling of body temperature in mammals and birds. Funct. Ecol. 22, 58-67 (2008).
Aves	Passeriformes	Hirundinidae	Tachycineta bicolor	41.7	NA	A. Clarke, P. Rothery, Scaling of body temperature in mammals and birds. Funct. Ecol. 22, 58-67 (2008).
Aves	Passeriformes	Hirundinidae	Tachycineta thalassina	40.9	NA	A. Clarke, P. Rothery, Scaling of body temperature in mammals and birds. Funct. Ecol. 22, 58-67 (2008).
Aves	Passeriformes	Icteridae	Agelaius phoeniceus	42.4	Lab	A. Clarke, P. Rothery, Scaling of body temperature in mammals and birds. Funct. Ecol. 22, 58-67 (2008).
Aves	Passeriformes	Icteridae	Agelaius tricolor	42.6	NA	A. Clarke, P. Rothery, Scaling of body temperature in mammals and birds. Funct. Ecol. 22, 58-67 (2008).
Aves	Passeriformes	Icteridae	Dolichonyx oryzivorus	41.7	NA	A. Clarke, P. Rothery, Scaling of body temperature in mammals and birds. Funct. Ecol. 22, 58-67 (2008).
Aves	Passeriformes	Icteridae	Euphagus carolinus	43.4	NA	A. Clarke, P. Rothery, Scaling of body temperature in mammals and birds. Funct. Ecol. 22, 58-67 (2008).
Aves	Passeriformes	Icteridae	Euphagus cyanocephalus	42.2	Field	A. Clarke, P. Rothery, Scaling of body temperature in mammals and birds. Funct. Ecol. 22, 58-67 (2008).
Aves	Passeriformes	Icteridae	Icteria virens	42.6	NA	A. Clarke, P. Rothery, Scaling of body temperature in mammals and birds. Funct. Ecol. 22, 58-67 (2008).
Aves	Passeriformes	Icteridae	Icterus bullockii	42.2	NA	A. Clarke, P. Rothery, Scaling of body temperature in mammals and birds. Funct. Ecol. 22, 58-67 (2008).
Aves	Passeriformes	Icteridae	Icterus cucullatus	42.9	NA	A. Clarke, P. Rothery, Scaling of body temperature in mammals and birds. Funct. Ecol. 22, 58-67 (2008).
Aves	Passeriformes	Icteridae	Icterus galbula	42.8	NA	A. Clarke, P. Rothery, Scaling of body temperature in mammals and birds. Funct. Ecol. 22, 58-67 (2008).
Aves	Passeriformes	Icteridae	Icterus parisorum	42.3	NA	A. Clarke, P. Rothery, Scaling of body temperature in mammals and birds. Funct. Ecol. 22, 58-67 (2008).
Aves	Passeriformes	Icteridae	Icterus spurius	42.3	NA	A. Clarke, P. Rothery, Scaling of body temperature in mammals and birds. Funct. Ecol. 22, 58-67 (2008).
Aves	Passeriformes	Icteridae	Molothrus ater	42.3	Field	A. Clarke, P. Rothery, Scaling of body temperature in mammals and birds. Funct. Ecol. 22, 58-67 (2008).
Aves	Passeriformes	Icteridae	Quiscalus major	43	NA	A. Clarke, P. Rothery, Scaling of body temperature in mammals and birds. Funct. Ecol. 22, 58-67 (2008).
Aves	Passeriformes	Icteridae	Quiscalus quiscula	43.1	Lab	A. Clarke, P. Rothery, Scaling of body temperature in mammals and birds. Funct. Ecol. 22, 58-67 (2008).
Aves	Passeriformes	Icteridae	Sturnella neglecta	42.2	NA	A. Clarke, P. Rothery, Scaling of body temperature in mammals and birds. Funct. Ecol. 22, 58-67 (2008).
Aves	Passeriformes	Icteridae	Xanthocephalus xanthocephalus	42.4	NA	A. Clarke, P. Rothery, Scaling of body temperature in mammals and birds. Funct. Ecol. 22, 58-67 (2008).
Aves	Passeriformes	Laniidae	Lanius collurio	41.6	NA	A. Clarke, P. Rothery, Scaling of body temperature in mammals and birds. Funct. Ecol. 22, 58-67 (2008).
Aves	Passeriformes	Laniidae	Lanius excubitor	41.5	Lab	A. Clarke, P. Rothery, Scaling of body temperature in mammals and birds. Funct. Ecol. 22, 58-67 (2008).
Aves	Passeriformes	Laniidae	Lanius ludovicianus	42.1	NA	A. Clarke, P. Rothery, Scaling of body temperature in mammals and birds. Funct. Ecol. 22, 58-67 (2008).
Aves	Passeriformes	Locustellidae	Locustella naevia	42.4	NA	A. Clarke, P. Rothery, Scaling of body temperature in mammals and birds. Funct. Ecol. 22, 58-67 (2008).
Aves	Passeriformes	Mimidae	Dumetella carolinensis	42.6	Field	A. Clarke, P. Rothery, Scaling of body temperature in mammals and birds. Funct. Ecol. 22, 58-67 (2008).
Aves	Passeriformes	Mimidae	Mimus polyglottos	42.9	NA	A. Clarke, P. Rothery, Scaling of body temperature in mammals and birds. Funct. Ecol. 22, 58-67 (2008).
Aves	Passeriformes	Mimidae	Oreoscoptes montanus	42.9	NA	A. Clarke, P. Rothery, Scaling of body temperature in mammals and birds. Funct. Ecol. 22, 58-67 (2008).
Aves	Passeriformes	Mimidae	Toxostoma crissale	42.8	NA	A. Clarke, P. Rothery, Scaling of body temperature in mammals and birds. Funct. Ecol. 22, 58-67 (2008).
Aves	Passeriformes	Mimidae	Toxostoma curvirostre	42.7	NA	A. Clarke, P. Rothery, Scaling of body temperature in mammals and birds. Funct. Ecol. 22, 58-67 (2008).
Aves	Passeriformes	Motacillidae	Anthus cervinus	40.1	NA	A. Clarke, P. Rothery, Scaling of body temperature in mammals and birds. Funct. Ecol. 22, 58-67 (2008).
Aves	Passeriformes	Motacillidae	Anthus pratensis	40.5	Field	A. Clarke, P. Rothery, Scaling of body temperature in mammals and birds. Funct. Ecol. 22, 58-67 (2008).
Aves	Passeriformes	Motacillidae	Anthus rubescens	42.5	NA	A. Clarke, P. Rothery, Scaling of body temperature in mammals and birds. Funct. Ecol. 22, 58-67 (2008).
Aves	Passeriformes	Motacillidae	Anthus spinoletta	40.3	Field	A. Clarke, P. Rothery, Scaling of body temperature in mammals and birds. Funct. Ecol. 22, 58-67 (2008).
Aves	Passeriformes	Motacillidae	Anthus spragueii	42.6	NA	A. Clarke, P. Rothery, Scaling of body temperature in mammals and birds. Funct. Ecol. 22, 58-67 (2008).
Aves	Passeriformes	Motacillidae	Anthus trivialis	40.7	NA	A. Clarke, P. Rothery, Scaling of body temperature in mammals and birds. Funct. Ecol. 22, 58-67 (2008).
Aves	Passeriformes	Motacillidae	Motacilla alba	40.6	NA	A. Clarke, P. Rothery, Scaling of body temperature in mammals and birds. Funct. Ecol. 22, 58-67 (2008).
Aves	Passeriformes	Motacillidae	Motacilla flava	40.5	Field	A. Clarke, P. Rothery, Scaling of body temperature in mammals and birds. Funct. Ecol. 22, 58-67 (2008).
Aves	Passeriformes	Muscicapidae	Erithacus rubecula	40.6	Lab	A. Clarke, P. Rothery, Scaling of body temperature in mammals and birds. Funct. Ecol. 22, 58-67 (2008).
Aves	Passeriformes	Muscicapidae	Ficedula hypoleuca	40.4	NA	A. Clarke, P. Rothery, Scaling of body temperature in mammals and birds. Funct. Ecol. 22, 58-67 (2008).
Aves	Passeriformes	Muscicapidae	Ficedula parva	40.7	NA	A. Clarke, P. Rothery, Scaling of body temperature in mammals and birds. Funct. Ecol. 22, 58-67 (2008).
Aves	Passeriformes	Muscicapidae	Luscinia svecica	41.5	NA	A. Clarke, P. Rothery, Scaling of body temperature in mammals and birds. Funct. Ecol. 22, 58-67 (2008).
Aves	Passeriformes	Muscicapidae	Muscicapa striata	41	NA	A. Clarke, P. Rothery, Scaling of body temperature in mammals and birds. Funct. Ecol. 22, 58-67 (2008).
Aves	Passeriformes	Muscicapidae	Oenanthe oenanthe	41.2	Field	A. Clarke, P. Rothery, Scaling of body temperature in mammals and birds. Funct. Ecol. 22, 58-67 (2008).
Aves	Passeriformes	Muscicapidae	Phoenicurus phoenicurus	41	NA	A. Clarke, P. Rothery, Scaling of body temperature in mammals and birds. Funct. Ecol. 22, 58-67 (2008).
Aves	Passeriformes	Muscicapidae	Saxicola rubetra	40.3	NA	A. Clarke, P. Rothery, Scaling of body temperature in mammals and birds. Funct. Ecol. 22, 58-67 (2008).
Aves	Passeriformes	Paridae	Baeolophus bicolor	43	NA	A. Clarke, P. Rothery, Scaling of body temperature in mammals and birds. Funct. Ecol. 22, 58-67 (2008).
Aves	Passeriformes	Paridae	Baeolophus inornatus	42.6	NA	A. Clarke, P. Rothery, Scaling of body temperature in mammals and birds. Funct. Ecol. 22, 58-67 (2008).
Aves	Passeriformes	Paridae	Baeolophus wollweberi	42.5	NA	A. Clarke, P. Rothery, Scaling of body temperature in mammals and birds. Funct. Ecol. 22, 58-67 (2008).
Aves	Passeriformes	Paridae	Cyanistes caeruleus	40.2	Lab	F. Andreasson, A. Nord, J. Å. Nilsson, Experimentally increased nest temperature affects body temperature, growth and apparent survival in blue tit nestlings. J. Avian. Biol. 49, e01620 (2018).
Aves	Passeriformes	Paridae	Poecile atricapillus	42.4	Lab	A. Clarke, P. Rothery, Scaling of body temperature in mammals and birds. Funct. Ecol. 22, 58-67 (2008).
Aves	Passeriformes	Paridae	Poecile carolinensis	42.3	NA	J. R. King, D. S. Farner, Energy metabolism, thermoregulation and body temperature. A. J. Marshall, Ed., Biology comparative physiology of birds (Academic Press, London, 1961), vol. 2, pp. 215-288.
Aves	Passeriformes	Paridae	Poecile cinctus	41.5	NA	J. R. King, D. S. Farner, Energy metabolism, thermoregulation and body temperature. A. J. Marshall, Ed., Biology comparative physiology of birds (Academic Press, London, 1961), vol. 2, pp. 215-288.
Aves	Passeriformes	Paridae	Poecile gambeli	42.6	NA	A. Clarke, P. Rothery, Scaling of body temperature in mammals and birds. Funct. Ecol. 22, 58-67 (2008).
Aves	Passeriformes	Paridae	Poecile palustris	41.6	NA	A. Clarke, P. Rothery, Scaling of body temperature in mammals and birds. Funct. Ecol. 22, 58-67 (2008).
Aves	Passeriformes	Paridae	Poecile sclateri	42	NA	A. Clarke, P. Rothery, Scaling of body temperature in mammals and birds. Funct. Ecol. 22, 58-67 (2008).
Aves	Passeriformes	Parulidae	Cardellina canadensis	41.9	NA	A. Clarke, P. Rothery, Scaling of body temperature in mammals and birds. Funct. Ecol. 22, 58-67 (2008).
Aves	Passeriformes	Parulidae	Cardellina pusilla	41.8	NA	A. Clarke, P. Rothery, Scaling of body temperature in mammals and birds. Funct. Ecol. 22, 58-67 (2008).
Aves	Passeriformes	Parulidae	Geothlypis formosa	42.1	NA	A. Clarke, P. Rothery, Scaling of body temperature in mammals and birds. Funct. Ecol. 22, 58-67 (2008).
Aves	Passeriformes	Parulidae	Geothlypis philadelphia	42.1	NA	A. Clarke, P. Rothery, Scaling of body temperature in mammals and birds. Funct. Ecol. 22, 58-67 (2008).
Aves	Passeriformes	Parulidae	Geothlypis tolmiei	42	NA	A. Clarke, P. Rothery, Scaling of body temperature in mammals and birds. Funct. Ecol. 22, 58-67 (2008).
Aves	Passeriformes	Parulidae	Geothlypis trichas	42.3	NA	A. Clarke, P. Rothery, Scaling of body temperature in mammals and birds. Funct. Ecol. 22, 58-67 (2008).
Aves	Passeriformes	Parulidae	Helmitheros vermivorum	42.3	NA	A. Clarke, P. Rothery, Scaling of body temperature in mammals and birds. Funct. Ecol. 22, 58-67 (2008).
Aves	Passeriformes	Parulidae	Leiothlypis celata	42	NA	A. Clarke, P. Rothery, Scaling of body temperature in mammals and birds. Funct. Ecol. 22, 58-67 (2008).
Aves	Passeriformes	Parulidae	Leiothlypis luciae	42.7	NA	A. Clarke, P. Rothery, Scaling of body temperature in mammals and birds. Funct. Ecol. 22, 58-67 (2008).
Aves	Passeriformes	Parulidae	Leiothlypis peregrina	42.3	NA	A. Clarke, P. Rothery, Scaling of body temperature in mammals and birds. Funct. Ecol. 22, 58-67 (2008).
Aves	Passeriformes	Parulidae	Leiothlypis virginiae	42.3	NA	A. Clarke, P. Rothery, Scaling of body temperature in mammals and birds. Funct. Ecol. 22, 58-67 (2008).
Aves	Passeriformes	Parulidae	Mniotilta varia	42.2	NA	A. Clarke, P. Rothery, Scaling of body temperature in mammals and birds. Funct. Ecol. 22, 58-67 (2008).
Aves	Passeriformes	Parulidae	Parkesia motacilla	43	NA	A. Clarke, P. Rothery, Scaling of body temperature in mammals and birds. Funct. Ecol. 22, 58-67 (2008).
Aves	Passeriformes	Parulidae	Parkesia noveboracensis	42.7	NA	A. Clarke, P. Rothery, Scaling of body temperature in mammals and birds. Funct. Ecol. 22, 58-67 (2008).
Aves	Passeriformes	Parulidae	Seiurus aurocapilla	41.9	NA	A. Clarke, P. Rothery, Scaling of body temperature in mammals and birds. Funct. Ecol. 22, 58-67 (2008).
Aves	Passeriformes	Parulidae	Setophaga caerulescens	42.4	NA	A. Clarke, P. Rothery, Scaling of body temperature in mammals and birds. Funct. Ecol. 22, 58-67 (2008).
Aves	Passeriformes	Parulidae	Setophaga castanea	42.5	NA	A. Clarke, P. Rothery, Scaling of body temperature in mammals and birds. Funct. Ecol. 22, 58-67 (2008).
Aves	Passeriformes	Parulidae	Setophaga cerulea	42.8	NA	A. Clarke, P. Rothery, Scaling of body temperature in mammals and birds. Funct. Ecol. 22, 58-67 (2008).
Aves	Passeriformes	Parulidae	Setophaga citrina	43.1	NA	A. Clarke, P. Rothery, Scaling of body temperature in mammals and birds. Funct. Ecol. 22, 58-67 (2008).
Aves	Passeriformes	Parulidae	Setophaga coronata	42.5	NA	A. Clarke, P. Rothery, Scaling of body temperature in mammals and birds. Funct. Ecol. 22, 58-67 (2008).
Aves	Passeriformes	Parulidae	Setophaga discolor	42.2	NA	A. Clarke, P. Rothery, Scaling of body temperature in mammals and birds. Funct. Ecol. 22, 58-67 (2008).
Aves	Passeriformes	Parulidae	Setophaga dominica	42.4	NA	A. Clarke, P. Rothery, Scaling of body temperature in mammals and birds. Funct. Ecol. 22, 58-67 (2008).
Aves	Passeriformes	Parulidae	Setophaga fusca	42.2	NA	A. Clarke, P. Rothery, Scaling of body temperature in mammals and birds. Funct. Ecol. 22, 58-67 (2008).
Aves	Passeriformes	Parulidae	Setophaga graciae	42.2	Lab	A. Clarke, P. Rothery, Scaling of body temperature in mammals and birds. Funct. Ecol. 22, 58-67 (2008).
Aves	Passeriformes	Parulidae	Setophaga magnolia	42.2	NA	A. Clarke, P. Rothery, Scaling of body temperature in mammals and birds. Funct. Ecol. 22, 58-67 (2008).
Aves	Passeriformes	Parulidae	Setophaga nigrescens	42.3	Lab	A. Clarke, P. Rothery, Scaling of body temperature in mammals and birds. Funct. Ecol. 22, 58-67 (2008).
Aves	Passeriformes	Parulidae	Setophaga palmarum	42.6	NA	A. Clarke, P. Rothery, Scaling of body temperature in mammals and birds. Funct. Ecol. 22, 58-67 (2008).
Aves	Passeriformes	Parulidae	Setophaga petechia	42.6	NA	A. Clarke, P. Rothery, Scaling of body temperature in mammals and birds. Funct. Ecol. 22, 58-67 (2008).
Aves	Passeriformes	Parulidae	Setophaga pinus	41.6	NA	A. Clarke, P. Rothery, Scaling of body temperature in mammals and birds. Funct. Ecol. 22, 58-67 (2008).
Aves	Passeriformes	Parulidae	Setophaga ruticilla	43.2	NA	A. Clarke, P. Rothery, Scaling of body temperature in mammals and birds. Funct. Ecol. 22, 58-67 (2008).
Aves	Passeriformes	Parulidae	Setophaga striata	42	NA	A. Clarke, P. Rothery, Scaling of body temperature in mammals and birds. Funct. Ecol. 22, 58-67 (2008).
Aves	Passeriformes	Parulidae	Setophaga tigrina	42.7	NA	A. Clarke, P. Rothery, Scaling of body temperature in mammals and birds. Funct. Ecol. 22, 58-67 (2008).
Aves	Passeriformes	Parulidae	Setophaga virens	42.2	NA	A. Clarke, P. Rothery, Scaling of body temperature in mammals and birds. Funct. Ecol. 22, 58-67 (2008).
Aves	Passeriformes	Parulidae	Vermivora chrysoptera	42.7	NA	A. Clarke, P. Rothery, Scaling of body temperature in mammals and birds. Funct. Ecol. 22, 58-67 (2008).
Aves	Passeriformes	Passerellidae	Aimophila ruficeps	43.2	Field	A. Clarke, P. Rothery, Scaling of body temperature in mammals and birds. Funct. Ecol. 22, 58-67 (2008).
Aves	Passeriformes	Passerellidae	Ammodramus savannarum	42.6	NA	A. Clarke, P. Rothery, Scaling of body temperature in mammals and birds. Funct. Ecol. 22, 58-67 (2008).
Aves	Passeriformes	Passerellidae	Amphispiza bilineata	42.8	NA	A. Clarke, P. Rothery, Scaling of body temperature in mammals and birds. Funct. Ecol. 22, 58-67 (2008).
Aves	Passeriformes	Passerellidae	Artemisiospiza belli	43	NA	A. Clarke, P. Rothery, Scaling of body temperature in mammals and birds. Funct. Ecol. 22, 58-67 (2008).
Aves	Passeriformes	Passerellidae	Calamospiza melanocorys	42.4	NA	A. Clarke, P. Rothery, Scaling of body temperature in mammals and birds. Funct. Ecol. 22, 58-67 (2008).
Aves	Passeriformes	Passerellidae	Centronyx henslowii	41.2	NA	A. Clarke, P. Rothery, Scaling of body temperature in mammals and birds. Funct. Ecol. 22, 58-67 (2008).
Aves	Passeriformes	Passerellidae	Junco hyemalis	42.7	Field	A. Clarke, P. Rothery, Scaling of body temperature in mammals and birds. Funct. Ecol. 22, 58-67 (2008).
Aves	Passeriformes	Passerellidae	Junco phaeonotus	42.6	Field	A. Clarke, P. Rothery, Scaling of body temperature in mammals and birds. Funct. Ecol. 22, 58-67 (2008).
Aves	Passeriformes	Passerellidae	Melospiza georgiana	42.8	NA	A. Clarke, P. Rothery, Scaling of body temperature in mammals and birds. Funct. Ecol. 22, 58-67 (2008).
Aves	Passeriformes	Passerellidae	Melospiza lincolnii	42.1	NA	A. Clarke, P. Rothery, Scaling of body temperature in mammals and birds. Funct. Ecol. 22, 58-67 (2008).
Aves	Passeriformes	Passerellidae	Melospiza melodia	42.8	NA	A. Clarke, P. Rothery, Scaling of body temperature in mammals and birds. Funct. Ecol. 22, 58-67 (2008).
Aves	Passeriformes	Passerellidae	Melozone aberti	43.3	NA	A. Clarke, P. Rothery, Scaling of body temperature in mammals and birds. Funct. Ecol. 22, 58-67 (2008).
Aves	Passeriformes	Passerellidae	Melozone crissalis	42.3	NA	A. Clarke, P. Rothery, Scaling of body temperature in mammals and birds. Funct. Ecol. 22, 58-67 (2008).
Aves	Passeriformes	Passerellidae	Melozone fusca	42.2	NA	A. Clarke, P. Rothery, Scaling of body temperature in mammals and birds. Funct. Ecol. 22, 58-67 (2008).
Aves	Passeriformes	Passerellidae	Passerculus sandwichensis	42.7	NA	A. Clarke, P. Rothery, Scaling of body temperature in mammals and birds. Funct. Ecol. 22, 58-67 (2008).
Aves	Passeriformes	Passerellidae	Passerella iliaca	42.9	Lab	A. Clarke, P. Rothery, Scaling of body temperature in mammals and birds. Funct. Ecol. 22, 58-67 (2008).
Aves	Passeriformes	Passerellidae	Peucaea aestivalis	42.1	NA	A. Clarke, P. Rothery, Scaling of body temperature in mammals and birds. Funct. Ecol. 22, 58-67 (2008).
Aves	Passeriformes	Passerellidae	Pipilo erythrophthalmus	43.3	NA	A. Clarke, P. Rothery, Scaling of body temperature in mammals and birds. Funct. Ecol. 22, 58-67 (2008).
Aves	Passeriformes	Passerellidae	Pipilo maculatus	42.8	NA	A. Clarke, P. Rothery, Scaling of body temperature in mammals and birds. Funct. Ecol. 22, 58-67 (2008).
Aves	Passeriformes	Passerellidae	Spizella breweri	42.5	NA	A. Clarke, P. Rothery, Scaling of body temperature in mammals and birds. Funct. Ecol. 22, 58-67 (2008).
Aves	Passeriformes	Passerellidae	Spizella pallida	42.2	NA	A. Clarke, P. Rothery, Scaling of body temperature in mammals and birds. Funct. Ecol. 22, 58-67 (2008).
Aves	Passeriformes	Passerellidae	Spizella passerina	42.4	NA	A. Clarke, P. Rothery, Scaling of body temperature in mammals and birds. Funct. Ecol. 22, 58-67 (2008).
Aves	Passeriformes	Passerellidae	Spizella pusilla	42.1	NA	A. Clarke, P. Rothery, Scaling of body temperature in mammals and birds. Funct. Ecol. 22, 58-67 (2008).
Aves	Passeriformes	Passerellidae	Spizelloides arborea	42.4	Field	A. Clarke, P. Rothery, Scaling of body temperature in mammals and birds. Funct. Ecol. 22, 58-67 (2008).
Aves	Passeriformes	Passerellidae	Zonotrichia albicollis	43.4	NA	A. Clarke, P. Rothery, Scaling of body temperature in mammals and birds. Funct. Ecol. 22, 58-67 (2008).
Aves	Passeriformes	Passerellidae	Zonotrichia atricapilla	42.8	NA	A. Clarke, P. Rothery, Scaling of body temperature in mammals and birds. Funct. Ecol. 22, 58-67 (2008).
Aves	Passeriformes	Passerellidae	Zonotrichia leucophrys	42.8	Field	A. Clarke, P. Rothery, Scaling of body temperature in mammals and birds. Funct. Ecol. 22, 58-67 (2008).
Aves	Passeriformes	Passerellidae	Zonotrichia querula	42.5	NA	A. Clarke, P. Rothery, Scaling of body temperature in mammals and birds. Funct. Ecol. 22, 58-67 (2008).
Aves	Passeriformes	Passeridae	Passer domesticus	42.1	Lab	A. Clarke, P. Rothery, Scaling of body temperature in mammals and birds. Funct. Ecol. 22, 58-67 (2008).
Aves	Passeriformes	Peucedramidae	Peucedramus taeniatus	41.9	NA	A. Clarke, P. Rothery, Scaling of body temperature in mammals and birds. Funct. Ecol. 22, 58-67 (2008).
Aves	Passeriformes	Phylloscopidae	Phylloscopus collybita	41.3	NA	A. Clarke, P. Rothery, Scaling of body temperature in mammals and birds. Funct. Ecol. 22, 58-67 (2008).
Aves	Passeriformes	Phylloscopidae	Phylloscopus sibilatrix	41.2	NA	A. Clarke, P. Rothery, Scaling of body temperature in mammals and birds. Funct. Ecol. 22, 58-67 (2008).
Aves	Passeriformes	Phylloscopidae	Phylloscopus trochilus	40.4	Field	A. Clarke, P. Rothery, Scaling of body temperature in mammals and birds. Funct. Ecol. 22, 58-67 (2008).
Aves	Passeriformes	Polioptilidae	Polioptila caerulea	42.1	NA	A. Clarke, P. Rothery, Scaling of body temperature in mammals and birds. Funct. Ecol. 22, 58-67 (2008).
Aves	Passeriformes	Polioptilidae	Polioptila plumbea	42.1	NA	A. Clarke, P. Rothery, Scaling of body temperature in mammals and birds. Funct. Ecol. 22, 58-67 (2008).
Aves	Passeriformes	Prunellidae	Prunella modularis	41.6	NA	A. Clarke, P. Rothery, Scaling of body temperature in mammals and birds. Funct. Ecol. 22, 58-67 (2008).
Aves	Passeriformes	Ptiliogonatidae	Phainopepla nitens	41.9	NA	A. Clarke, P. Rothery, Scaling of body temperature in mammals and birds. Funct. Ecol. 22, 58-67 (2008).
Aves	Passeriformes	Regulidae	Regulus calendula	42.1	NA	A. Clarke, P. Rothery, Scaling of body temperature in mammals and birds. Funct. Ecol. 22, 58-67 (2008).
Aves	Passeriformes	Regulidae	Regulus regulus	39.5	NA	A. Clarke, P. Rothery, Scaling of body temperature in mammals and birds. Funct. Ecol. 22, 58-67 (2008).
Aves	Passeriformes	Regulidae	Regulus satrapa	41.9	NA	A. Clarke, P. Rothery, Scaling of body temperature in mammals and birds. Funct. Ecol. 22, 58-67 (2008).
Aves	Passeriformes	Remizidae	Auriparus flaviceps	41.6	Lab	A. Clarke, P. Rothery, Scaling of body temperature in mammals and birds. Funct. Ecol. 22, 58-67 (2008).
Aves	Passeriformes	Sittidae	Sitta canadensis	42.2	NA	A. Clarke, P. Rothery, Scaling of body temperature in mammals and birds. Funct. Ecol. 22, 58-67 (2008).
Aves	Passeriformes	Sittidae	Sitta carolinensis	42.2	Lab	A. Clarke, P. Rothery, Scaling of body temperature in mammals and birds. Funct. Ecol. 22, 58-67 (2008).
Aves	Passeriformes	Sittidae	Sitta pusilla	41.7	NA	A. Clarke, P. Rothery, Scaling of body temperature in mammals and birds. Funct. Ecol. 22, 58-67 (2008).
Aves	Passeriformes	Sturnidae	Sturnus vulgaris	41.5	Lab	A. Clarke, P. Rothery, Scaling of body temperature in mammals and birds. Funct. Ecol. 22, 58-67 (2008).
Aves	Passeriformes	Sylviidae	Chamaea fasciata	41.9	NA	A. Clarke, P. Rothery, Scaling of body temperature in mammals and birds. Funct. Ecol. 22, 58-67 (2008).
Aves	Passeriformes	Sylviidae	Sylvia atricapilla	40.8	Lab	A. Clarke, P. Rothery, Scaling of body temperature in mammals and birds. Funct. Ecol. 22, 58-67 (2008).
Aves	Passeriformes	Sylviidae	Sylvia borin	41.2	Lab	A. Clarke, P. Rothery, Scaling of body temperature in mammals and birds. Funct. Ecol. 22, 58-67 (2008).
Aves	Passeriformes	Sylviidae	Sylvia communis	41.2	NA	A. Clarke, P. Rothery, Scaling of body temperature in mammals and birds. Funct. Ecol. 22, 58-67 (2008).
Aves	Passeriformes	Sylviidae	Sylvia curruca	40.5	NA	A. Clarke, P. Rothery, Scaling of body temperature in mammals and birds. Funct. Ecol. 22, 58-67 (2008).
Aves	Passeriformes	Sylviidae	Sylvia nisoria	39.6	NA	A. Clarke, P. Rothery, Scaling of body temperature in mammals and birds. Funct. Ecol. 22, 58-67 (2008).
Aves	Passeriformes	Thraupidae	Porphyrospiza caerulescens	42.2	NA	A. Clarke, P. Rothery, Scaling of body temperature in mammals and birds. Funct. Ecol. 22, 58-67 (2008).
Aves	Passeriformes	Troglodytidae	Campylorhynchus brunneicapillus	42.5	NA	A. Clarke, P. Rothery, Scaling of body temperature in mammals and birds. Funct. Ecol. 22, 58-67 (2008).
Aves	Passeriformes	Troglodytidae	Catherpes mexicanus	42.2	NA	A. Clarke, P. Rothery, Scaling of body temperature in mammals and birds. Funct. Ecol. 22, 58-67 (2008).
Aves	Passeriformes	Troglodytidae	Cistothorus palustris	41.4	NA	A. Clarke, P. Rothery, Scaling of body temperature in mammals and birds. Funct. Ecol. 22, 58-67 (2008).
Aves	Passeriformes	Troglodytidae	Thryomanes bewickii	42.1	NA	A. Clarke, P. Rothery, Scaling of body temperature in mammals and birds. Funct. Ecol. 22, 58-67 (2008).
Aves	Passeriformes	Troglodytidae	Thryothorus ludovicianus	42.55	NA	A. Clarke, P. Rothery, Scaling of body temperature in mammals and birds. Funct. Ecol. 22, 58-67 (2008).
Aves	Passeriformes	Troglodytidae	Troglodytes aedon	41.2	Lab	A. Clarke, P. Rothery, Scaling of body temperature in mammals and birds. Funct. Ecol. 22, 58-67 (2008).
Aves	Passeriformes	Troglodytidae	Troglodytes troglodytes	41.8	NA	A. Clarke, P. Rothery, Scaling of body temperature in mammals and birds. Funct. Ecol. 22, 58-67 (2008).
Aves	Passeriformes	Turdidae	Catharus fuscescens	42.8	NA	A. Clarke, P. Rothery, Scaling of body temperature in mammals and birds. Funct. Ecol. 22, 58-67 (2008).
Aves	Passeriformes	Turdidae	Catharus guttatus	42.5	NA	A. Clarke, P. Rothery, Scaling of body temperature in mammals and birds. Funct. Ecol. 22, 58-67 (2008).
Aves	Passeriformes	Turdidae	Catharus minimus	42.8	NA	A. Clarke, P. Rothery, Scaling of body temperature in mammals and birds. Funct. Ecol. 22, 58-67 (2008).
Aves	Passeriformes	Turdidae	Catharus ustulatus	43	NA	A. Clarke, P. Rothery, Scaling of body temperature in mammals and birds. Funct. Ecol. 22, 58-67 (2008).
Aves	Passeriformes	Turdidae	Hylocichla mustelina	42.8	NA	A. Clarke, P. Rothery, Scaling of body temperature in mammals and birds. Funct. Ecol. 22, 58-67 (2008).
Aves	Passeriformes	Turdidae	Myadestes townsendi	42.9	NA	A. Clarke, P. Rothery, Scaling of body temperature in mammals and birds. Funct. Ecol. 22, 58-67 (2008).
Aves	Passeriformes	Turdidae	Sialia currucoides	42.2	NA	A. Clarke, P. Rothery, Scaling of body temperature in mammals and birds. Funct. Ecol. 22, 58-67 (2008).
Aves	Passeriformes	Turdidae	Sialia mexicana	43.1	NA	A. Clarke, P. Rothery, Scaling of body temperature in mammals and birds. Funct. Ecol. 22, 58-67 (2008).
Aves	Passeriformes	Turdidae	Sialia sialis	42.3	NA	A. Clarke, P. Rothery, Scaling of body temperature in mammals and birds. Funct. Ecol. 22, 58-67 (2008).
Aves	Passeriformes	Turdidae	Turdus iliacus	40.5	NA	A. Clarke, P. Rothery, Scaling of body temperature in mammals and birds. Funct. Ecol. 22, 58-67 (2008).
Aves	Passeriformes	Turdidae	Turdus migratorius	43.2	NA	A. Clarke, P. Rothery, Scaling of body temperature in mammals and birds. Funct. Ecol. 22, 58-67 (2008).
Aves	Passeriformes	Turdidae	Turdus philomelos	42.8	NA	A. Clarke, P. Rothery, Scaling of body temperature in mammals and birds. Funct. Ecol. 22, 58-67 (2008).
Aves	Passeriformes	Tyrannidae	Contopus cooperi	42.6	NA	A. Clarke, P. Rothery, Scaling of body temperature in mammals and birds. Funct. Ecol. 22, 58-67 (2008).
Aves	Passeriformes	Tyrannidae	Contopus pertinax	43.5	NA	A. Clarke, P. Rothery, Scaling of body temperature in mammals and birds. Funct. Ecol. 22, 58-67 (2008).
Aves	Passeriformes	Tyrannidae	Contopus sordidulus	43.2	NA	A. Clarke, P. Rothery, Scaling of body temperature in mammals and birds. Funct. Ecol. 22, 58-67 (2008).
Aves	Passeriformes	Tyrannidae	Contopus virens	42.7	NA	A. Clarke, P. Rothery, Scaling of body temperature in mammals and birds. Funct. Ecol. 22, 58-67 (2008).
Aves	Passeriformes	Tyrannidae	Empidonax difficilis	42.3	NA	A. Clarke, P. Rothery, Scaling of body temperature in mammals and birds. Funct. Ecol. 22, 58-67 (2008).
Aves	Passeriformes	Tyrannidae	Empidonax flaviventris	42.3	NA	A. Clarke, P. Rothery, Scaling of body temperature in mammals and birds. Funct. Ecol. 22, 58-67 (2008).
Aves	Passeriformes	Tyrannidae	Empidonax hammondii	41.7	NA	A. Clarke, P. Rothery, Scaling of body temperature in mammals and birds. Funct. Ecol. 22, 58-67 (2008).
Aves	Passeriformes	Tyrannidae	Empidonax minimus	42.2	NA	A. Clarke, P. Rothery, Scaling of body temperature in mammals and birds. Funct. Ecol. 22, 58-67 (2008).
Aves	Passeriformes	Tyrannidae	Empidonax traillii	42.4	NA	A. Clarke, P. Rothery, Scaling of body temperature in mammals and birds. Funct. Ecol. 22, 58-67 (2008).
Aves	Passeriformes	Tyrannidae	Empidonax virescens	42.7	NA	A. Clarke, P. Rothery, Scaling of body temperature in mammals and birds. Funct. Ecol. 22, 58-67 (2008).
Aves	Passeriformes	Tyrannidae	Empidonax wrightii	42.4	NA	A. Clarke, P. Rothery, Scaling of body temperature in mammals and birds. Funct. Ecol. 22, 58-67 (2008).
Aves	Passeriformes	Tyrannidae	Myiarchus cinerascens	43.3	NA	A. Clarke, P. Rothery, Scaling of body temperature in mammals and birds. Funct. Ecol. 22, 58-67 (2008).
Aves	Passeriformes	Tyrannidae	Myiarchus tuberculifer	43.3	NA	A. Clarke, P. Rothery, Scaling of body temperature in mammals and birds. Funct. Ecol. 22, 58-67 (2008).
Aves	Passeriformes	Tyrannidae	Pyrocephalus rubinus	42.6	NA	A. Clarke, P. Rothery, Scaling of body temperature in mammals and birds. Funct. Ecol. 22, 58-67 (2008).
Aves	Passeriformes	Tyrannidae	Sayornis nigricans	43.1	NA	A. Clarke, P. Rothery, Scaling of body temperature in mammals and birds. Funct. Ecol. 22, 58-67 (2008).
Aves	Passeriformes	Tyrannidae	Sayornis phoebe	43.3	NA	A. Clarke, P. Rothery, Scaling of body temperature in mammals and birds. Funct. Ecol. 22, 58-67 (2008).
Aves	Passeriformes	Tyrannidae	Tyrannus tyrannus	42.1	NA	A. Clarke, P. Rothery, Scaling of body temperature in mammals and birds. Funct. Ecol. 22, 58-67 (2008).
Aves	Passeriformes	Tyrannidae	Tyrannus verticalis	42.5	NA	A. Clarke, P. Rothery, Scaling of body temperature in mammals and birds. Funct. Ecol. 22, 58-67 (2008).
Aves	Passeriformes	Tyrannidae	Tyrannus vociferans	42	NA	A. Clarke, P. Rothery, Scaling of body temperature in mammals and birds. Funct. Ecol. 22, 58-67 (2008).
Aves	Passeriformes	Vireonidae	Vireo bellii	41.6	NA	A. Clarke, P. Rothery, Scaling of body temperature in mammals and birds. Funct. Ecol. 22, 58-67 (2008).
Aves	Passeriformes	Vireonidae	Vireo flavifrons	42.2	NA	A. Clarke, P. Rothery, Scaling of body temperature in mammals and birds. Funct. Ecol. 22, 58-67 (2008).
Aves	Passeriformes	Vireonidae	Vireo gilvus	42	NA	A. Clarke, P. Rothery, Scaling of body temperature in mammals and birds. Funct. Ecol. 22, 58-67 (2008).
Aves	Passeriformes	Vireonidae	Vireo griseus	41.9	NA	A. Clarke, P. Rothery, Scaling of body temperature in mammals and birds. Funct. Ecol. 22, 58-67 (2008).
Aves	Passeriformes	Vireonidae	Vireo huttoni	42.2	NA	A. Clarke, P. Rothery, Scaling of body temperature in mammals and birds. Funct. Ecol. 22, 58-67 (2008).
Aves	Passeriformes	Vireonidae	Vireo olivaceus	42.9	NA	A. Clarke, P. Rothery, Scaling of body temperature in mammals and birds. Funct. Ecol. 22, 58-67 (2008).
Aves	Passeriformes	Vireonidae	Vireo philadelphicus	41.8	NA	A. Clarke, P. Rothery, Scaling of body temperature in mammals and birds. Funct. Ecol. 22, 58-67 (2008).
Aves	Passeriformes	Vireonidae	Vireo solitarius	42	NA	A. Clarke, P. Rothery, Scaling of body temperature in mammals and birds. Funct. Ecol. 22, 58-67 (2008).
Aves	Pelecaniformes	Ardeidae	Ardea herodias	40.1	NA	A. Clarke, P. Rothery, Scaling of body temperature in mammals and birds. Funct. Ecol. 22, 58-67 (2008).
Aves	Pelecaniformes	Ardeidae	Botaurus lentiginosus	40	NA	A. Clarke, P. Rothery, Scaling of body temperature in mammals and birds. Funct. Ecol. 22, 58-67 (2008).
Aves	Pelecaniformes	Ardeidae	Bubulcus ibis	40.5	NA	A. Clarke, P. Rothery, Scaling of body temperature in mammals and birds. Funct. Ecol. 22, 58-67 (2008).
Aves	Pelecaniformes	Ardeidae	Butorides virescens	41	NA	A. Clarke, P. Rothery, Scaling of body temperature in mammals and birds. Funct. Ecol. 22, 58-67 (2008).
Aves	Pelecaniformes	Ardeidae	Egretta thula	40.1	NA	A. Clarke, P. Rothery, Scaling of body temperature in mammals and birds. Funct. Ecol. 22, 58-67 (2008).
Aves	Pelecaniformes	Ardeidae	Egretta tricolor	40.8	NA	A. Clarke, P. Rothery, Scaling of body temperature in mammals and birds. Funct. Ecol. 22, 58-67 (2008).
Aves	Pelecaniformes	Ardeidae	Nycticorax nycticorax	39.5	NA	A. Clarke, P. Rothery, Scaling of body temperature in mammals and birds. Funct. Ecol. 22, 58-67 (2008).
Aves	Pelecaniformes	Pelecanidae	Pelecanus erythrorhynchos	39.8	NA	A. Clarke, P. Rothery, Scaling of body temperature in mammals and birds. Funct. Ecol. 22, 58-67 (2008).
Aves	Pelecaniformes	Pelecanidae	Pelecanus occidentalis	41.2	NA	A. Clarke, P. Rothery, Scaling of body temperature in mammals and birds. Funct. Ecol. 22, 58-67 (2008).
Aves	Phoenicopteriformes	Phoenicopteridae	Phoenicopterus roseus	41.1	NA	A. Clarke, P. Rothery, Scaling of body temperature in mammals and birds. Funct. Ecol. 22, 58-67 (2008).
Aves	Piciformes	Picidae	Colaptes auratus	42.3	NA	A. Clarke, P. Rothery, Scaling of body temperature in mammals and birds. Funct. Ecol. 22, 58-67 (2008).
Aves	Piciformes	Picidae	Dryobates albolarvatus	41.8	NA	A. Clarke, P. Rothery, Scaling of body temperature in mammals and birds. Funct. Ecol. 22, 58-67 (2008).
Aves	Piciformes	Picidae	Dryobates arizonae	42.3	NA	A. Clarke, P. Rothery, Scaling of body temperature in mammals and birds. Funct. Ecol. 22, 58-67 (2008).
Aves	Piciformes	Picidae	Dryobates borealis	42.4	NA	A. Clarke, P. Rothery, Scaling of body temperature in mammals and birds. Funct. Ecol. 22, 58-67 (2008).
Aves	Piciformes	Picidae	Dryobates nuttallii	42.3	NA	A. Clarke, P. Rothery, Scaling of body temperature in mammals and birds. Funct. Ecol. 22, 58-67 (2008).
Aves	Piciformes	Picidae	Dryobates pubescens	42.1	NA	A. Clarke, P. Rothery, Scaling of body temperature in mammals and birds. Funct. Ecol. 22, 58-67 (2008).
Aves	Piciformes	Picidae	Dryobates scalaris	42.5	NA	A. Clarke, P. Rothery, Scaling of body temperature in mammals and birds. Funct. Ecol. 22, 58-67 (2008).
Aves	Piciformes	Picidae	Dryobates villosus	42.5	NA	A. Clarke, P. Rothery, Scaling of body temperature in mammals and birds. Funct. Ecol. 22, 58-67 (2008).
Aves	Piciformes	Picidae	Dryocopus pileatus	41.7	NA	A. Clarke, P. Rothery, Scaling of body temperature in mammals and birds. Funct. Ecol. 22, 58-67 (2008).
Aves	Piciformes	Picidae	Melanerpes carolinus	43	NA	A. Clarke, P. Rothery, Scaling of body temperature in mammals and birds. Funct. Ecol. 22, 58-67 (2008).
Aves	Piciformes	Picidae	Melanerpes erythrocephalus	42.4	NA	A. Clarke, P. Rothery, Scaling of body temperature in mammals and birds. Funct. Ecol. 22, 58-67 (2008).
Aves	Piciformes	Picidae	Melanerpes formicivorus	42.5	NA	A. Clarke, P. Rothery, Scaling of body temperature in mammals and birds. Funct. Ecol. 22, 58-67 (2008).
Aves	Piciformes	Picidae	Melanerpes lewis	42.2	NA	A. Clarke, P. Rothery, Scaling of body temperature in mammals and birds. Funct. Ecol. 22, 58-67 (2008).
Aves	Piciformes	Picidae	Melanerpes uropygialis	42.2	NA	A. Clarke, P. Rothery, Scaling of body temperature in mammals and birds. Funct. Ecol. 22, 58-67 (2008).
Aves	Piciformes	Picidae	Picoides arcticus	42.3	NA	A. Clarke, P. Rothery, Scaling of body temperature in mammals and birds. Funct. Ecol. 22, 58-67 (2008).
Aves	Piciformes	Picidae	Picoides tridactylus	42.2	NA	A. Clarke, P. Rothery, Scaling of body temperature in mammals and birds. Funct. Ecol. 22, 58-67 (2008).
Aves	Piciformes	Picidae	Sphyrapicus ruber	42.1	NA	A. Clarke, P. Rothery, Scaling of body temperature in mammals and birds. Funct. Ecol. 22, 58-67 (2008).
Aves	Piciformes	Picidae	Sphyrapicus thyroideus	41.5	NA	A. Clarke, P. Rothery, Scaling of body temperature in mammals and birds. Funct. Ecol. 22, 58-67 (2008).
Aves	Piciformes	Picidae	Sphyrapicus varius	42.6	NA	A. Clarke, P. Rothery, Scaling of body temperature in mammals and birds. Funct. Ecol. 22, 58-67 (2008).
Aves	Podicipediformes	Podicipedidae	Aechmophorus occidentalis	38.5	NA	A. Clarke, P. Rothery, Scaling of body temperature in mammals and birds. Funct. Ecol. 22, 58-67 (2008).
Aves	Podicipediformes	Podicipedidae	Podiceps auritus	40.5	NA	A. Clarke, P. Rothery, Scaling of body temperature in mammals and birds. Funct. Ecol. 22, 58-67 (2008).
Aves	Podicipediformes	Podicipedidae	Podiceps nigricollis	40.5	Field	A. Clarke, P. Rothery, Scaling of body temperature in mammals and birds. Funct. Ecol. 22, 58-67 (2008).
Aves	Podicipediformes	Podicipedidae	Podilymbus podiceps	39.3	NA	A. Clarke, P. Rothery, Scaling of body temperature in mammals and birds. Funct. Ecol. 22, 58-67 (2008).
Aves	Procellariiformes	Diomedeidae	Diomedea exulans	39.6	Field	A. Clarke, P. Rothery, Scaling of body temperature in mammals and birds. Funct. Ecol. 22, 58-67 (2008).
Aves	Procellariiformes	Diomedeidae	Phoebastria immutabilis	39.1	Field	A. Clarke, P. Rothery, Scaling of body temperature in mammals and birds. Funct. Ecol. 22, 58-67 (2008).
Aves	Procellariiformes	Diomedeidae	Phoebastria nigripes	38.7	NA	A. Clarke, P. Rothery, Scaling of body temperature in mammals and birds. Funct. Ecol. 22, 58-67 (2008).
Aves	Procellariiformes	Procellariidae	Ardenna pacifica	39	NA	A. Clarke, P. Rothery, Scaling of body temperature in mammals and birds. Funct. Ecol. 22, 58-67 (2008).
Aves	Procellariiformes	Procellariidae	Ardenna tenuirostris	40.9	NA	T. R. Howell, G. A. Bartholomew, Temperature regulation in Laysan and Black-footed Albatrosses. The Condor 63, 185-197 (1961).
Aves	Procellariiformes	Procellariidae	Bulweria bulwerii	37.8	Field	A. Clarke, P. Rothery, Scaling of body temperature in mammals and birds. Funct. Ecol. 22, 58-67 (2008).
Aves	Procellariiformes	Procellariidae	Daption capense	40.6	NA	A. Clarke, P. Rothery, Scaling of body temperature in mammals and birds. Funct. Ecol. 22, 58-67 (2008).
Aves	Procellariiformes	Procellariidae	Macronectes giganteus	36.7	Lab	T. J. Dawson, E. Cyntina, A. J. Munn, A. Krockenberger, .S. K. Maloney, Division of comparative physiology and biochemistry, society for integrative and comparative biology. Physiol. Biochem. Zool. 73, 374-381 (2000).
Aves	Procellariiformes	Procellariidae	Pachyptila turtur	39.9	Field	T. R. Howell, G. A. Bartholomew, Temperature regulation in Laysan and Black-footed Albatrosses. The Condor 63, 185-197 (1961).
Aves	Procellariiformes	Procellariidae	Pagodroma nivea	39.6	NA	A. Clarke, P. Rothery, Scaling of body temperature in mammals and birds. Funct. Ecol. 22, 58-67 (2008).
Aves	Procellariiformes	Procellariidae	Procellaria aequinoctialis	40.8	NA	A. Clarke, P. Rothery, Scaling of body temperature in mammals and birds. Funct. Ecol. 22, 58-67 (2008).
Aves	Procellariiformes	Procellariidae	Pterodroma hypoleuca	38.2	Field	M. D. F. Udvardy, Data on the body temperature of tropical sea and water birds. Auk. 80, 191-194 (1963).
Aves	Procellariiformes	Procellariidae	Puffinus nativitatis	38.4	Field	A. Clarke, P. Rothery, Scaling of body temperature in mammals and birds. Funct. Ecol. 22, 58-67 (2008).
Aves	Psittaciformes	Psittacidae	Agapornis pullarius	41.1	NA	A. Clarke, P. Rothery, Scaling of body temperature in mammals and birds. Funct. Ecol. 22, 58-67 (2008).
Aves	Sphenisciformes	Spheniscidae	Eudyptula minor	39	Lab	A. Wetmore, A study of the body temperature of birds. Smithsonian Miscellaneous Collections 72, 1-51 (1921).
Aves	Sphenisciformes	Spheniscidae	Megadyptes antipodes	37.8	NA	A. Clarke, P. Rothery, Scaling of body temperature in mammals and birds. Funct. Ecol. 22, 58-67 (2008).
Aves	Sphenisciformes	Spheniscidae	Pygoscelis adeliae	39.3	Lab	M. A. Chappell, S. L. Souza, Thermoregulation, gas exchange, and ventilation in Adelie penguins (Pygoscelis adeliae). J. Comp. Physiol. 157, 783-790 (1988).
Aves	Sphenisciformes	Spheniscidae	Pygoscelis papua	38.1	Field	J. R. King, D. S. Farner, Energy metabolism, thermoregulation and body temperature. A. J. Marshall, Ed., Biology comparative physiology of birds (Academic Press, London, 1961), vol. 2, pp. 215-288.
Aves	Strigiformes	Strigidae	Asio flammeus	39	NA	A. Clarke, P. Rothery, Scaling of body temperature in mammals and birds. Funct. Ecol. 22, 58-67 (2008).
Aves	Strigiformes	Strigidae	Asio otus	40.1	Field	A. Clarke, P. Rothery, Scaling of body temperature in mammals and birds. Funct. Ecol. 22, 58-67 (2008).
Aves	Strigiformes	Strigidae	Athene cunicularia	40.4	NA	A. Clarke, P. Rothery, Scaling of body temperature in mammals and birds. Funct. Ecol. 22, 58-67 (2008).
Aves	Strigiformes	Strigidae	Bubo virginianus	39.7	Lab	S. B. Chaplin, D. A. Diesel, Body temperature regulation in red-tailed hawks and great horned owls: Responses to air temperature and food deprivation. Condor. 86: 175-181 (1984).
Aves	Strigiformes	Strigidae	Megascops asio	39.6	NA	A. Clarke, P. Rothery, Scaling of body temperature in mammals and birds. Funct. Ecol. 22, 58-67 (2008).
Aves	Strigiformes	Strigidae	Psiloscops flammeolus	39.2	NA	A. Clarke, P. Rothery, Scaling of body temperature in mammals and birds. Funct. Ecol. 22, 58-67 (2008).
Aves	Strigiformes	Tytonidae	Tyto alba	39.8	Lab	A. Clarke, P. Rothery, Scaling of body temperature in mammals and birds. Funct. Ecol. 22, 58-67 (2008).
Aves	Struthioniformes	Apterygidae	Apteryx australis	37.75	NA	J. R. King, D. S. Farner, Energy metabolism, thermoregulation and body temperature. A. J. Marshall, Ed., Biology comparative physiology of birds (Academic Press, London, 1961), vol. 2, pp. 215-288.
Aves	Struthioniformes	Dromadidae	Dromaius novaehollandiae	38	Lab	A. Clarke, P. Rothery, Scaling of body temperature in mammals and birds. Funct. Ecol. 22, 58-67 (2008).
Aves	Struthioniformes	Struthionidae	Struthio camelus	39.1	Field	A. Clarke, P. Rothery, Scaling of body temperature in mammals and birds. Funct. Ecol. 22, 58-67 (2008).
Aves	Struthioniformes	Tinamidae	Nothura maculosa	40.5	NA	A. Clarke, P. Rothery, Scaling of body temperature in mammals and birds. Funct. Ecol. 22, 58-67 (2008).
Aves	Suliformes	Anhingidae	Anhinga anhinga	40.9	NA	A. Clarke, P. Rothery, Scaling of body temperature in mammals and birds. Funct. Ecol. 22, 58-67 (2008).
Aves	Suliformes	Phalacrocoracidae	Phalacrocorax auritus	41.3	NA	A. Clarke, P. Rothery, Scaling of body temperature in mammals and birds. Funct. Ecol. 22, 58-67 (2008).
Aves	Suliformes	Phalacrocoracidae	Phalacrocorax carbo	41.5	Lab	A. Clarke, P. Rothery, Scaling of body temperature in mammals and birds. Funct. Ecol. 22, 58-67 (2008).
Aves	Suliformes	Phalacrocoracidae	Phalacrocorax pelagicus	40.5	NA	A. Clarke, P. Rothery, Scaling of body temperature in mammals and birds. Funct. Ecol. 22, 58-67 (2008).
Aves	Suliformes	Sulidae	Morus bassanus	41.4	NA	A. Clarke, P. Rothery, Scaling of body temperature in mammals and birds. Funct. Ecol. 22, 58-67 (2008).
Aves	Suliformes	Sulidae	Sula dactylatra	40.7	NA	A. Clarke, P. Rothery, Scaling of body temperature in mammals and birds. Funct. Ecol. 22, 58-67 (2008).
Crocodylia	Crocodylia	Alligatoridae	Alligator mississippiensis	31.5	Lab	M. E. Fowler, Biology, medicine, and surgery of southamerican wildanimals. Iowa State University Press (2001).
Crocodylia	Crocodylia	Alligatoridae	Caiman crocodilus	32.35	Lab	M. E. Fowler, Biology, medicine, and surgery of southamerican wildanimals. Iowa State University Press (2001).
Crocodylia	Crocodylia	Alligatoridae	Caiman latirostris	31.25	Lab	M. E. Fowler, Biology, medicine, and surgery of southamerican wildanimals. Iowa State University Press (2001).
Crocodylia	Crocodylia	Alligatoridae	Caiman yacare	30.1	Field	Z. Campos, M. Coutinho, W. E. Magnusson, Field body temperatures of caimans in the pantanal, Brazil. Herpetol. J. 15:97–106 (2005).
Crocodylia	Crocodylia	Alligatoridae	Paleosuchus palpebrosus	23.1	Field	Z. Campos, W. E. Magnusson, Thermal relations of dwarf caiman, Paleosuchus palpebrosus, in a hillside stream: Evidence for an unusual thermal niche among crocodilians. J. Therm. Biol. 38:20–23 (2013).
Crocodylia	Crocodylia	Crocodylidae	Crocodylus acutus	28.75	Lab	IUCN. 1989. Crocodiles: Their Ecology, Management, and Conservation. International Union for Conservation of Nature and Natural Resources. Crocodile Specialist Group.
Crocodylia	Crocodylia	Crocodylidae	Crocodylus niloticus	32	Field	G. J. W. Webb, S. C. Malonis, P. J. Whitehead, Wildlife Management: Crocodiles and Alligators. Surrey Beatty, Sydney (1986).
Crocodylia	Crocodylia	Crocodylidae	Crocodylus palustris	29.5	Field	P. D. Venugopal, K. V. D. Prasad, Basking Behavior and Survey of Marsh Crocodiles Crocodylus palustris in Ranganthittu Bird Sanctuary, Karnataka, India. Hamadryad 27:241–247 (2003).
Crocodylia	Crocodylia	Crocodylidae	Crocodylus porosus	31.9	Field	M. L. Brien, G. J. Webb, C. M. Gienger, J. W. Lang, K. A. Christian, Thermal preferences of hatchling saltwater crocodiles (Crocodylus porosus) in response to time of day, social aggregation and feeding. J. Therm. Biol. 37:625–630 (2012).
Crocodylia	Crocodylia	Crocodylidae	Crocodylus siamensis	29.5	Lab	G. J. W. Webb, S. C. Malonis, P. J. Whitehead, Wildlife Management: Crocodiles and Alligators. Surrey Beatty, Sydney (1986).
Crocodylia	Crocodylia	Gavialidae	Gavialis gangeticus	27	Field	S. L. Rajbhandari, P. M. Acharya, Study of Investigation of Population, Habitat and Hatching Success of Gavialis gangeticus in Narayani River of Chitwan National Park. The Rufford Small Grants Foundation, UK (2015).
Lepidosauria	Sphenodontida	Sphenodontidae	Sphenodon punctatus	14.5		Y. Werner, A. Whitaker, Observations and comments on the body temperatures of some New Zealand reptiles. N. Z. J. Zool. 5, 375-393 (1978); B. T. Firth, I. Belan, D. J. Kennaway, R. W. Moyer, Thermocyclic entrainment of lizard blood plasma melatonin rhythms in constant and cyclic photic environments. American Journal of Physiology-Regulatory, Integrative Comparative Physiology 277, R1620-R1626 (19…
Lepidosauria	Anguimorpha	Anguidae	Anguis fragilis	22.55		P. T. Gregory, Physical factor selectivity in the fossorial lizard Anguis fragilis. J. Herpetol. 14, 95-99 (1980); R. Meek, Null models and the thermal biology of the anguid lizard Anguis fragilis; evidence for thermoregulation? Amphib-Reptilia 26, 445-450 (2005).
Lepidosauria	Anguimorpha	Anguidae	Anniella pulchra	22.3		B. H. Brattstrom, Body temperatures of reptiles. The American Midland Naturalist 73, 376-422 (1965); R. B. Bury, T. G. Balgooyen, Temperature selectivity in the legless lizard, Anniella pulchra. Copeia, 152-155 (1976).
Lepidosauria	Anguimorpha	Anguidae	Elgaria coerulea	25.367		L. J. Vitt, Body temperatures of high latitude reptiles. Copeia 1974, 255-256 (1974); J. Stewart, Thermal biology of the live bearing lizard Gerrhonotus coeruleus. Herpetologica, 349-355 (1984).
Lepidosauria	Anguimorpha	Anguidae	Elgaria multicarinata	24.7		J. D. Cunningham, Thermal relations of the alligator lizard Gerrhonotus multicarinatus webbi. Herpetologica 22, 1-7 (1966); B. A. Kingsbury, Thermal constraints and eurythermy in the lizard Elgaria multicarinata. Herpetologica, 266-273 (1994).
Lepidosauria	Anguimorpha	Anguidae	Ophisaurus attenuatus	32		B. H. Brattstrom, Body temperatures of reptiles. The American Midland Naturalist 73, 376-422 (1965).
Lepidosauria	Anguimorpha	Helodermatidae	Heloderma horridum	30.2		D. D. Beck, C. H. Lowe, Ecology of the beaded lizard, Heloderma horridum, in a tropical dry forest in Jalisco, Mexico. J. Herpetol., 395-406 (1991).
Lepidosauria	Anguimorpha	Helodermatidae	Heloderma suspectum	29.4		D. D. Beck, Ecology and behavior of the Gila monster in southwestern Utah. J. Herpetol., 54-68 (1990).
Lepidosauria	Anguimorpha	Lanthanotidae	Lanthanotus borneensis	28		E. R. Pianka, D. R. King, Varanoid lizards of the world. (Indiana University Press, 2004).
Lepidosauria	Anguimorpha	Varanidae	Varanus bengalensis	33.1		E. D. Wikramanayake, G. L. Dryden, Thermal ecology of habitat and microhabitat use by sympatric Varanus bengalensis and V. salvator in Sri Lanka. Copeia 1993, 709-714 (1993).
Lepidosauria	Anguimorpha	Varanidae	Varanus brevicauda	35.4		B. Sinervo et al., Erosion of Lizard diversity by climate change and altered thermal niches. Science 328, 894-899 (2010).
Lepidosauria	Anguimorpha	Varanidae	Varanus caudolineatus	37.3		E. R. Pianka, Habitat specificity, speciation, and species density in Australian desert lizards. Ecology 50, 498-502 (1969).
Lepidosauria	Anguimorpha	Varanidae	Varanus eremius	37.5		E. R. Pianka, H. D. Pianka, The ecology of Moloch horridus (Lacertilia: Agamidae) in western Australia. Copeia, 90-103 (1970); E. Pianka, Observations on the ecology of Varanus in the Great Victoria Desert. West. Aust. Nat. 15, 1-8 (1982).
Lepidosauria	Anguimorpha	Varanidae	Varanus exanthematicus	34.6		R. G. Bowker, Precision of thermoregulation of some African lizards. Physiol. Zool. 57, 401-412 (1984); S. C. Wood, K. Johansen, M. L. Glass, G. M. O. Maloiy, Aerobic metabolism of the lizard Varanus exanthematicus: Effects of activity, temperature, and size. J. Comp. Physiol. 127, 331-336 (1978); M. Don, A. Estany, A. Ramos, R. Leoni, A. Muchlinski, Re-examination of the afebrile response in two…
Lepidosauria	Anguimorpha	Varanidae	Varanus giganteus	37.1		E. Pianka, Observations on the ecology of Varanus in the Great Victoria Desert. West. Aust. Nat. 15, 1-8 (1982); D. King, B. Green, H. Butler, The activity pattern, temperature regulation and diet of Varanus giganteus on barrow-island, western-Australia. Wildl. Res. 16, 41-47 (1989).
Lepidosauria	Anguimorpha	Varanidae	Varanus gilleni	37.4		E. Pianka, Observations on the ecology of Varanus in the Great Victoria Desert. West. Aust. Nat. 15, 1-8 (1982).
Lepidosauria	Anguimorpha	Varanidae	Varanus gouldii	37		E. Pianka, Observations on the ecology of Varanus in the Great Victoria Desert. West. Aust. Nat. 15, 1-8 (1982); P. Light, W. R. Dawson, V. H. Shoemaker, A. R. Main, Observations on the thermal relations of western Australian lizards. Copeia 1966, 97-110 (1966); D. King, The thermal biology of free-living sand goannas (Varanus gouldii) in southern Australia. Copeia 1980, 755-767 (1980); K. A. Chr…
Lepidosauria	Anguimorpha	Varanidae	Varanus griseus	36.45		D. King, The thermal biology of free-living sand goannas (Varanus gouldii) in southern Australia. Copeia 1980, 755-767 (1980); A. A. Ibrahim, Activity area, movement patterns, and habitat use of the desert monitor, Varanus griseus, in the zaranik protected area, north Sinai, Egypt. Afr. J. Herpetol. 51, 35-45 (2002).
Lepidosauria	Anguimorpha	Varanidae	Varanus indicus	30.3		J. G. Smith, K. Christian, B. Green, Physiological ecology of the mangrove-dwelling varanid Varanus indicus. Physiological Biochemical Zoology 81, 561-569 (2008).
Lepidosauria	Anguimorpha	Varanidae	Varanus komodoensis	38		B. K. McNab, W. Auffenberg, The effect of large body size on the temperature regulation of the komodo dragon, Varanus komodoensis. Comparative Biochemistry and Physiology Part A: Physiology 55, 345-350 (1976).
Lepidosauria	Anguimorpha	Varanidae	Varanus mertensi	34		K. A. Christian, B. W. Weavers, Thermoregulation of monitor lizards in Australia: an evaluation of methods in thermal biology. Ecol. Monogr. 66, 139-157 (1996).
Lepidosauria	Anguimorpha	Varanidae	Varanus niloticus	30.35		R. G. Bowker, Precision of thermoregulation of some African lizards. Physiol. Zool. 57, 401-412 (1984); H. F. Hirth, E. M. A. Latif, Deep body temperatures of the Nile monitor (Varanus niloticus) taken by radiotelemetry. J. Herpetol. 13, 367-368 (1979).
Lepidosauria	Anguimorpha	Varanidae	Varanus panoptes	36.4		K. A. Christian, B. W. Weavers, Thermoregulation of monitor lizards in Australia: an evaluation of methods in thermal biology. Ecol. Monogr. 66, 139-157 (1996).
Lepidosauria	Anguimorpha	Varanidae	Varanus rosenbergi	35		K. Christian, B. Weavers, Analysis of the activity and energetics of the lizard Varanus rosenbergi. Copeia 1994, 289-295 (1994).
Lepidosauria	Anguimorpha	Varanidae	Varanus salvator	30.4		E. D. Wikramanayake, G. L. Dryden, Thermal ecology of habitat and microhabitat use by sympatric Varanus bengalensis and V. salvator in Sri Lanka. Copeia 1993, 709-714 (1993); C. Træholt, A radio-telemetric study of the thermoregulation of free living water monitor lizards, Varanus s. salvator. J. Comp. Physiol. B 165, 125-131 (1995).
Lepidosauria	Anguimorpha	Varanidae	Varanus scalaris	38.9		K. A. Christian, G. S. Bedford, Seasonal changes in thermoregulation by the frillneck lizard, Chlamydosaurus kingii, in tropical Australia. Ecology 76, 124-132 (1995).
Lepidosauria	Anguimorpha	Varanidae	Varanus tristis	34.8		E. Pianka, Observations on the ecology of Varanus in the Great Victoria Desert. West. Aust. Nat. 15, 1-8 (1982).
Lepidosauria	Anguimorpha	Varanidae	Varanus varius	35.5		R. C. Stebbins, R. E. Barwick, Radiotelemetric study of thermoregulation in a lace monitor. Copeia 1968, 541-547 (1968).
Lepidosauria	Anguimorpha	Xenosauridae	Xenosaurus grandis	24.15		R. E. Ballinger, J. Lemos-Espinal, S. Sanoja-Sarabia, N. R. Coady, Ecological observations of the lizard, Xenosaurus grandis in Cuautlapán, Veracruz, México. Biotropica 27, 128-132 (1995); J. A. Lemos-Espinal, G. R. Smith, R. E. Ballinger, Ecology of Xenosaurus grandis agrenon, a knob-scaled lizard from Oaxaca, México. J. Herpetol. 37, 192-196 (2003).
Lepidosauria	Anguimorpha	Xenosauridae	Xenosaurus platyceps	24.6		J. A. Lemos-Espinal, G. R. Smith, Natural history of Xenosaurus phalaroanthereon (Squamata, Xenosauridae), a knob-scaled lizard from Oaxaca, Mexico. Phyllomedusa: Journal of Herpetology 4, 133-137 (2005).
Lepidosauria	Gekkota	Carphodactylidae	Nephrurus laevissimus	22.5		E. R. Pianka, H. D. Pianka, Comparative ecology of twelve species of nocturnal lizards (Gekkonidae) in the Western Australian desert. Copeia, 125-142 (1976).
Lepidosauria	Gekkota	Carphodactylidae	Nephrurus levis	19.15		P. Light, W. R. Dawson, V. H. Shoemaker, A. R. Main, Observations on the thermal relations of western Australian lizards. Copeia 1966, 97-110 (1966); E. R. Pianka, H. D. Pianka, Comparative ecology of twelve species of nocturnal lizards (Gekkonidae) in the Western Australian desert. Copeia, 125-142 (1976).
Lepidosauria	Gekkota	Carphodactylidae	Nephrurus stellatus	24.2		M. J. Angilletta, Y. L. Werner, Australian geckos do not display diel variation in thermoregulatory behavior. Copeia 1998, 736-742 (1998).
Lepidosauria	Gekkota	Carphodactylidae	Nephrurus vertebralis	24.1		E. R. Pianka, H. D. Pianka, Comparative ecology of twelve species of nocturnal lizards (Gekkonidae) in the Western Australian desert. Copeia, 125-142 (1976).
Lepidosauria	Gekkota	Carphodactylidae	Underwoodisaurus milii	28.75		P. Light, W. R. Dawson, V. H. Shoemaker, A. R. Main, Observations on the thermal relations of western Australian lizards. Copeia 1966, 97-110 (1966); M. J. Angilletta, Y. L. Werner, Australian geckos do not display diel variation in thermoregulatory behavior. Copeia 1998, 736-742 (1998).
Lepidosauria	Gekkota	Diplodactylidae	Diplodactylus conspicillatus	31		P. Light, W. R. Dawson, V. H. Shoemaker, A. R. Main, Observations on the thermal relations of western Australian lizards. Copeia 1966, 97-110 (1966); E. R. Pianka, H. D. Pianka, Comparative ecology of twelve species of nocturnal lizards (Gekkonidae) in the Western Australian desert. Copeia, 125-142 (1976).
Lepidosauria	Gekkota	Diplodactylidae	Diplodactylus pulcher	27.7		E. R. Pianka, H. D. Pianka, Comparative ecology of twelve species of nocturnal lizards (Gekkonidae) in the Western Australian desert. Copeia, 125-142 (1976).
Lepidosauria	Gekkota	Diplodactylidae	Hesperoedura reticulata	29.4		M. J. Angilletta, Y. L. Werner, Australian geckos do not display diel variation in thermoregulatory behavior. Copeia 1998, 736-742 (1998).
Lepidosauria	Gekkota	Diplodactylidae	Hoplodactylus duvaucelii	16.9		Y. Werner, A. Whitaker, Observations and comments on the body temperatures of some New Zealand reptiles. N. Z. J. Zool. 5, 375-393 (1978).
Lepidosauria	Gekkota	Diplodactylidae	Lucasium stenodactylum	26.6		E. R. Pianka, H. D. Pianka, Comparative ecology of twelve species of nocturnal lizards (Gekkonidae) in the Western Australian desert. Copeia, 125-142 (1976).
Lepidosauria	Gekkota	Diplodactylidae	Naultinus manukanus	23.8		Y. Werner, A. Whitaker, Observations and comments on the body temperatures of some New Zealand reptiles. N. Z. J. Zool. 5, 375-393 (1978).
Lepidosauria	Gekkota	Diplodactylidae	Naultinus rudis	29.6		Y. Werner, A. Whitaker, Observations and comments on the body temperatures of some New Zealand reptiles. N. Z. J. Zool. 5, 375-393 (1978).
Lepidosauria	Gekkota	Diplodactylidae	Naultinus stellatus	22.9		Y. Werner, A. Whitaker, Observations and comments on the body temperatures of some New Zealand reptiles. N. Z. J. Zool. 5, 375-393 (1978).
Lepidosauria	Gekkota	Diplodactylidae	Oedura marmorata	31.9		M. J. Angilletta, Y. L. Werner, Australian geckos do not display diel variation in thermoregulatory behavior. Copeia 1998, 736-742 (1998).
Lepidosauria	Gekkota	Diplodactylidae	Rhynchoedura ornata	30.7		P. Light, W. R. Dawson, V. H. Shoemaker, A. R. Main, Observations on the thermal relations of western Australian lizards. Copeia 1966, 97-110 (1966); E. R. Pianka, H. D. Pianka, Comparative ecology of twelve species of nocturnal lizards (Gekkonidae) in the Western Australian desert. Copeia, 125-142 (1976).
Lepidosauria	Gekkota	Diplodactylidae	Strophurus ciliaris	25.4		E. R. Pianka, H. D. Pianka, Comparative ecology of twelve species of nocturnal lizards (Gekkonidae) in the Western Australian desert. Copeia, 125-142 (1976).
Lepidosauria	Gekkota	Diplodactylidae	Strophurus elderi	26.2		E. R. Pianka, H. D. Pianka, Comparative ecology of twelve species of nocturnal lizards (Gekkonidae) in the Western Australian desert. Copeia, 125-142 (1976).
Lepidosauria	Gekkota	Diplodactylidae	Strophurus spinigerus	29.5		P. Light, W. R. Dawson, V. H. Shoemaker, A. R. Main, Observations on the thermal relations of western Australian lizards. Copeia 1966, 97-110 (1966); M. J. Angilletta, Y. L. Werner, Australian geckos do not display diel variation in thermoregulatory behavior. Copeia 1998, 736-742 (1998).
Lepidosauria	Gekkota	Diplodactylidae	Strophurus strophurus	25.3		E. R. Pianka, H. D. Pianka, Comparative ecology of twelve species of nocturnal lizards (Gekkonidae) in the Western Australian desert. Copeia, 125-142 (1976); Y. Werner, A. Whitaker, Observations and comments on the body temperatures of some New Zealand reptiles. N. Z. J. Zool. 5, 375-393 (1978).
Lepidosauria	Gekkota	Diplodactylidae	Woodworthia maculata	23.567		Y. Werner, A. Whitaker, Observations and comments on the body temperatures of some New Zealand reptiles. N. Z. J. Zool. 5, 375-393 (1978); J. Rock, R. M. Andrews, A. Cree, Effects of Reproductive Condition, Season, and Site on Selected Temperatures of a Viviparous Gecko. Physiol. Biochem. Zool. 73, 344-355 (2000).
Lepidosauria	Gekkota	Eublepharidae	Coleonyx brevis	29.333		B. H. Brattstrom, Body temperatures of reptiles. The American Midland Naturalist 73, 376-422 (1965); B. E. Dial, The thermal ecology of two sympatric, nocturnal Coleonyx (Lacertilia: Gekkonidae). Herpetologica, 194-201 (1978); B. E. Dial, L. L. Grismer, A phylogenetic analysis of physiological-ecological character evolution in the lizard genus Coleonyx and its implications for historical biogeogr…
Lepidosauria	Gekkota	Eublepharidae	Coleonyx elegans	23.8		B. E. Dial, L. L. Grismer, A phylogenetic analysis of physiological-ecological character evolution in the lizard genus Coleonyx and its implications for historical biogeographic reconstruction. Syst. Biol. 41, 178-195 (1992).
Lepidosauria	Gekkota	Eublepharidae	Coleonyx mitratus	25.3		M. J. Angilletta, Y. L. Werner, Australian geckos do not display diel variation in thermoregulatory behavior. Copeia 1998, 736-742 (1998).
Lepidosauria	Gekkota	Eublepharidae	Coleonyx variegatus	26.3		B. H. Brattstrom, Body temperatures of reptiles. The American Midland Naturalist 73, 376-422 (1965); B. E. Dial, L. L. Grismer, A phylogenetic analysis of physiological-ecological character evolution in the lizard genus Coleonyx and its implications for historical biogeographic reconstruction. Syst. Biol. 41, 178-195 (1992); J. D. Cunningham, Additional observations on the body temperatures of re…
Lepidosauria	Gekkota	Eublepharidae	Eublepharis macularius	27.65		M. J. Angilletta, Y. L. Werner, Australian geckos do not display diel variation in thermoregulatory behavior. Copeia 1998, 736-742 (1998); Y. Werner, H. Takahashi, Y. Yasukawa, H. Ota, Factors affecting foraging behaviour, as seen in a nocturnal ground lizard, Goniurosaurus kuroiwae kuroiwae. J. Nat. Hist. 40, 439-459 (2006).
Lepidosauria	Gekkota	Eublepharidae	Goniurosaurus kuroiwae	19.15		Y. Werner, H. Takahashi, Y. Yasukawa, H. Ota, Factors affecting foraging behaviour, as seen in a nocturnal ground lizard, Goniurosaurus kuroiwae kuroiwae. J. Nat. Hist. 40, 439-459 (2006).
Lepidosauria	Gekkota	Eublepharidae	Hemitheconyx caudicinctus	25.8		B. E. Dial, L. L. Grismer, A phylogenetic analysis of physiological-ecological character evolution in the lizard genus Coleonyx and its implications for historical biogeographic reconstruction. Syst. Biol. 41, 178-195 (1992).
Lepidosauria	Gekkota	Gekkonidae	Chondrodactylus angulifer	26.2		B. H. Brattstrom, Body temperatures of reptiles. The American Midland Naturalist 73, 376-422 (1965).
Lepidosauria	Gekkota	Gekkonidae	Chondrodactylus bibronii	32		M. K. Seely, Namib ecology: 25 years of Namib research. (Transvaal Museum Pretoria, South Africa, 1990), vol. 7.
Lepidosauria	Gekkota	Gekkonidae	Christinus marmoratus	26.675		P. Light, W. R. Dawson, V. H. Shoemaker, A. R. Main, Observations on the thermal relations of western Australian lizards. Copeia 1966, 97-110 (1966); M. J. Angilletta, Y. L. Werner, Australian geckos do not display diel variation in thermoregulatory behavior. Copeia 1998, 736-742 (1998); M. Kearney, M. Predavec, Do nocturnal ectotherms thermoregulate? A study of the temperate gecko Christinus mar…
Lepidosauria	Gekkota	Gekkonidae	Gehyra variegata	29.85		P. Light, W. R. Dawson, V. H. Shoemaker, A. R. Main, Observations on the thermal relations of western Australian lizards. Copeia 1966, 97-110 (1966); E. R. Pianka, H. D. Pianka, Comparative ecology of twelve species of nocturnal lizards (Gekkonidae) in the Western Australian desert. Copeia, 125-142 (1976); M. J. Angilletta, Y. L. Werner, Australian geckos do not display diel variation in thermore…
Lepidosauria	Gekkota	Gekkonidae	Hemidactylus frenatus	28.4		D. L. Marcellini, Some aspects of the thermal ecology of the gecko Hemidactylus frenatus. Herpetologica 32, 341-345 (1976).
Lepidosauria	Gekkota	Gekkonidae	Hemidactylus mabouia	34.5		C. F. D. Rocha, G. F. Dutra, D. Vrcibradic, V. A. Memezes, The terrestrial reptile fauna of the Abrolhos Archipelago: species list and ecological aspects. Braz. J. Biol. 62, 285-291 (2002).
Lepidosauria	Gekkota	Gekkonidae	Hemidactylus turcicus	27.8		M. J. Angilletta, Y. L. Werner, Australian geckos do not display diel variation in thermoregulatory behavior. Copeia 1998, 736-742 (1998).
Lepidosauria	Gekkota	Gekkonidae	Heteronotia binoei	31.15		P. Light, W. R. Dawson, V. H. Shoemaker, A. R. Main, Observations on the thermal relations of western Australian lizards. Copeia 1966, 97-110 (1966); E. R. Pianka, H. D. Pianka, Comparative ecology of twelve species of nocturnal lizards (Gekkonidae) in the Western Australian desert. Copeia, 125-142 (1976).
Lepidosauria	Gekkota	Gekkonidae	Lepidodactylus lugubris	31.75		D. T. Bolger, T. J. Case, Divergent ecology of sympatric clones of the asexual gecko, Lepidodactylus lugubris. Oecologia 100, 397-405 (1994).
Lepidosauria	Gekkota	Gekkonidae	Lygodactylus klugei	34		L. J. Vitt, The ecology of tropical lizards in the caatinga of northeast Brazil. (Oklahoma Museum of Natural History, 1995).
Lepidosauria	Gekkota	Gekkonidae	Mediodactylus kotschyi	30.7		E. D. Valakos, Thermal ecology of Cyrtodactylus kotschyi (Steindachner, 1870)(Sauria-Gekkonidae) in the insular ecosystems of the Aegean. The Herpetological Journal 1, 396-399 (1989).
Lepidosauria	Gekkota	Gekkonidae	Phelsuma madagascariensis	33.2		I. Ikeuchi, M. Hasegawa, A. Mori, Natural history of Phelsuma madagascariensis kochi from a dry forest in Madagascar. Amphib-Reptilia 26, 475-483 (2005).
Lepidosauria	Gekkota	Gekkonidae	Rhoptropus afer	32.7		Y. Werner, A. Whitaker, Observations and comments on the body temperatures of some New Zealand reptiles. N. Z. J. Zool. 5, 375-393 (1978).
Lepidosauria	Gekkota	Phyllodactylidae	Phyllodactylus reissii	29.8		M. J. Angilletta, Y. L. Werner, Australian geckos do not display diel variation in thermoregulatory behavior. Copeia 1998, 736-742 (1998).
Lepidosauria	Gekkota	Phyllodactylidae	Phyllodactylus tuberculosus	22.7		B. H. Brattstrom, Body temperatures of reptiles. The American Midland Naturalist 73, 376-422 (1965).
Lepidosauria	Gekkota	Phyllodactylidae	Phyllopezus pollicaris	30.4		L. J. Vitt, The ecology of tropical lizards in the caatinga of northeast Brazil. (Oklahoma Museum of Natural History, 1995).
Lepidosauria	Gekkota	Phyllodactylidae	Ptyodactylus hasselquistii	29.755		Y. Werner, A. Whitaker, Observations and comments on the body temperatures of some New Zealand reptiles. N. Z. J. Zool. 5, 375-393 (1978); Z. Arad, P. Raber, Y. L. Werner, Selected body temperature in diurnal and nocturnal forms of Ptyodactylus (Reptilia: Gekkoninae) in a photothermal gradient. J. Herpetol. 23, 103-108 (1989).
Lepidosauria	Gekkota	Phyllodactylidae	Tarentola boettgeri	33.133		R. P. Brown, Thermal Biology of the Gecko Tarentola boettgeri: Comparisons among Populations from Different Elevations within Gran Canaria. Herpetologica 52, 396-405 (1996).
Lepidosauria	Gekkota	Phyllodactylidae	Tarentola mauritanica	24.8		M. J. Angilletta, Y. L. Werner, Australian geckos do not display diel variation in thermoregulatory behavior. Copeia 1998, 736-742 (1998).
Lepidosauria	Gekkota	Phyllodactylidae	Thecadactylus rapicauda	26.9		L. J. Vitt, P. A. Zani, Ecology of the nocturnal lizard Thecadactylus rapicauda (Sauria: Gekkonidae) in the Amazon region. Herpetologica, 165-179 (1997).
Lepidosauria	Gekkota	Pygopodidae	Delma impar	24.9		B. Sinervo et al., Erosion of Lizard diversity by climate change and altered thermal niches. Science 328, 894-899 (2010).
Lepidosauria	Gekkota	Sphaerodactylidae	Chatogekko amazonicus	27.4		L. J. Vitt, S. S. Sartorius, T. C. S. Avila-Pires, P. A. Zani, M. C. Espósito, Small in a big world: ecology of leaf-litter geckos in new world tropical forests. Herpetol. Monogr. 19, 137-152 (2005).
Lepidosauria	Gekkota	Sphaerodactylidae	Coleodactylus septentrionalis	27.4		L. J. Vitt, S. S. Sartorius, T. C. S. Avila-Pires, P. A. Zani, M. C. Espósito, Small in a big world: ecology of leaf-litter geckos in new world tropical forests. Herpetol. Monogr. 19, 137-152 (2005).
Lepidosauria	Gekkota	Sphaerodactylidae	Gonatodes antillensis	34.5		A. F. Bennett, G. Gorman, Population density and energetics of lizards on a tropical island. Oecologia 42, 339-358 (1979).
Lepidosauria	Gekkota	Sphaerodactylidae	Gonatodes concinnatus	29		H. S. Fitch, Temperature and behavior of some equatorial lizards. Herpetologica 24, 35-38 (1968).
Lepidosauria	Gekkota	Sphaerodactylidae	Gonatodes hasemani	30.6		L. J. Vitt, R. A. Souza, S. S. Sartorius, T. C. S. Avila-Pires, M. C. Espósito, Comparative ecology of sympatric Gonatodes (Squamata: Gekkonidae) in the western Amazon of Brazil. Copeia 2000, 83-95 (2000).
Lepidosauria	Gekkota	Sphaerodactylidae	Gonatodes humeralis	29.35		L. J. Vitt, R. A. Souza, S. S. Sartorius, T. C. S. Avila-Pires, M. C. Espósito, Comparative ecology of sympatric Gonatodes (Squamata: Gekkonidae) in the western Amazon of Brazil. Copeia 2000, 83-95 (2000); L. J. Vitt, P. A. Zani, A. A. M. de Barros, Ecological variation among populations of the gekkonid lizard Gonatodes humeralis in the Amazon Basin. Copeia, 32-43 (1997).
Lepidosauria	Gekkota	Sphaerodactylidae	Pristurus carteri	38.9		E. Arnold, Histoircal changes in the ecology and behaviour of semaphore geckos (Pristurus, Gekkonidae) and their relatives. J. Zool. 229, 353-384 (1993).
Lepidosauria	Gekkota	Sphaerodactylidae	Teratoscincus przewalskii	25		D. Semenov, L. Borkin, On the ecology of Przewalsky’s gecko (Teratoscincus przewalskii) in the Transaltai Gobi, Mongolia. Asiatic Herpetological Research 4, 99-112 (1992).
Lepidosauria	Iguania	Agamidae	Agama agama	36.067		R. G. Bowker, Precision of thermoregulation of some African lizards. Physiol. Zool. 57, 401-412 (1984); F. C. James, W. P. Porter, Behavior-microclimate relationships in the African rainbow lizard, Agama agama. Copeia, 585-593 (1979); C. E. Ortega, D. S. Stranc, M. P. Casal, G. M. Halman, A. E. Muchlinski, A positive fever response in Agama agama and Sceloporus orcutti (Reptilia: Agamidae and Igu…
Lepidosauria	Iguania	Agamidae	Agama hispida	36.6		R. B. Huey, E. R. Pianka, Seasonal variation in thermoregulatory behavior and body temperature of diurnal Kalahari lizards. Ecology 58, 1066-1075 (1977).
Lepidosauria	Iguania	Agamidae	Amphibolurus muricatus	36		P. Light, W. R. Dawson, V. H. Shoemaker, A. R. Main, Observations on the thermal relations of western Australian lizards. Copeia 1966, 97-110 (1966); H. Heatwole, B. T. Firth, Voluntary maximum temperature of the jackie lizard, Amphibolurus muricatus. Copeia, 824-829 (1982).
Lepidosauria	Iguania	Agamidae	Calotes versicolor	27.5		B. A. Shanbhag, Reproductive strategies in the lizard, Calotes versicolor Curr. Sci. 84, 646-652 (2003).
Lepidosauria	Iguania	Agamidae	Chlamydosaurus kingii	36.7		K. A. Christian, G. S. Bedford, Seasonal changes in thermoregulation by the frillneck lizard, Chlamydosaurus kingii, in tropical Australia. Ecology 76, 124-132 (1995).
Lepidosauria	Iguania	Agamidae	Ctenophorus caudicinctus	38.567		P. Licht, W. R. Dawson, V. H. Shoemaker, Heat resistance of some Australian lizards. Copeia 1966, 162-169 (1966).
Lepidosauria	Iguania	Agamidae	Ctenophorus isolepis	40.7		E. R. Pianka, Ecology of the agamid lizard Amphibolurus isolepis in Western Australia. Copeia, 527-536 (1971).
Lepidosauria	Iguania	Agamidae	Ctenophorus maculatus	37		P. Light, W. R. Dawson, V. H. Shoemaker, A. R. Main, Observations on the thermal relations of western Australian lizards. Copeia 1966, 97-110 (1966).
Lepidosauria	Iguania	Agamidae	Ctenophorus nuchalis	39.814		P. Licht, W. R. Dawson, V. H. Shoemaker, Heat resistance of some Australian lizards. Copeia 1966, 162-169 (1966); H. Heatwole, Thermal ecology of the desert dragon Amphibolurus inermis. Ecol. Monogr. 40, 425-457 (1970).
Lepidosauria	Iguania	Agamidae	Ctenophorus scutulatus	38.2		P. Light, W. R. Dawson, V. H. Shoemaker, A. R. Main, Observations on the thermal relations of western Australian lizards. Copeia 1966, 97-110 (1966).
Lepidosauria	Iguania	Agamidae	Draco volans	30.6		A. Mori, T. Hikida, Natural history observation of the flying lizard, Draco volans sumatranus from Sarawak, Malaysia. The Raffles Bulletin of Zoology 41, 83-94 (1993).
Lepidosauria	Iguania	Agamidae	Gowidon longirostris	37.1		P. Light, W. R. Dawson, V. H. Shoemaker, A. R. Main, Observations on the thermal relations of western Australian lizards. Copeia 1966, 97-110 (1966).
Lepidosauria	Iguania	Agamidae	Lophosaurus spinipes	19		C. Rummery, R. Shine, D. L. Houston, M. B. Thompson, Thermal biology of the Australian forest dragon, Hypsilurus spinipes (Agamidae). Copeia 1995, 818-827 (1995).
Lepidosauria	Iguania	Agamidae	Moloch horridus	33.7		E. R. Pianka, H. D. Pianka, The ecology of Moloch horridus (Lacertilia: Agamidae) in western Australia. Copeia, 90-103 (1970); P. Light, W. R. Dawson, V. H. Shoemaker, A. R. Main, Observations on the thermal relations of western Australian lizards. Copeia 1966, 97-110 (1966).
Lepidosauria	Iguania	Agamidae	Phrynocephalus helioscopus	33.1		N. Clemann, Microhabitat occupation and functional morphology of four species of sympatric agamid lizards in the Kyzylkum Desert, central Uzbekistán. Anim. Biodivers. Conserv. 31.2, 51-62 (2008).
Lepidosauria	Iguania	Agamidae	Phrynocephalus interscapularis	32.4		N. Clemann, Microhabitat occupation and functional morphology of four species of sympatric agamid lizards in the Kyzylkum Desert, central Uzbekistán. Anim. Biodivers. Conserv. 31.2, 51-62 (2008).
Lepidosauria	Iguania	Agamidae	Phrynocephalus mystaceus	32.3		N. Clemann, Microhabitat occupation and functional morphology of four species of sympatric agamid lizards in the Kyzylkum Desert, central Uzbekistán. Anim. Biodivers. Conserv. 31.2, 51-62 (2008).
Lepidosauria	Iguania	Agamidae	Pogona barbata	34.525		P. Light, W. R. Dawson, V. H. Shoemaker, A. R. Main, Observations on the thermal relations of western Australian lizards. Copeia 1966, 97-110 (1966); C. S. Schäuble, G. C. Grigg, Thermal ecology of the Australian agamid Pogona barbata. Oecologia 114, 461-470 (1998).
Lepidosauria	Iguania	Agamidae	Trapelus sanguinolentus	35.4		N. Clemann, Microhabitat occupation and functional morphology of four species of sympatric agamid lizards in the Kyzylkum Desert, central Uzbekistán. Anim. Biodivers. Conserv. 31.2, 51-62 (2008).
Lepidosauria	Iguania	Agamidae	Uromastyx ornata	36.5		T. A. Zari, Effects of body mass and temperature on standard metabolic rate of the herbivorous desert lizard Uromastyx philbyi. J. Arid Environ. 33, 457-461 (1996).
Lepidosauria	Iguania	Chamaeleonidae	Bradypodion pumilum	30.05		R. M. Andrews, Lizards in the slow lane: Thermal biology of chameleons. J. Therm. Biol. 33, 57-61 (2008); B. R. Burrage, Comparative ecology and behavior of Chamaeleo pumilus pumilus (Gmelin) and C. namaquensis A. Smith (Sauria: Chamaeleonidae). Annals of the South African Museum. Annale van die Suid-Afrikaanse Museum. 61, 1-158 (1973).
Lepidosauria	Iguania	Chamaeleonidae	Chamaeleo africanus	24.7		M. Dimaki, E. D. Valakos, A. Legakis, Variation in body temperatures of the African Chameleon Chamaeleo africanus Laurenti, 1768 and the Common Chameleon Chamaeleo chamaeleon (Linnaeus, 1758). Belg. J. Zool. 130, 87-91 (2000).
Lepidosauria	Iguania	Chamaeleonidae	Chamaeleo calyptratus	32.9		T. A. Zari, Effects of body mass and temperature on standard metabolic rate of the desert chameleon Chamaeleo calyptratus. J. Arid Environ. 24, 75-80 (1993).
Lepidosauria	Iguania	Chamaeleonidae	Chamaeleo chamaeleon	29.75		M. Dimaki, E. D. Valakos, A. Legakis, Variation in body temperatures of the African Chameleon Chamaeleo africanus Laurenti, 1768 and the Common Chameleon Chamaeleo chamaeleon (Linnaeus, 1758). Belg. J. Zool. 130, 87-91 (2000); A. M. Al-Johany, Thermal selection of Chamaeleo chamaeleon from south-western Arabia. Journal of the College of Science of King Saud University 8, 49-57 (1996).
Lepidosauria	Iguania	Chamaeleonidae	Chamaeleo dilepis	31.2		B. H. Brattstrom, Body temperatures of reptiles. The American Midland Naturalist 73, 376-422 (1965); A. F. Bennett, paper presented at the Proceedings of the third international conference of comparative physiology and biochemistry, 2004.
Lepidosauria	Iguania	Chamaeleonidae	Chamaeleo namaquensis	32.2		B. H. Brattstrom, Body temperatures of reptiles. The American Midland Naturalist 73, 376-422 (1965); B. R. Burrage, Comparative ecology and behavior of Chamaeleo pumilus pumilus (Gmelin) and C. namaquensis A. Smith (Sauria: Chamaeleonidae). Annals of the South African Museum. Annale van die Suid-Afrikaanse Museum. 61, 1-158 (1973).
Lepidosauria	Iguania	Chamaeleonidae	Furcifer pardalis	32		G. W. Ferguson et al., Do panther chameleons bask to regulate endogenous vitamin D3 production? Physiological Biochemical Zoology 76, 52-59 (2003).
Lepidosauria	Iguania	Chamaeleonidae	Trioceros bitaeniatus	28.9		A. F. Bennett, paper presented at the Proceedings of the third international conference of comparative physiology and biochemistry, 2004.
Lepidosauria	Iguania	Chamaeleonidae	Trioceros ellioti	32		A. F. Bennett, paper presented at the Proceedings of the third international conference of comparative physiology and biochemistry, 2004.
Lepidosauria	Iguania	Chamaeleonidae	Trioceros hoehnelii	29.25		R. M. Andrews, Lizards in the slow lane: Thermal biology of chameleons. J. Therm. Biol. 33, 57-61 (2008); A. F. Bennett, paper presented at the Proceedings of the third international conference of comparative physiology and biochemistry, 2004.
Lepidosauria	Iguania	Chamaeleonidae	Trioceros jacksonii	30.4		A. F. Bennett, paper presented at the Proceedings of the third international conference of comparative physiology and biochemistry, 2004.
Lepidosauria	Iguania	Chamaeleonidae	Trioceros schubotzi	22.2		A. F. Bennett, paper presented at the Proceedings of the third international conference of comparative physiology and biochemistry, 2004.
Lepidosauria	Iguania	Corytophanidae	Basiliscus basiliscus	26		B. H. Brattstrom, Body temperatures of reptiles. The American Midland Naturalist 73, 376-422 (1965).
Lepidosauria	Iguania	Corytophanidae	Basiliscus plumifrons	31.7		H. F. Hirth, Temperature preferences of five species of neotropical lizards. Herpetologica 20, 273-276 (1965).
Lepidosauria	Iguania	Corytophanidae	Basiliscus vittatus	35		B. H. Brattstrom, Body temperatures of reptiles. The American Midland Naturalist 73, 376-422 (1965).
Lepidosauria	Iguania	Crotaphytidae	Crotaphytus collaris	36.433		B. H. Brattstrom, Body temperatures of reptiles. The American Midland Naturalist 73, 376-422 (1965); B. T. Firth, C. L. Ralph, T. J. Boardman, Independent effects of the pineal and a bacterial pyrogen in behavioural thermoregulation in lizards. Nature 285, 399 (1980); E. M. Uzee, (1990); A. L. Angert, D. Hutchison, D. Glossip, J. B. Losos, Microhabitat use and thermal biology of the collared liza…
Lepidosauria	Iguania	Crotaphytidae	Gambelia sila	38		B. H. Brattstrom, Body temperatures of reptiles. The American Midland Naturalist 73, 376-422 (1965); R. B. Cowles, C. M. Bogert, A preliminary study of the thermal requirements of desert reptiles. Bull. Am. Mus. Nat. Hist. 83, 53 (1944).
Lepidosauria	Iguania	Crotaphytidae	Gambelia wislizenii	37.95		B. H. Brattstrom, Body temperatures of reptiles. The American Midland Naturalist 73, 376-422 (1965); J. D. Cunningham, Thermal relations of the alligator lizard Gerrhonotus multicarinatus webbi. Herpetologica 22, 1-7 (1966); R. B. Cowles, C. M. Bogert, A preliminary study of the thermal requirements of desert reptiles. Bull. Am. Mus. Nat. Hist. 83, 53 (1944); W. S. Parker, E. R. Pianka, Ecologica…
Lepidosauria	Iguania	Dactyloidae	Anolis allisoni	33		B. H. Brattstrom, Body temperatures of reptiles. The American Midland Naturalist 73, 376-422 (1965).
Lepidosauria	Iguania	Dactyloidae	Anolis allogus	29.2		B. H. Brattstrom, Body temperatures of reptiles. The American Midland Naturalist 73, 376-422 (1965).
Lepidosauria	Iguania	Dactyloidae	Anolis auratus	31.8		D. O. Mesquita, G. R. Colli, F. G. França, L. J. Vitt, Ecology of a Cerrado lizard assemblage in the Jalapão region of Brazil. Copeia 2006, 460-471 (2006); R. E. Ballinger, K. R. Marion, O. J. Sexton, Thermal ecology of the lizard, Anolis limifrons with comparative notes on three additional Panamanian anoles. Ecology 51, 246-254 (1970).
Lepidosauria	Iguania	Dactyloidae	Anolis bahorucoensis	25.25		E. Cast et al., Natural history of an anoline lizard community in the Sierra de Baoruco, Dominican Republic. Caribb. J. Sci. 36, 258-266 (2000); S. M. Sifers, M. L. Yeska, Y. M. Ramos, R. Powell, J. Parmerlee, Anolis lizards restricted to altered edge habitats in a Hispaniolan cloud forest. Caribb. J. Sci. 37, 55-62 (2001).
Lepidosauria	Iguania	Dactyloidae	Anolis barbatus	28.6		M. Leal, J. B. Losos, Behavior and ecology of the Cuban" chipojos bobos" Chamaeleolis barbatus and C. porcus. J. Herpetol. 34, 318-322 (2000).
Lepidosauria	Iguania	Dactyloidae	Anolis barbouri	26.3		K. Autumn, J. B. Losos, Notes on jumping ability and thermal biology of the enigmatic anole Chamaelinorops barbouri. J. Herpetol. 31, 442-444 (1997).
Lepidosauria	Iguania	Dactyloidae	Anolis bonairensis	33.4		A. F. Bennett, G. Gorman, Population density and energetics of lizards on a tropical island. Oecologia 42, 339-358 (1979).
Lepidosauria	Iguania	Dactyloidae	Anolis capito	28.8		L. J. Vitt, P. A. Zani, Ecology and reproduction of Anolis capito in rain forest of southeastern Nicaragua. J. Herpetol. 39, 36-43 (2005).
Lepidosauria	Iguania	Dactyloidae	Anolis carolinensis	30.4		B. H. Brattstrom, Body temperatures of reptiles. The American Midland Naturalist 73, 376-422 (1965); B. C. Lister, The nature of niche expansion in West Indian Anolis lizards I: ecological consequences of reduced competition. Evolution 30, 659-676 (1976).
Lepidosauria	Iguania	Dactyloidae	Anolis chrysolepis	27.9		L. J. Vitt, P. A. Zani, Ecology of the elusive tropical lizard Tropidurus [= Uracentron] flaviceps (Tropiduridae) in lowland rain forest of Ecuador. Herpetologica 52, 121-132 (1996).
Lepidosauria	Iguania	Dactyloidae	Anolis cooki	32.883		R. B. Huey, E. R. Pianka, Seasonal variation in thermoregulatory behavior and body temperature of diurnal Kalahari lizards. Ecology 58, 1066-1075 (1977); T. A. Jenssen, D. L. Marcellini, C. A. Pague, L. A. Jenssen, Competitive interference between the Puerto Rican lizards, Anolis cooki and A. cristatellus. Copeia 1984, 853-862 (1984).
Lepidosauria	Iguania	Dactyloidae	Anolis cristatellus	30.177		S. M. Sifers, M. L. Yeska, Y. M. Ramos, R. Powell, J. Parmerlee, Anolis lizards restricted to altered edge habitats in a Hispaniolan cloud forest. Caribb. J. Sci. 37, 55-62 (2001); B. C. Lister, The nature of niche expansion in West Indian Anolis lizards I: ecological consequences of reduced competition. Evolution 30, 659-676 (1976); T. A. Jenssen, D. L. Marcellini, C. A. Pague, L. A. Jenssen, Co…
Lepidosauria	Iguania	Dactyloidae	Anolis cybotes	29.913		E. Cast et al., Natural history of an anoline lizard community in the Sierra de Baoruco, Dominican Republic. Caribb. J. Sci. 36, 258-266 (2000); S. M. Sifers, M. L. Yeska, Y. M. Ramos, R. Powell, J. Parmerlee, Anolis lizards restricted to altered edge habitats in a Hispaniolan cloud forest. Caribb. J. Sci. 37, 55-62 (2001); P. E. Hertz, R. B. Huey, Compensation for altitudinal changes in the ther…
Lepidosauria	Iguania	Dactyloidae	Anolis distichus	29		E. Cast et al., Natural history of an anoline lizard community in the Sierra de Baoruco, Dominican Republic. Caribb. J. Sci. 36, 258-266 (2000); S. M. Sifers, M. L. Yeska, Y. M. Ramos, R. Powell, J. Parmerlee, Anolis lizards restricted to altered edge habitats in a Hispaniolan cloud forest. Caribb. J. Sci. 37, 55-62 (2001); B. C. Lister, The nature of niche expansion in West Indian Anolis lizards…
Lepidosauria	Iguania	Dactyloidae	Anolis equestris	30.7		A. Muchlinski, A. Estany, M. Don, in FASEB J. (FEDERATION AMER SOC EXP BIOL 9650 ROCKVILLE PIKE, BETHESDA, MD 20814-3998, 1994), vol. 8, pp. A67-A67.
Lepidosauria	Iguania	Dactyloidae	Anolis frenatus	29.7		R. E. Ballinger, K. R. Marion, O. J. Sexton, Thermal ecology of the lizard, Anolis limifrons with comparative notes on three additional Panamanian anoles. Ecology 51, 246-254 (1970).
Lepidosauria	Iguania	Dactyloidae	Anolis fuscoauratus	28.7		L. J. Vitt, T. C. S. Avila-Pires, M. C. Espósito, S. S. Sartorius, P. A. Zani, Sharing Amazonian rain-forest trees: ecology of Anolis punctatus and Anolis transversalis (Squamata: Polychrotidae). J. Herpetol. 37, 276-286 (2003).
Lepidosauria	Iguania	Dactyloidae	Anolis gingivinus	30.1		J. M. Eaton, S. C. Larimer, K. G. Howard, R. Powell, J. Parmerlee, Population densities and ecological release of the solitary lizard Anolis gingivinus in Anguilla, west Indies. Caribb. J. Sci. 38, 27-36 (2002).
Lepidosauria	Iguania	Dactyloidae	Anolis grahami	31.2		B. C. Lister, The nature of niche expansion in West Indian Anolis lizards I: ecological consequences of reduced competition. Evolution 30, 659-676 (1976).
Lepidosauria	Iguania	Dactyloidae	Anolis gundlachi	24.438		R. B. Huey, T. P. Webster, Thermal biology of Anolis lizards in a complex fauna: the Christatellus group on Puerto Rico. Ecology 57, 985-994 (1976); P. Hertz, Evaluating thermal resource partitioning. Oecologia 90, 127-136 (1992).
Lepidosauria	Iguania	Dactyloidae	Anolis homolechis	31.8		B. H. Brattstrom, Body temperatures of reptiles. The American Midland Naturalist 73, 376-422 (1965).
Lepidosauria	Iguania	Dactyloidae	Anolis lemurinus	26.4		F. H. van Berkum, Latitudinal patterns of the thermal sensitivity of sprint speed in lizards. Am. Nat. 132, 327-343 (1988).
Lepidosauria	Iguania	Dactyloidae	Anolis limifrons	26.4		R. E. Ballinger, K. R. Marion, O. J. Sexton, Thermal ecology of the lizard, Anolis limifrons with comparative notes on three additional Panamanian anoles. Ecology 51, 246-254 (1970).
Lepidosauria	Iguania	Dactyloidae	Anolis lineatopus	27.9		B. C. Lister, The nature of niche expansion in West Indian Anolis lizards I: ecological consequences of reduced competition. Evolution 30, 659-676 (1976); A. S. Rand, Inverse relationship between temperature and shyness in the lizard Anolis lineatopus. Ecology 45, 863-864 (1964).
Lepidosauria	Iguania	Dactyloidae	Anolis longiceps	32.2		R. Powell, Herpetology of Navassa Island, West Indies. Caribb. J. Sci. 35, 1-13 (1999).
Lepidosauria	Iguania	Dactyloidae	Anolis longitibialis	32.2		P. E. Hertz, R. B. Huey, Compensation for altitudinal changes in the thermal environment by some Anolis lizards on Hispaniola. Ecology 62, 515-521 (1981).
Lepidosauria	Iguania	Dactyloidae	Anolis lucius	29.3		B. H. Brattstrom, Body temperatures of reptiles. The American Midland Naturalist 73, 376-422 (1965).
Lepidosauria	Iguania	Dactyloidae	Anolis marmoratus	30.433		R. B. Huey, T. P. Webster, Thermal biology of a solitary lizard: Anolis marmoratus of Guadeloupe, Lesser Antilles. Ecology 56, 445-452 (1975).
Lepidosauria	Iguania	Dactyloidae	Anolis monensis	30.9		B. C. Lister, The nature of niche expansion in West Indian Anolis lizards I: ecological consequences of reduced competition. Evolution 30, 659-676 (1976); G. C. Gorman, B. Stamm, The Anolis lizards of Mona, Redonda, and La Blanquilla: chromosomes, relationships, and natural history notes. J. Herpetol., 197-205 (1975).
Lepidosauria	Iguania	Dactyloidae	Anolis occultus	28.2		G. R. Brooks, Body temperatures of three lizards from Dominica, west Indies. Herpetologica 24, 209-214 (1968).
Lepidosauria	Iguania	Dactyloidae	Anolis oculatus	27.875		A. Malhotra, R. Thorpe, An experimental field study of a eurytopic anole, Anolis oculatus. J. Zool. 229, 163-170 (1993).
Lepidosauria	Iguania	Dactyloidae	Anolis olssoni	33.2		P. E. Hertz, Comparative thermal biology of sympatric grass anoles (Anolis semilineatus and A. olssoni) in lowland Hispaniola (Reptilia, Lacertilia, Iguanidae). J. Herpetol. 13, 329-333 (1979).
Lepidosauria	Iguania	Dactyloidae	Anolis polylepis	27.3		P. E. Hertz, Thermal passivity of a tropical forest lizard, Anolis polylepis. J. Herpetol. 8, 323-327 (1974).
Lepidosauria	Iguania	Dactyloidae	Anolis punctatus	29.1		L. J. Vitt, T. C. S. Avila-Pires, M. C. Espósito, S. S. Sartorius, P. A. Zani, Sharing Amazonian rain-forest trees: ecology of Anolis punctatus and Anolis transversalis (Squamata: Polychrotidae). J. Herpetol. 37, 276-286 (2003); T. R. Gasnier, W. E. Magnusson, A. P. Lima, Foraging activity and diet of four sympatric lizard species in a tropical rainforest. J. Herpetol. 28, 187-192 (1994).
Lepidosauria	Iguania	Dactyloidae	Anolis sagrei	31.992		B. H. Brattstrom, Body temperatures of reptiles. The American Midland Naturalist 73, 376-422 (1965); B. C. Lister, The nature of niche expansion in West Indian Anolis lizards I: ecological consequences of reduced competition. Evolution 30, 659-676 (1976); J. Lee, Comparative thermal ecology of two lizards. Oecologia 44, 171-176 (1980).
Lepidosauria	Iguania	Dactyloidae	Anolis semilineatus	32.3		P. E. Hertz, Comparative thermal biology of sympatric grass anoles (Anolis semilineatus and A. olssoni) in lowland Hispaniola (Reptilia, Lacertilia, Iguanidae). J. Herpetol. 13, 329-333 (1979).
Lepidosauria	Iguania	Dactyloidae	Anolis shrevei	29.2		P. E. Hertz, R. B. Huey, Compensation for altitudinal changes in the thermal environment by some Anolis lizards on Hispaniola. Ecology 62, 515-521 (1981).
Lepidosauria	Iguania	Dactyloidae	Anolis trachyderma	27.8		L. J. Vitt, R. A. Souza, S. S. Sartorius, T. C. S. Avila-Pires, M. C. Espósito, Comparative ecology of sympatric Gonatodes (Squamata: Gekkonidae) in the western Amazon of Brazil. Copeia 2000, 83-95 (2000).
Lepidosauria	Iguania	Dactyloidae	Anolis transversalis	27.6		L. J. Vitt, T. C. S. Avila-Pires, M. C. Espósito, S. S. Sartorius, P. A. Zani, Sharing Amazonian rain-forest trees: ecology of Anolis punctatus and Anolis transversalis (Squamata: Polychrotidae). J. Herpetol. 37, 276-286 (2003).
Lepidosauria	Iguania	Dactyloidae	Anolis tropidogaster	27.6		R. E. Ballinger, K. R. Marion, O. J. Sexton, Thermal ecology of the lizard, Anolis limifrons with comparative notes on three additional Panamanian anoles. Ecology 51, 246-254 (1970).
Lepidosauria	Iguania	Dactyloidae	Anolis uniformis	27.9		R. A. Birt, R. Powell, B. D. Greene, Natural history of Anolis barkeri: a semiaquatic lizard from southern México. J. Herpetol. 35, 161-166 (2001).
Lepidosauria	Iguania	Iguanidae	Amblyrhynchus cristatus	35.4		B. H. Brattstrom, Body temperatures of reptiles. The American Midland Naturalist 73, 376-422 (1965); G. A. Bartholomew, A field study of temperature relations in the Galapagos marine Iguana. Copeia, 241-250 (1966).
Lepidosauria	Iguania	Iguanidae	Conolophus pallidus	35.25		B. H. Brattstrom, Body temperatures of reptiles. The American Midland Naturalist 73, 376-422 (1965); K. Christian, C. R. Tracy, W. P. Porter, Seasonal shifts in body temperature and use of microhabitats by Galapagos land iguanas (Conolophus pallidus). Ecology 64, 463-468 (1983).
Lepidosauria	Iguania	Iguanidae	Conolophus subcristatus	36.5		H. L. Snell, K. A. Christian, Energetics of Galápagos land iguanas: a comparison of two island populations. Herpetologica, 437-442 (1985).
Lepidosauria	Iguania	Iguanidae	Cyclura nubila	38.6		K. A. Christian et al., Thermoregulation and energetics of a population of Cuban iguanas (Cyclura nubila) on Isla Magueyes, Puerto Rico. Copeia, 65-69 (1986).
Lepidosauria	Iguania	Iguanidae	Dipsosaurus dorsalis	40		B. H. Brattstrom, Body temperatures of reptiles. The American Midland Naturalist 73, 376-422 (1965); R. B. Cowles, C. M. Bogert, A preliminary study of the thermal requirements of desert reptiles. Bull. Am. Mus. Nat. Hist. 83, 53 (1944); L. K. Vaughn, H. A. Bernheim, M. J. Kluger, Fever in the lizard Dipsosaurus dorsalis. Nature 252, 473 (1974); E. R. Pianka, W. S. Parker, Ecology of homed lizard…
Lepidosauria	Iguania	Iguanidae	Iguana iguana	35.8		S. M. McGinnis, C. W. Brown, Thermal behavior of the green iguana, Iguana iguana. Herpetologica 22, 189-199 (1966); M. J. Kluger, The evolution and adaptive value of fever: Long regarded as a harmful by-product of infection, fever may instead be an ancient ally against disease, enhancing resistance and increasing chances of survival. Am. Sci. 66, 38-43 (1978).
Lepidosauria	Iguania	Iguanidae	Sauromalus ater	37.1		B. H. Brattstrom, Body temperatures of reptiles. The American Midland Naturalist 73, 376-422 (1965); A. Muchlinski, A. Estany, M. Don, in FASEB J. (FEDERATION AMER SOC EXP BIOL 9650 ROCKVILLE PIKE, BETHESDA, MD 20814-3998, 1994), vol. 8, pp. A67-A67.
Lepidosauria	Iguania	Leiocephalidae	Leiocephalus schreibersii	36.3		D. L. Marcellini, T. A. Jenssen, Thermal ecology of the tropical iguanid lizard, Leiocephalus schreibersi. Am. Midl. Nat., 44-50 (1989).
Lepidosauria	Iguania	Leiosauridae	Pristidactylus torquatus	29		A. Labra, Thermoregulation in Pristidactylus lizards (Polycridae): effects of group size. J. Herpetol. 29, 260-264 (1995).
Lepidosauria	Iguania	Liolaemidae	Liolaemus abaucan	33.8		R. E. Espinoza, J. J. Wiens, C. R. Tracy, Recurrent evolution of herbivory in small, cold-climate lizards: Breaking the ecophysiological rules of reptilian herbivory. Proceedings of the National Academy of Sciences 101, 16819-16824 (2004).
Lepidosauria	Iguania	Liolaemidae	Liolaemus albiceps	32.9		R. E. Espinoza, J. J. Wiens, C. R. Tracy, Recurrent evolution of herbivory in small, cold-climate lizards: Breaking the ecophysiological rules of reptilian herbivory. Proceedings of the National Academy of Sciences 101, 16819-16824 (2004).
Lepidosauria	Iguania	Liolaemidae	Liolaemus austromendocinus	35		R. E. Espinoza, J. J. Wiens, C. R. Tracy, Recurrent evolution of herbivory in small, cold-climate lizards: Breaking the ecophysiological rules of reptilian herbivory. Proceedings of the National Academy of Sciences 101, 16819-16824 (2004).
Lepidosauria	Iguania	Liolaemidae	Liolaemus bellii	33.98		R. E. Espinoza, J. J. Wiens, C. R. Tracy, Recurrent evolution of herbivory in small, cold-climate lizards: Breaking the ecophysiological rules of reptilian herbivory. Proceedings of the National Academy of Sciences 101, 16819-16824 (2004); A. Labra, Selected body temperatures of seven species. Rev. Chil. Hist. Nat. 71, 349-358 (1998); E. Rodríguez-Serrano, C. A. Navas, F. Bozinovic, The comparati…
Lepidosauria	Iguania	Liolaemidae	Liolaemus bibronii	30.167		R. E. Espinoza, J. J. Wiens, C. R. Tracy, Recurrent evolution of herbivory in small, cold-climate lizards: Breaking the ecophysiological rules of reptilian herbivory. Proceedings of the National Academy of Sciences 101, 16819-16824 (2004); M. Medina, J. Gutierrez, A. Scolaro, N. Ibargüengoytía, Thermal responses to environmental constraints in two populations of the oviparous lizard Liolaemus bib…
Lepidosauria	Iguania	Liolaemidae	Liolaemus bitaeniatus	32.1		R. E. Espinoza, J. J. Wiens, C. R. Tracy, Recurrent evolution of herbivory in small, cold-climate lizards: Breaking the ecophysiological rules of reptilian herbivory. Proceedings of the National Academy of Sciences 101, 16819-16824 (2004).
Lepidosauria	Iguania	Liolaemidae	Liolaemus boulengeri	35.7		R. E. Espinoza, J. J. Wiens, C. R. Tracy, Recurrent evolution of herbivory in small, cold-climate lizards: Breaking the ecophysiological rules of reptilian herbivory. Proceedings of the National Academy of Sciences 101, 16819-16824 (2004).
Lepidosauria	Iguania	Liolaemidae	Liolaemus buergeri	34.7		R. E. Espinoza, J. J. Wiens, C. R. Tracy, Recurrent evolution of herbivory in small, cold-climate lizards: Breaking the ecophysiological rules of reptilian herbivory. Proceedings of the National Academy of Sciences 101, 16819-16824 (2004).
Lepidosauria	Iguania	Liolaemidae	Liolaemus canqueli	33.6		R. E. Espinoza, J. J. Wiens, C. R. Tracy, Recurrent evolution of herbivory in small, cold-climate lizards: Breaking the ecophysiological rules of reptilian herbivory. Proceedings of the National Academy of Sciences 101, 16819-16824 (2004).
Lepidosauria	Iguania	Liolaemidae	Liolaemus chaltin	32.3		R. E. Espinoza, J. J. Wiens, C. R. Tracy, Recurrent evolution of herbivory in small, cold-climate lizards: Breaking the ecophysiological rules of reptilian herbivory. Proceedings of the National Academy of Sciences 101, 16819-16824 (2004).
Lepidosauria	Iguania	Liolaemidae	Liolaemus chiliensis	34.1		E. Rodríguez-Serrano, C. A. Navas, F. Bozinovic, The comparative field body temperature among Liolaemus lizards: testing the static and the labile hypotheses. J. Therm. Biol. 34, 306-309 (2009); J. H. Carothers, S. F. Fox, P. A. Marquet, F. M. Jaksic, Thermal characteristics of ten Andean lizards of the genus Liolaemus in central Chile. Rev. Chil. Hist. Nat. 70, 297-309 (1997).
Lepidosauria	Iguania	Liolaemidae	Liolaemus cuyanus	37.7		R. E. Espinoza, J. J. Wiens, C. R. Tracy, Recurrent evolution of herbivory in small, cold-climate lizards: Breaking the ecophysiological rules of reptilian herbivory. Proceedings of the National Academy of Sciences 101, 16819-16824 (2004).
Lepidosauria	Iguania	Liolaemidae	Liolaemus darwinii	36.4		R. E. Espinoza, J. J. Wiens, C. R. Tracy, Recurrent evolution of herbivory in small, cold-climate lizards: Breaking the ecophysiological rules of reptilian herbivory. Proceedings of the National Academy of Sciences 101, 16819-16824 (2004).
Lepidosauria	Iguania	Liolaemidae	Liolaemus dicktracyi	35.9		R. E. Espinoza, J. J. Wiens, C. R. Tracy, Recurrent evolution of herbivory in small, cold-climate lizards: Breaking the ecophysiological rules of reptilian herbivory. Proceedings of the National Academy of Sciences 101, 16819-16824 (2004).
Lepidosauria	Iguania	Liolaemidae	Liolaemus dorbignyi	35.9		R. E. Espinoza, J. J. Wiens, C. R. Tracy, Recurrent evolution of herbivory in small, cold-climate lizards: Breaking the ecophysiological rules of reptilian herbivory. Proceedings of the National Academy of Sciences 101, 16819-16824 (2004).
Lepidosauria	Iguania	Liolaemidae	Liolaemus elongatus	32.075		R. E. Espinoza, J. J. Wiens, C. R. Tracy, Recurrent evolution of herbivory in small, cold-climate lizards: Breaking the ecophysiological rules of reptilian herbivory. Proceedings of the National Academy of Sciences 101, 16819-16824 (2004); N. Ibarguengoytia, V. E. Cussac, Body temperatures of two viviparous Liolaemus lizard species, in Patagonian rain forest and steppe. Herpetol. J. 12, 131-134 (…
Lepidosauria	Iguania	Liolaemidae	Liolaemus fabiani	31.28		R. E. Espinoza, J. J. Wiens, C. R. Tracy, Recurrent evolution of herbivory in small, cold-climate lizards: Breaking the ecophysiological rules of reptilian herbivory. Proceedings of the National Academy of Sciences 101, 16819-16824 (2004).
Lepidosauria	Iguania	Liolaemidae	Liolaemus fitzingerii	33.4		R. E. Espinoza, J. J. Wiens, C. R. Tracy, Recurrent evolution of herbivory in small, cold-climate lizards: Breaking the ecophysiological rules of reptilian herbivory. Proceedings of the National Academy of Sciences 101, 16819-16824 (2004).
Lepidosauria	Iguania	Liolaemidae	Liolaemus fuscus	34.875		E. R. Fuentes, F. M. Jaksic, Activity temperatures of eight Liolaemus (Iguanidae) species in central Chile. Copeia 1979, 546-548 (1979); A. Labra, F. Bozinovic, Interplay between pregnancy and physiological thermoregulation in Liolaemus lizards. Ecoscience 9, 421-426 (2002); C. A. Escobar, A. Labra, H. M. Niemeyer, Chemical composition of precloacal secretions of Liolaemus lizards. J. Chem. Ecol.…
Lepidosauria	Iguania	Liolaemidae	Liolaemus gracilis	40.8		R. E. Espinoza, J. J. Wiens, C. R. Tracy, Recurrent evolution of herbivory in small, cold-climate lizards: Breaking the ecophysiological rules of reptilian herbivory. Proceedings of the National Academy of Sciences 101, 16819-16824 (2004).
Lepidosauria	Iguania	Liolaemidae	Liolaemus grosseorum	37.3		R. E. Espinoza, J. J. Wiens, C. R. Tracy, Recurrent evolution of herbivory in small, cold-climate lizards: Breaking the ecophysiological rules of reptilian herbivory. Proceedings of the National Academy of Sciences 101, 16819-16824 (2004).
Lepidosauria	Iguania	Liolaemidae	Liolaemus huacahuasicus	31.75		R. E. Espinoza, J. J. Wiens, C. R. Tracy, Recurrent evolution of herbivory in small, cold-climate lizards: Breaking the ecophysiological rules of reptilian herbivory. Proceedings of the National Academy of Sciences 101, 16819-16824 (2004); S. Halloy, Notes éco-éthologiques sur Liolaemus huorcohuo sicus Laurent (Iguanidae) du Nord-Ouest argentin. Revue francaise d'Aquariologie 14, 4-15 (1988).
Lepidosauria	Iguania	Liolaemidae	Liolaemus irregularis	35.5		R. E. Espinoza, J. J. Wiens, C. R. Tracy, Recurrent evolution of herbivory in small, cold-climate lizards: Breaking the ecophysiological rules of reptilian herbivory. Proceedings of the National Academy of Sciences 101, 16819-16824 (2004).
Lepidosauria	Iguania	Liolaemidae	Liolaemus kingii	30.8		R. E. Espinoza, J. J. Wiens, C. R. Tracy, Recurrent evolution of herbivory in small, cold-climate lizards: Breaking the ecophysiological rules of reptilian herbivory. Proceedings of the National Academy of Sciences 101, 16819-16824 (2004).
Lepidosauria	Iguania	Liolaemidae	Liolaemus koslowskyi	35.5		R. E. Espinoza, J. J. Wiens, C. R. Tracy, Recurrent evolution of herbivory in small, cold-climate lizards: Breaking the ecophysiological rules of reptilian herbivory. Proceedings of the National Academy of Sciences 101, 16819-16824 (2004).
Lepidosauria	Iguania	Liolaemidae	Liolaemus laurenti	35.9		R. E. Espinoza, J. J. Wiens, C. R. Tracy, Recurrent evolution of herbivory in small, cold-climate lizards: Breaking the ecophysiological rules of reptilian herbivory. Proceedings of the National Academy of Sciences 101, 16819-16824 (2004).
Lepidosauria	Iguania	Liolaemidae	Liolaemus lemniscatus	34.975		E. Rodríguez-Serrano, C. A. Navas, F. Bozinovic, The comparative field body temperature among Liolaemus lizards: testing the static and the labile hypotheses. J. Therm. Biol. 34, 306-309 (2009); E. R. Fuentes, F. M. Jaksic, Activity temperatures of eight Liolaemus (Iguanidae) species in central Chile. Copeia 1979, 546-548 (1979); A. Labra, F. Bozinovic, Interplay between pregnancy and physiologic…
Lepidosauria	Iguania	Liolaemidae	Liolaemus leopardinus	34.1		E. Rodríguez-Serrano, C. A. Navas, F. Bozinovic, The comparative field body temperature among Liolaemus lizards: testing the static and the labile hypotheses. J. Therm. Biol. 34, 306-309 (2009).
Lepidosauria	Iguania	Liolaemidae	Liolaemus lutzae	33.9		R. E. Espinoza, J. J. Wiens, C. R. Tracy, Recurrent evolution of herbivory in small, cold-climate lizards: Breaking the ecophysiological rules of reptilian herbivory. Proceedings of the National Academy of Sciences 101, 16819-16824 (2004).
Lepidosauria	Iguania	Liolaemidae	Liolaemus magellanicus	27		F. M. Jaksić, K. Schwenk, Natural history observations on Liolaemus magellanicus, the southernmost lizard in the world. Herpetologica, 457-461 (1983).
Lepidosauria	Iguania	Liolaemidae	Liolaemus melanops	36.6		R. E. Espinoza, J. J. Wiens, C. R. Tracy, Recurrent evolution of herbivory in small, cold-climate lizards: Breaking the ecophysiological rules of reptilian herbivory. Proceedings of the National Academy of Sciences 101, 16819-16824 (2004).
Lepidosauria	Iguania	Liolaemidae	Liolaemus monticola	35.8		E. Rodríguez-Serrano, C. A. Navas, F. Bozinovic, The comparative field body temperature among Liolaemus lizards: testing the static and the labile hypotheses. J. Therm. Biol. 34, 306-309 (2009); E. R. Fuentes, F. M. Jaksic, Activity temperatures of eight Liolaemus (Iguanidae) species in central Chile. Copeia 1979, 546-548 (1979); A. Labra, F. Bozinovic, Interplay between pregnancy and physiologic…
Lepidosauria	Iguania	Liolaemidae	Liolaemus multicolor	31.6		R. E. Espinoza, J. J. Wiens, C. R. Tracy, Recurrent evolution of herbivory in small, cold-climate lizards: Breaking the ecophysiological rules of reptilian herbivory. Proceedings of the National Academy of Sciences 101, 16819-16824 (2004).
Lepidosauria	Iguania	Liolaemidae	Liolaemus nigromaculatus	34.8		E. R. Fuentes, F. M. Jaksic, Activity temperatures of eight Liolaemus (Iguanidae) species in central Chile. Copeia 1979, 546-548 (1979).
Lepidosauria	Iguania	Liolaemidae	Liolaemus nigroviridis	35.7		A. Labra, Selected body temperatures of seven species. Rev. Chil. Hist. Nat. 71, 349-358 (1998); E. Rodríguez-Serrano, C. A. Navas, F. Bozinovic, The comparative field body temperature among Liolaemus lizards: testing the static and the labile hypotheses. J. Therm. Biol. 34, 306-309 (2009).
Lepidosauria	Iguania	Liolaemidae	Liolaemus nitidus	35.15		A. Labra, Selected body temperatures of seven species. Rev. Chil. Hist. Nat. 71, 349-358 (1998); E. Rodríguez-Serrano, C. A. Navas, F. Bozinovic, The comparative field body temperature among Liolaemus lizards: testing the static and the labile hypotheses. J. Therm. Biol. 34, 306-309 (2009); C. A. Escobar, A. Labra, H. M. Niemeyer, Chemical composition of precloacal secretions of Liolaemus lizards…
Lepidosauria	Iguania	Liolaemidae	Liolaemus occipitalis	32.4		C. d. S. Bujes, L. Verrastro, Thermal biology of Liolaemus occipitalis (Squamata, Tropiduridae) in the coastal sand dunes of Rio Grande do Sul, Brazil. Braz. J. Biol. 66, 945-954 (2006).
Lepidosauria	Iguania	Liolaemidae	Liolaemus olongasta	32.1		M. Cánovas, J. Acosta, H. Villavicencio, J. Marinero, Liolaemus olongasta (NCN). Body Temperature. Herpetol. Rev. 37, (2006).
Lepidosauria	Iguania	Liolaemidae	Liolaemus ornatus	30.7		P. Marquet, J. Ortiz, F. Bozinovié, F. Jaksié, Ecological aspects of thermoregulation at high altitudes: the case of Andean Liolaemus lizards in northern Chile. Oecologia 81, 16-20 (1989).
Lepidosauria	Iguania	Liolaemidae	Liolaemus petrophilus	34.4		R. E. Espinoza, J. J. Wiens, C. R. Tracy, Recurrent evolution of herbivory in small, cold-climate lizards: Breaking the ecophysiological rules of reptilian herbivory. Proceedings of the National Academy of Sciences 101, 16819-16824 (2004).
Lepidosauria	Iguania	Liolaemidae	Liolaemus pictus	33.32		A. Labra, Selected body temperatures of seven species. Rev. Chil. Hist. Nat. 71, 349-358 (1998); E. Rodríguez-Serrano, C. A. Navas, F. Bozinovic, The comparative field body temperature among Liolaemus lizards: testing the static and the labile hypotheses. J. Therm. Biol. 34, 306-309 (2009); N. Ibarguengoytia, V. E. Cussac, Body temperatures of two viviparous Liolaemus lizard species, in Patagonia…
Lepidosauria	Iguania	Liolaemidae	Liolaemus platei	36.1		E. R. Fuentes, F. M. Jaksic, Activity temperatures of eight Liolaemus (Iguanidae) species in central Chile. Copeia 1979, 546-548 (1979).
Lepidosauria	Iguania	Liolaemidae	Liolaemus pseudoanomalus	33.7		R. E. Espinoza, J. J. Wiens, C. R. Tracy, Recurrent evolution of herbivory in small, cold-climate lizards: Breaking the ecophysiological rules of reptilian herbivory. Proceedings of the National Academy of Sciences 101, 16819-16824 (2004); H. Villavicencio, J. Acosta, M. Cánovas, J. Marinero, Thermal ecology of a population of the lizard, Liolaemus pseudoanomalus in western Argentina. Amphib-Rept…
Lepidosauria	Iguania	Liolaemidae	Liolaemus puna	33.3		R. E. Espinoza, J. J. Wiens, C. R. Tracy, Recurrent evolution of herbivory in small, cold-climate lizards: Breaking the ecophysiological rules of reptilian herbivory. Proceedings of the National Academy of Sciences 101, 16819-16824 (2004).
Lepidosauria	Iguania	Liolaemidae	Liolaemus quilmes	34.3		R. E. Espinoza, J. J. Wiens, C. R. Tracy, Recurrent evolution of herbivory in small, cold-climate lizards: Breaking the ecophysiological rules of reptilian herbivory. Proceedings of the National Academy of Sciences 101, 16819-16824 (2004).
Lepidosauria	Iguania	Liolaemidae	Liolaemus ramirezae	32.2		R. E. Espinoza, J. J. Wiens, C. R. Tracy, Recurrent evolution of herbivory in small, cold-climate lizards: Breaking the ecophysiological rules of reptilian herbivory. Proceedings of the National Academy of Sciences 101, 16819-16824 (2004).
Lepidosauria	Iguania	Liolaemidae	Liolaemus robertmertensi	36.6		R. E. Espinoza, J. J. Wiens, C. R. Tracy, Recurrent evolution of herbivory in small, cold-climate lizards: Breaking the ecophysiological rules of reptilian herbivory. Proceedings of the National Academy of Sciences 101, 16819-16824 (2004).
Lepidosauria	Iguania	Liolaemidae	Liolaemus rothi	36.6		R. E. Espinoza, J. J. Wiens, C. R. Tracy, Recurrent evolution of herbivory in small, cold-climate lizards: Breaking the ecophysiological rules of reptilian herbivory. Proceedings of the National Academy of Sciences 101, 16819-16824 (2004).
Lepidosauria	Iguania	Liolaemidae	Liolaemus ruibali	28.65		R. E. Espinoza, J. J. Wiens, C. R. Tracy, Recurrent evolution of herbivory in small, cold-climate lizards: Breaking the ecophysiological rules of reptilian herbivory. Proceedings of the National Academy of Sciences 101, 16819-16824 (2004); H. Villavicencio, J. Acosta, M. Cánovas, J. Marinero, Thermal ecology of a population of the lizard, Liolaemus pseudoanomalus in western Argentina. Amphib-Rept…
Lepidosauria	Iguania	Liolaemidae	Liolaemus scapularis	36.2		R. E. Espinoza, J. J. Wiens, C. R. Tracy, Recurrent evolution of herbivory in small, cold-climate lizards: Breaking the ecophysiological rules of reptilian herbivory. Proceedings of the National Academy of Sciences 101, 16819-16824 (2004).
Lepidosauria	Iguania	Liolaemidae	Liolaemus schroederi	33.375		A. Labra, Selected body temperatures of seven species. Rev. Chil. Hist. Nat. 71, 349-358 (1998); E. Rodríguez-Serrano, C. A. Navas, F. Bozinovic, The comparative field body temperature among Liolaemus lizards: testing the static and the labile hypotheses. J. Therm. Biol. 34, 306-309 (2009); C. A. Escobar, A. Labra, H. M. Niemeyer, Chemical composition of precloacal secretions of Liolaemus lizards…
Lepidosauria	Iguania	Liolaemidae	Liolaemus tenuis	36.35		A. Labra, Selected body temperatures of seven species. Rev. Chil. Hist. Nat. 71, 349-358 (1998); E. Rodríguez-Serrano, C. A. Navas, F. Bozinovic, The comparative field body temperature among Liolaemus lizards: testing the static and the labile hypotheses. J. Therm. Biol. 34, 306-309 (2009); A. Labra, F. Bozinovic, Interplay between pregnancy and physiological thermoregulation in Liolaemus lizards…
Lepidosauria	Iguania	Liolaemidae	Liolaemus umbrifer	33.1		R. E. Espinoza, J. J. Wiens, C. R. Tracy, Recurrent evolution of herbivory in small, cold-climate lizards: Breaking the ecophysiological rules of reptilian herbivory. Proceedings of the National Academy of Sciences 101, 16819-16824 (2004).
Lepidosauria	Iguania	Liolaemidae	Liolaemus uspallatensis	35.7		R. E. Espinoza, J. J. Wiens, C. R. Tracy, Recurrent evolution of herbivory in small, cold-climate lizards: Breaking the ecophysiological rules of reptilian herbivory. Proceedings of the National Academy of Sciences 101, 16819-16824 (2004).
Lepidosauria	Iguania	Liolaemidae	Liolaemus xanthoviridis	33.9		R. E. Espinoza, J. J. Wiens, C. R. Tracy, Recurrent evolution of herbivory in small, cold-climate lizards: Breaking the ecophysiological rules of reptilian herbivory. Proceedings of the National Academy of Sciences 101, 16819-16824 (2004).
Lepidosauria	Iguania	Liolaemidae	Phymaturus antofagastensis	34.9		R. E. Espinoza, J. J. Wiens, C. R. Tracy, Recurrent evolution of herbivory in small, cold-climate lizards: Breaking the ecophysiological rules of reptilian herbivory. Proceedings of the National Academy of Sciences 101, 16819-16824 (2004).
Lepidosauria	Iguania	Liolaemidae	Phymaturus indistinctus	34.1		R. E. Espinoza, J. J. Wiens, C. R. Tracy, Recurrent evolution of herbivory in small, cold-climate lizards: Breaking the ecophysiological rules of reptilian herbivory. Proceedings of the National Academy of Sciences 101, 16819-16824 (2004).
Lepidosauria	Iguania	Liolaemidae	Phymaturus palluma	34.2		R. E. Espinoza, J. J. Wiens, C. R. Tracy, Recurrent evolution of herbivory in small, cold-climate lizards: Breaking the ecophysiological rules of reptilian herbivory. Proceedings of the National Academy of Sciences 101, 16819-16824 (2004).
Lepidosauria	Iguania	Liolaemidae	Phymaturus somuncurensis	32.8		R. E. Espinoza, J. J. Wiens, C. R. Tracy, Recurrent evolution of herbivory in small, cold-climate lizards: Breaking the ecophysiological rules of reptilian herbivory. Proceedings of the National Academy of Sciences 101, 16819-16824 (2004).
Lepidosauria	Iguania	Opluridae	Oplurus cuvieri	36.7		H. J. Randriamahazo, A. Mori, Thermal biology of an iguanian lizard, Oplurus cuvieri cuvieri, in a tropical dry forest of Madagascar. Amphib-Reptilia 23, 53-62 (2004); J. A. R. R. Herilala, A. Mori, Egg-laying activities and reproductive traits in females of Oplurus cuvieri cuvieri. J. Herpetol. 35, 209-217 (2001).
Lepidosauria	Iguania	Opluridae	Oplurus cyclurus	39.8		A. Muchlinski, A. Estany, M. Don, in FASEB J. (FEDERATION AMER SOC EXP BIOL 9650 ROCKVILLE PIKE, BETHESDA, MD 20814-3998, 1994), vol. 8, pp. A67-A67.
Lepidosauria	Iguania	Phrynosomatidae	Callisaurus draconoides	38.877		B. H. Brattstrom, Body temperatures of reptiles. The American Midland Naturalist 73, 376-422 (1965); J. D. Cunningham, Additional observations on the body temperatures of reptiles. Herpetologica 22, 184-189 (1966); S. J. Bulova, Ecological correlates of population and individual variation in antipredator behavior of two species of desert lizards. Copeia, 980-992 (1994); W. H. Karasov, R. A. Ander…
Lepidosauria	Iguania	Phrynosomatidae	Cophosaurus texanus	36.425		B. H. Brattstrom, Body temperatures of reptiles. The American Midland Naturalist 73, 376-422 (1965); S. J. Bulova, Ecological correlates of population and individual variation in antipredator behavior of two species of desert lizards. Copeia, 980-992 (1994); F. Bashey, A. E. Dunham, Elevational variation in the thermal constraints on and microhabitat preferences of the greater earless lizard Coph…
Lepidosauria	Iguania	Phrynosomatidae	Holbrookia maculata	35.933		B. H. Brattstrom, Body temperatures of reptiles. The American Midland Naturalist 73, 376-422 (1965); S. M. Jones, R. E. Ballinger, Comparative life histories of Holbrookia maculata and Sceloporus undulatus in western Nebraska. Ecology 68, 1828-1838 (1987).
Lepidosauria	Iguania	Phrynosomatidae	Holbrookia propinqua	37.9		F. W. Judd, Activity and thermal ecology of the keeled earless lizard, Holbrookia propinqua. Herpetologica 31, 137-150 (1975).
Lepidosauria	Iguania	Phrynosomatidae	Petrosaurus mearnsi	36		B. H. Brattstrom, Body temperatures of reptiles. The American Midland Naturalist 73, 376-422 (1965).
Lepidosauria	Iguania	Phrynosomatidae	Petrosaurus thalassinus	35.825		B. H. Brattstrom, Body temperatures of reptiles. The American Midland Naturalist 73, 376-422 (1965); M. Soulé, Aspects of thermoregulation in nine species of lizards from Baja California. Copeia 1963, 107-115 (1963).
Lepidosauria	Iguania	Phrynosomatidae	Phrynosoma blainvillii	35.4		B. H. Brattstrom, Body temperatures of reptiles. The American Midland Naturalist 73, 376-422 (1965).
Lepidosauria	Iguania	Phrynosomatidae	Phrynosoma cornutum	37.15		B. H. Brattstrom, Body temperatures of reptiles. The American Midland Naturalist 73, 376-422 (1965); E. R. Pianka, W. S. Parker, Ecology of homed lizards: a review with special reference to Phrynosoma platyrhinos. Copeia 1975, 141-162 (1975); A. A. Prieto Jr, W. G. Whitford, Physiological responses to temperature in the horned lizards, Phrynosoma cornutum and Phrynosoma douglassii. Copeia, 498-50…
Lepidosauria	Iguania	Phrynosomatidae	Phrynosoma coronatum	35.267		B. H. Brattstrom, Body temperatures of reptiles. The American Midland Naturalist 73, 376-422 (1965); J. D. Cunningham, Additional observations on the body temperatures of reptiles. Herpetologica 22, 184-189 (1966); E. R. Pianka, W. S. Parker, Ecology of homed lizards: a review with special reference to Phrynosoma platyrhinos. Copeia 1975, 141-162 (1975).
Lepidosauria	Iguania	Phrynosomatidae	Phrynosoma douglasii	35.32		B. H. Brattstrom, Body temperatures of reptiles. The American Midland Naturalist 73, 376-422 (1965); E. R. Pianka, W. S. Parker, Ecology of homed lizards: a review with special reference to Phrynosoma platyrhinos. Copeia 1975, 141-162 (1975); A. A. Prieto Jr, W. G. Whitford, Physiological responses to temperature in the horned lizards, Phrynosoma cornutum and Phrynosoma douglassii. Copeia, 498-50…
Lepidosauria	Iguania	Phrynosomatidae	Phrynosoma mcallii	37.4		B. H. Brattstrom, Body temperatures of reptiles. The American Midland Naturalist 73, 376-422 (1965).
Lepidosauria	Iguania	Phrynosomatidae	Phrynosoma modestum	33.55		E. R. Pianka, W. S. Parker, Ecology of homed lizards: a review with special reference to Phrynosoma platyrhinos. Copeia 1975, 141-162 (1975).
Lepidosauria	Iguania	Phrynosomatidae	Phrynosoma platyrhinos	35.45		B. H. Brattstrom, Body temperatures of reptiles. The American Midland Naturalist 73, 376-422 (1965); E. R. Pianka, W. S. Parker, Ecology of homed lizards: a review with special reference to Phrynosoma platyrhinos. Copeia 1975, 141-162 (1975).
Lepidosauria	Iguania	Phrynosomatidae	Phrynosoma solare	34.7		E. R. Pianka, W. S. Parker, Ecology of homed lizards: a review with special reference to Phrynosoma platyrhinos. Copeia 1975, 141-162 (1975).
Lepidosauria	Iguania	Phrynosomatidae	Sceloporus aeneus	33.25		R. M. Andrews, R. M. d. l. C. Fausto, C. Maricela Villagrán Santa, Body Temperatures of Female Sceloporus grammicus: Thermal Stress or Impaired Mobility? Copeia 1997, 108-115 (1997); J. Lemos-Espinal, G. Smith, R. Ballinger, Body temperature and sexual dimorphism of Sceloporus aeneus and Sceloporus palaciosi from Mexico. Amphib-Reptilia 23, 114-119 (2002).
Lepidosauria	Iguania	Phrynosomatidae	Sceloporus bicanthalis	30.55		R. M. Andrews, Geographic variation in field body temperature of Sceloporus lizards. J. Therm. Biol. 23, 329-334 (1998).
Lepidosauria	Iguania	Phrynosomatidae	Sceloporus consobrinus	35.8		C. M. Bogert, Thermoregulation in reptiles, a factor in evolution. Ecology 3, 195-211 (1949).
Lepidosauria	Iguania	Phrynosomatidae	Sceloporus cyanogenys	29.4		L. D. Garrick, Reproductive influences on behavioral thermoregulation in the lizard, Sceloporus cyanogenys. Physiology Behavior 12, 85-91 (1974).
Lepidosauria	Iguania	Phrynosomatidae	Sceloporus gadoviae	35.1		R. M. Andrews, Geographic variation in field body temperature of Sceloporus lizards. J. Therm. Biol. 23, 329-334 (1998).
Lepidosauria	Iguania	Phrynosomatidae	Sceloporus graciosus	37.45		B. H. Brattstrom, Body temperatures of reptiles. The American Midland Naturalist 73, 376-422 (1965).
Lepidosauria	Iguania	Phrynosomatidae	Sceloporus grammicus	32.35		R. M. Andrews, Geographic variation in field body temperature of Sceloporus lizards. J. Therm. Biol. 23, 329-334 (1998).
Lepidosauria	Iguania	Phrynosomatidae	Sceloporus grandaevus	35.5		M. Soulé, Aspects of thermoregulation in nine species of lizards from Baja California. Copeia 1963, 107-115 (1963).
Lepidosauria	Iguania	Phrynosomatidae	Sceloporus horridus	37.5		R. M. Andrews, Geographic variation in field body temperature of Sceloporus lizards. J. Therm. Biol. 23, 329-334 (1998).
Lepidosauria	Iguania	Phrynosomatidae	Sceloporus jarrovii	33.044		B. H. Brattstrom, Body temperatures of reptiles. The American Midland Naturalist 73, 376-422 (1965); R. M. Andrews, Geographic variation in field body temperature of Sceloporus lizards. J. Therm. Biol. 23, 329-334 (1998); T. A. Burns, Temperature of Yarrow's spiny lizard Sceloporus jarrovi at high altitudes. Herpetologica 26, 9-16 (1970); G. R. Smith, R. E. Ballinger, Temperature relationships in…
Lepidosauria	Iguania	Phrynosomatidae	Sceloporus magister	35.5		B. H. Brattstrom, Body temperatures of reptiles. The American Midland Naturalist 73, 376-422 (1965); C. M. Bogert, Thermoregulation in reptiles, a factor in evolution. Ecology 3, 195-211 (1949); L. J. Vitt, R. C. van Loben Sels, R. D. Ohmart, Ecological relationships among arboreal desert lizards. Ecology 62, 398-410 (1981); W. S. Parker, E. R. Pianka, Notes on the ecology of the Iguanid Lizard, …
Lepidosauria	Iguania	Phrynosomatidae	Sceloporus malachiticus	31.6		R. M. Andrews, Geographic variation in field body temperature of Sceloporus lizards. J. Therm. Biol. 23, 329-334 (1998); C. M. Bogert, Thermoregulation in reptiles, a factor in evolution. Ecology 3, 195-211 (1949); J. L. Vial, Comparative field responses to diel and annual thermal regimens among Sceloporine lizards, with specific reference to Sceloporus malachiticus. Rev. Biol. Trop. 32, 1-9 (198…
Lepidosauria	Iguania	Phrynosomatidae	Sceloporus merriami	34.75		C. M. Bogert, Thermoregulation in reptiles, a factor in evolution. Ecology 3, 195-211 (1949); B. W. Grant, A. E. Dunham, Elevational covariation in environmental constraints and life histories of the desert lizard Sceloporus merriami. Ecology 71, 1765-1776 (1990).
Lepidosauria	Iguania	Phrynosomatidae	Sceloporus mucronatus	29.2		B. Sinervo et al., Erosion of Lizard diversity by climate change and altered thermal niches. Science 328, 894-899 (2010); R. M. Andrews, Geographic variation in field body temperature of Sceloporus lizards. J. Therm. Biol. 23, 329-334 (1998).
Lepidosauria	Iguania	Phrynosomatidae	Sceloporus occidentalis	33.986		B. H. Brattstrom, Body temperatures of reptiles. The American Midland Naturalist 73, 376-422 (1965); L. J. Vitt, Body temperatures of high latitude reptiles. Copeia 1974, 255-256 (1974); B. Sinervo et al., Erosion of Lizard diversity by climate change and altered thermal niches. Science 328, 894-899 (2010); J. D. Cunningham, Additional observations on the body temperatures of reptiles. Herpetolog…
Lepidosauria	Iguania	Phrynosomatidae	Sceloporus ochoterenae	33.7		R. M. Andrews, Geographic variation in field body temperature of Sceloporus lizards. J. Therm. Biol. 23, 329-334 (1998).
Lepidosauria	Iguania	Phrynosomatidae	Sceloporus olivaceus	34.667		B. H. Brattstrom, Body temperatures of reptiles. The American Midland Naturalist 73, 376-422 (1965); R. M. Andrews, Geographic variation in field body temperature of Sceloporus lizards. J. Therm. Biol. 23, 329-334 (1998); W. Blair, The rusty lizard. A population study. Austin. (The University of Texas Press, 1960).
Lepidosauria	Iguania	Phrynosomatidae	Sceloporus orcutti	33.333		B. H. Brattstrom, Body temperatures of reptiles. The American Midland Naturalist 73, 376-422 (1965); J. D. Cunningham, Additional observations on the body temperatures of reptiles. Herpetologica 22, 184-189 (1966); C. E. Ortega, D. S. Stranc, M. P. Casal, G. M. Halman, A. E. Muchlinski, A positive fever response in Agama agama and Sceloporus orcutti (Reptilia: Agamidae and Iguanidae). J. Comp. Ph…
Lepidosauria	Iguania	Phrynosomatidae	Sceloporus palaciosi	30.2		J. Lemos-Espinal, G. Smith, R. Ballinger, Body temperature and sexual dimorphism of Sceloporus aeneus and Sceloporus palaciosi from Mexico. Amphib-Reptilia 23, 114-119 (2002).
Lepidosauria	Iguania	Phrynosomatidae	Sceloporus poinsettii	32.733		B. Sinervo et al., Erosion of Lizard diversity by climate change and altered thermal niches. Science 328, 894-899 (2010); C. M. Bogert, Thermoregulation in reptiles, a factor in evolution. Ecology 3, 195-211 (1949).
Lepidosauria	Iguania	Phrynosomatidae	Sceloporus scalaris	34.925		R. M. Andrews, Geographic variation in field body temperature of Sceloporus lizards. J. Therm. Biol. 23, 329-334 (1998); T. Mathies, R. M. Andrews, Thermal and reproductive biology of high and low elevation populations of the lizard Sceloporus scalaris: implications for the evolution of viviparity. Oecologia 104, 101-111 (1995).
Lepidosauria	Iguania	Phrynosomatidae	Sceloporus serrifer	31		B. Sinervo et al., Erosion of Lizard diversity by climate change and altered thermal niches. Science 328, 894-899 (2010).
Lepidosauria	Iguania	Phrynosomatidae	Sceloporus siniferus	36.2		J. A. Lemos-Espinal, G. R. Smith, R. E. Ballinger, Sexual dimorphism and body temperatures of Sceloporus siniferus from Guerrero, México. West. N. Am. Nat. 61, 15 (2001).
Lepidosauria	Iguania	Phrynosomatidae	Sceloporus squamosus	35.3		R. M. Andrews, Geographic variation in field body temperature of Sceloporus lizards. J. Therm. Biol. 23, 329-334 (1998).
Lepidosauria	Iguania	Phrynosomatidae	Sceloporus torquatus	33		B. Sinervo et al., Erosion of Lizard diversity by climate change and altered thermal niches. Science 328, 894-899 (2010).
Lepidosauria	Iguania	Phrynosomatidae	Sceloporus undulatus	34.306		S. M. Jones, R. E. Ballinger, Comparative life histories of Holbrookia maculata and Sceloporus undulatus in western Nebraska. Ecology 68, 1828-1838 (1987); C. M. Bogert, Thermoregulation in reptiles, a factor in evolution. Ecology 3, 195-211 (1949); M. C. Grover, Microhabitat use and thermal ecology of two narrowly sympatric Sceloporus (Phrynosomatidae) lizards. J. Herpetol., 152-160 (1996); S. R…
Lepidosauria	Iguania	Phrynosomatidae	Sceloporus variabilis	35.2		C. M. Bogert, Thermoregulation in reptiles, a factor in evolution. Ecology 3, 195-211 (1949).
Lepidosauria	Iguania	Phrynosomatidae	Sceloporus virgatus	34		G. R. Smith, R. E. Ballinger, Thermal ecology of Sceloporus virgatus from southeastern Arizona, with comparison to Urosaurus ornatus. J. Herpetol. 28, 65-69 (1994).
Lepidosauria	Iguania	Phrynosomatidae	Sceloporus woodi	36.2		C. M. Bogert, Thermoregulation in reptiles, a factor in evolution. Ecology 3, 195-211 (1949).
Lepidosauria	Iguania	Phrynosomatidae	Uma exsul	35.45		B. Sinervo et al., Erosion of Lizard diversity by climate change and altered thermal niches. Science 328, 894-899 (2010).
Lepidosauria	Iguania	Phrynosomatidae	Uma inornata	37		A. F. Bennett, The thermal dependence of lizard behaviour. Anim. Behav. 28, 752-762 (1980).
Lepidosauria	Iguania	Phrynosomatidae	Uma notata	38.6		B. H. Brattstrom, Body temperatures of reptiles. The American Midland Naturalist 73, 376-422 (1965).
Lepidosauria	Iguania	Phrynosomatidae	Uma paraphygas	35.5		B. Sinervo et al., Erosion of Lizard diversity by climate change and altered thermal niches. Science 328, 894-899 (2010).
Lepidosauria	Iguania	Phrynosomatidae	Uma scoparia	36.5		B. H. Brattstrom, Body temperatures of reptiles. The American Midland Naturalist 73, 376-422 (1965); E. R. Pianka, W. S. Parker, Ecology of homed lizards: a review with special reference to Phrynosoma platyrhinos. Copeia 1975, 141-162 (1975).
Lepidosauria	Iguania	Phrynosomatidae	Urosaurus auriculatus	36.3		B. H. Brattstrom, Body temperatures of reptiles. The American Midland Naturalist 73, 376-422 (1965).
Lepidosauria	Iguania	Phrynosomatidae	Urosaurus clarionensis	36.4		B. H. Brattstrom, Body temperatures of reptiles. The American Midland Naturalist 73, 376-422 (1965).
Lepidosauria	Iguania	Phrynosomatidae	Urosaurus graciosus	37.6		L. J. Vitt, R. C. van Loben Sels, R. D. Ohmart, Ecological relationships among arboreal desert lizards. Ecology 62, 398-410 (1981).
Lepidosauria	Iguania	Phrynosomatidae	Urosaurus nigricaudus	35.325		B. H. Brattstrom, Body temperatures of reptiles. The American Midland Naturalist 73, 376-422 (1965); M. Soulé, Aspects of thermoregulation in nine species of lizards from Baja California. Copeia 1963, 107-115 (1963).
Lepidosauria	Iguania	Phrynosomatidae	Urosaurus ornatus	35.64		B. H. Brattstrom, Body temperatures of reptiles. The American Midland Naturalist 73, 376-422 (1965); L. J. Vitt, R. C. van Loben Sels, R. D. Ohmart, Ecological relationships among arboreal desert lizards. Ecology 62, 398-410 (1981); G. R. Smith, R. E. Ballinger, Temperature relationships of the tree lizard, Urosaurus ornatus, from desert and low-elevation montane populations in the southwestern U…
Lepidosauria	Iguania	Phrynosomatidae	Uta palmeri	38		G. W. Ferguson, Variation and evolution of the push-up displays of the side-blotched lizard genus Uta (Iguanidae). Syst. Biol. 20, 79-101 (1971).
Lepidosauria	Iguania	Phrynosomatidae	Uta stansburiana	35.614		B. H. Brattstrom, Body temperatures of reptiles. The American Midland Naturalist 73, 376-422 (1965); J. D. Cunningham, Additional observations on the body temperatures of reptiles. Herpetologica 22, 184-189 (1966); M. Soulé, Aspects of thermoregulation in nine species of lizards from Baja California. Copeia 1963, 107-115 (1963); G. W. Ferguson, Variation and evolution of the push-up displays of t…
Lepidosauria	Iguania	Polychrotidae	Polychrus acutirostris	35		L. J. Vitt, The ecology of tropical lizards in the caatinga of northeast Brazil. (Oklahoma Museum of Natural History, 1995).
Lepidosauria	Iguania	Tropiduridae	Eurolophosaurus divaricatus	38		T. Kohlsdorf, C. A. Navas, Ecological constraints on the evolutionary association between field and preferred temperatures in Tropidurinae lizards. Evol. Ecol. 20, 549-564 (2006).
Lepidosauria	Iguania	Tropiduridae	Eurolophosaurus nanuzae	34.1		M. C. Kiefer, M. Van Sluys, C. F. Rocha, Body temperatures of Tropidurus torquatus (Squamata, Tropiduridae) from coastal populations: Do body temperatures vary along their geographic range? J. Therm. Biol. 30, 449-456 (2005).
Lepidosauria	Iguania	Tropiduridae	Microlophus albemarlensis	34.229		R. C. Stebbins, J. M. Lowenstein, N. W. Cohen, A field study of the lava lizard (Tropidurus albemarlensis) in the Galapagos Islands. Ecology 48, 839-851 (1967); C. C. Carpenter, Miscellaneous notes on Galapagos lava lizards (Tropidurus: Iguanidae). Herpetologica 26, 377-386 (1970).
Lepidosauria	Iguania	Tropiduridae	Microlophus atacamensis	32.433		M. Sepúlveda, M. A. Vidal, J. M. Fariña, P. Sabat, Seasonal and geographic variation in thermal biology of the lizard Microlophus atacamensis (Squamata: Tropiduridae). J. Therm. Biol. 33, 141-148 (2008).
Lepidosauria	Iguania	Tropiduridae	Microlophus peruvianus	34.65		R. B. Huey, Winter thermal ecology of the iguanid lizard Tropidurus peruvianus. Copeia 1974, 149-155 (1974); A. Catenazzi, J. Carrillo, M. A. Donnelly, Seasonal and geographic eurythermy in a coastal Peruvian lizard. Copeia 2005, 713-723 (2005).
Lepidosauria	Iguania	Tropiduridae	Microlophus quadrivittatus	36		A. Catenazzi, J. Carrillo, M. A. Donnelly, Seasonal and geographic eurythermy in a coastal Peruvian lizard. Copeia 2005, 713-723 (2005).
Lepidosauria	Iguania	Tropiduridae	Plica plica	30.7		L. J. Vitt, Ecology and life history of the scansorial arboreal lizard Plica plica (Iguanidae) in Amazonian Brazil. Can. J. Zool. 69, 504-511 (1991).
Lepidosauria	Iguania	Tropiduridae	Plica umbra	28.65		T. R. Gasnier, W. E. Magnusson, A. P. Lima, Foraging activity and diet of four sympatric lizard species in a tropical rainforest. J. Herpetol. 28, 187-192 (1994); T. Kohlsdorf, C. A. Navas, Ecological constraints on the evolutionary association between field and preferred temperatures in Tropidurinae lizards. Evol. Ecol. 20, 549-564 (2006).
Lepidosauria	Iguania	Tropiduridae	Tropidurus hispidus	34.271		D. O. Mesquita, G. R. Colli, F. G. França, L. J. Vitt, Ecology of a Cerrado lizard assemblage in the Jalapão region of Brazil. Copeia 2006, 460-471 (2006); T. Kohlsdorf, C. A. Navas, Ecological constraints on the evolutionary association between field and preferred temperatures in Tropidurinae lizards. Evol. Ecol. 20, 549-564 (2006); L. J. Vitt, P. A. Zani, J. P. Caldwell, Behavioural ecology of …
Lepidosauria	Iguania	Tropiduridae	Tropidurus hygomi	35.4		T. Kohlsdorf, C. A. Navas, Ecological constraints on the evolutionary association between field and preferred temperatures in Tropidurinae lizards. Evol. Ecol. 20, 549-564 (2006).
Lepidosauria	Iguania	Tropiduridae	Tropidurus insulanus	34.5		T. Kohlsdorf, C. A. Navas, Ecological constraints on the evolutionary association between field and preferred temperatures in Tropidurinae lizards. Evol. Ecol. 20, 549-564 (2006).
Lepidosauria	Iguania	Tropiduridae	Tropidurus itambere	33.025		T. Kohlsdorf, C. A. Navas, Ecological constraints on the evolutionary association between field and preferred temperatures in Tropidurinae lizards. Evol. Ecol. 20, 549-564 (2006); L. B. Ribeiro, S. C. Gomides, A. O. Santos, B. M. Sousa, Thermoregulatory behavior of the saxicolous lizard, Tropidurus torquatus (Squamata: Tropiduridae), in a rocky outcrop in Minas Gerais, Brazil. Herpetological Cons…
Lepidosauria	Iguania	Tropiduridae	Tropidurus montanus	31.7		M. Van Sluys, C. F. D. Rocha, D. Vrcibradic, C. A. B. Galdino, A. F. Fontes, Diet, activity, and microhabitat use of two syntopic Tropidurus species (Lacertilia: Tropiduridae) in Minas Gerais, Brazil. J. Herpetol. 38, 606-612 (2004).
Lepidosauria	Iguania	Tropiduridae	Tropidurus oreadicus	34.467		D. O. Mesquita, G. R. Colli, F. G. França, L. J. Vitt, Ecology of a Cerrado lizard assemblage in the Jalapão region of Brazil. Copeia 2006, 460-471 (2006); T. Kohlsdorf, C. A. Navas, Ecological constraints on the evolutionary association between field and preferred temperatures in Tropidurinae lizards. Evol. Ecol. 20, 549-564 (2006); L. B. Ribeiro, S. C. Gomides, A. O. Santos, B. M. Sousa, Thermo…
Lepidosauria	Iguania	Tropiduridae	Tropidurus psammonastes	37.6		T. Kohlsdorf, C. A. Navas, Ecological constraints on the evolutionary association between field and preferred temperatures in Tropidurinae lizards. Evol. Ecol. 20, 549-564 (2006).
Lepidosauria	Iguania	Tropiduridae	Tropidurus spinulosus	31.4		L. Aun, R. Martori, Aspects of the ecology of a population of Tropidurus spinulosus. Amphib-Reptilia 15, 317-321 (1994).
Lepidosauria	Iguania	Tropiduridae	Tropidurus torquatus	34.438		T. Kohlsdorf, C. A. Navas, Ecological constraints on the evolutionary association between field and preferred temperatures in Tropidurinae lizards. Evol. Ecol. 20, 549-564 (2006); M. C. Kiefer, M. Van Sluys, C. F. Rocha, Body temperatures of Tropidurus torquatus (Squamata, Tropiduridae) from coastal populations: Do body temperatures vary along their geographic range? J. Therm. Biol. 30, 449-456 (…
Lepidosauria	Iguania	Tropiduridae	Uracentron flaviceps	31.2		L. J. Vitt, P. A. Zani, Ecology of the elusive tropical lizard Tropidurus [= Uracentron] flaviceps (Tropiduridae) in lowland rain forest of Ecuador. Herpetologica 52, 121-132 (1996).
Lepidosauria	Iguania	Tropiduridae	Uranoscodon superciliosus	27.9		T. R. Gasnier, W. E. Magnusson, A. P. Lima, Foraging activity and diet of four sympatric lizard species in a tropical rainforest. J. Herpetol. 28, 187-192 (1994); J. M. Howland, L. J. Vitt, P. T. Lopez, Life on the edge: the ecology and life history of the tropidurine iguanid lizard Uranoscodon superciliosum. Can. J. Zool. 68, 1366-1373 (1990).
Lepidosauria	Lacertoidea	Amphisbaenidae	Amphisbaena mertensii	23.6		A. S. Abe, Experimental and field record of preferred temperature in the neotropical amphisbaenid Amphisbaena mertensi Stauch (Reptilia, Amphisbaenidae). Comparative Biochemistry Physiology A, 251-253 (1984).
Lepidosauria	Lacertoidea	Blanidae	Blanus cinereus	23.6		P. López, A. Salvador, J. Martín, Soil temperature, rock selection, and the thermal ecology of the amphisbaenian reptile Blanus cinereus. Can. J. Zool. 76, 673-679 (1998).
Lepidosauria	Lacertoidea	Gymnophthalmidae	Alopoglossus angulatus	25.1		L. J. Vitt, T. C. S. Ávila-Pires, M. C. Espósito, S. S. Sartorius, P. A. Zani, Ecology of Alopoglossus angulatus and A. atriventris (Squamata, Gymnophthalmidae) in western Amazonia. J. Herpetol. 6, 11-21 (2007).
Lepidosauria	Lacertoidea	Gymnophthalmidae	Alopoglossus atriventris	26.1		L. J. Vitt, T. C. S. Ávila-Pires, M. C. Espósito, S. S. Sartorius, P. A. Zani, Ecology of Alopoglossus angulatus and A. atriventris (Squamata, Gymnophthalmidae) in western Amazonia. J. Herpetol. 6, 11-21 (2007).
Lepidosauria	Lacertoidea	Gymnophthalmidae	Cercosaura eigenmanni	28.55		L. J. Vitt, S. S. Sartorius, T. C. S. Avila-Pires, M. C. Espósito, Use of time, space, and food by the gymnophthalmid lizard Prionodactylus eigenmanni from the western Amazon of Brazil. Can. J. Zool. 76, 1681-1688 (1998).
Lepidosauria	Lacertoidea	Gymnophthalmidae	Micrablepharus maximiliani	29.1		D. O. Mesquita, G. R. Colli, F. G. França, L. J. Vitt, Ecology of a Cerrado lizard assemblage in the Jalapão region of Brazil. Copeia 2006, 460-471 (2006).
Lepidosauria	Lacertoidea	Gymnophthalmidae	Potamites ecpleopus	27.175		H. S. Fitch, Temperature and behavior of some equatorial lizards. Herpetologica 24, 35-38 (1968); L. J. Vitt, P. A. Zani, T. C. Avila-Pires, M. C. Espósito, Geographical ecology of the gymnophthalmid lizard Neusticurus ecpleopus in the Amazon rain forest. Can. J. Zool. 76, 1671-1680 (1998).
Lepidosauria	Lacertoidea	Gymnophthalmidae	Potamites juruazensis	26.1		L. J. Vitt, C. S. A.-P. Teresa, Ecology of two sympatric species of Neusticurus (Sauria: Gymnophthalmidae) in the western Amazon of Brazil. Copeia 1998, 570-582 (1998).
Lepidosauria	Lacertoidea	Lacertidae	Acanthodactylus boskianus	36.975		I. Duvdevani, A. Borut, Mean body temperature and heat absorption in four species of Acanthodactylus Lizards (Lacertidae). Herpetologica 30, 176-181 (1974); A. D. Mahmoud, Variation in thermal relations between two populations of the sand Lizard, Acanthodactylus boskianus living in thermally divergent habitats of the same altitude. Pakistan Journal of Biological Sciences 6, 1830-1836 (2003).
Lepidosauria	Lacertoidea	Lacertidae	Acanthodactylus erythrurus	33.5		E. Seva Román, Reparto de recursos en dos especies psammófilas de saurios: Acanthodactylus erythrurus y Psammodromus algirus. Arenal costero de Alicante. (Universidad de Alicante. Departamento de Biología, 1984).
Lepidosauria	Lacertoidea	Lacertidae	Acanthodactylus pardalis	36		I. Duvdevani, A. Borut, Mean body temperature and heat absorption in four species of Acanthodactylus Lizards (Lacertidae). Herpetologica 30, 176-181 (1974).
Lepidosauria	Lacertoidea	Lacertidae	Acanthodactylus schreiberi	40.2		I. Duvdevani, A. Borut, Mean body temperature and heat absorption in four species of Acanthodactylus Lizards (Lacertidae). Herpetologica 30, 176-181 (1974).
Lepidosauria	Lacertoidea	Lacertidae	Acanthodactylus scutellatus	39.2		I. Duvdevani, A. Borut, Mean body temperature and heat absorption in four species of Acanthodactylus Lizards (Lacertidae). Herpetologica 30, 176-181 (1974).
Lepidosauria	Lacertoidea	Lacertidae	Archaeolacerta bedriagae	32.8		D. Bauwens, A. M. Castilla, R. Van Damme, R. F. Verheyen, Field body temperatures and thermoregulatory behavior of the high altitude lizard, Lacerta bedriagae. J. Herpetol. 24, 88-91 (1990).
Lepidosauria	Lacertoidea	Lacertidae	Dalmatolacerta oxycephala	31.6		H. Scheers, R. Van Damme, Micro-scale differences in thermal habitat quality and a possible case of evolutionary flexibility in the thermal physiology of lacertid lizards. Oecologia 132, 323-331 (2002).
Lepidosauria	Lacertoidea	Lacertidae	Eremias argus	36		H. Li, Z. Wang, W. Mei, X. Ji, Temperature acclimation affects thermal preference and tolerance in three Eremias lizards (Lacertidae). Curr Zool 55, 258-265 (2009).
Lepidosauria	Lacertoidea	Lacertidae	Eremias brenchleyi	35.3		H. Li, Z. Wang, W. Mei, X. Ji, Temperature acclimation affects thermal preference and tolerance in three Eremias lizards (Lacertidae). Curr Zool 55, 258-265 (2009); X.-F. Xu, X. Ji, Ontogenetic shifts in thermal tolerance, selected body temperature and thermal dependence of food assimilation and locomotor performance in a lacertid lizard, Eremias brenchleyi. Comparative Biochemistry Physiology A …
Lepidosauria	Lacertoidea	Lacertidae	Eremias multiocellata	35.4		H. Li, Z. Wang, W. Mei, X. Ji, Temperature acclimation affects thermal preference and tolerance in three Eremias lizards (Lacertidae). Curr Zool 55, 258-265 (2009).
Lepidosauria	Lacertoidea	Lacertidae	Eremias przewalskii	30.4		H. Li, Y.-F. Qu, R.-B. Hu, X. Ji, Evolution of viviparity in cold-climate lizards: testing the maternal manipulation hypothesis. Evol. Ecol. 23, 777-790 (2009).
Lepidosauria	Lacertoidea	Lacertidae	Gallotia galloti	33.5		J. A. Díaz, Field thermoregulatory behavior in the western Canarian lizard Gallotia galloti. J. Herpetol., 325-333 (1994).
Lepidosauria	Lacertoidea	Lacertidae	Gallotia simonyi	33.2		J. A. Díaz, Field thermoregulatory behavior in the western Canarian lizard Gallotia galloti. J. Herpetol., 325-333 (1994).
Lepidosauria	Lacertoidea	Lacertidae	Heliobolus lugubris	37.7		R. B. Huey, E. R. Pianka, Seasonal variation in thermoregulatory behavior and body temperature of diurnal Kalahari lizards. Ecology 58, 1066-1075 (1977).
Lepidosauria	Lacertoidea	Lacertidae	Heliobolus spekii	36.8		R. G. Bowker, Precision of thermoregulation of some African lizards. Physiol. Zool. 57, 401-412 (1984).
Lepidosauria	Lacertoidea	Lacertidae	Iberolacerta monticola	31.8		S. D. Busack, Body temperatures and live weights of five Spanish amphibians and reptiles. J. Herpetol. 12, 256-258 (1978).
Lepidosauria	Lacertoidea	Lacertidae	Lacerta agilis	34.2		B. H. Brattstrom, Body temperatures of reptiles. The American Midland Naturalist 73, 376-422 (1965).
Lepidosauria	Lacertoidea	Lacertidae	Lacerta viridis	32.4		P. Rismiller, G. Heldmaier, How photoperiod influences body temperature selection in Lacerta viridis. Oecologia 75, 125-131 (1988).
Lepidosauria	Lacertoidea	Lacertidae	Latastia longicaudata	37.8		R. G. Bowker, Precision of thermoregulation of some African lizards. Physiol. Zool. 57, 401-412 (1984).
Lepidosauria	Lacertoidea	Lacertidae	Meroles anchietae	30		M. K. Seely, Namib ecology: 25 years of Namib research. (Transvaal Museum Pretoria, South Africa, 1990), vol. 7.
Lepidosauria	Lacertoidea	Lacertidae	Meroles suborbitalis	37.15		B. H. Brattstrom, Body temperatures of reptiles. The American Midland Naturalist 73, 376-422 (1965).
Lepidosauria	Lacertoidea	Lacertidae	Nucras tessellata	39.3		R. B. Huey, E. R. Pianka, Seasonal variation in thermoregulatory behavior and body temperature of diurnal Kalahari lizards. Ecology 58, 1066-1075 (1977).
Lepidosauria	Lacertoidea	Lacertidae	Pedioplanis lineoocellata	37.65		B. H. Brattstrom, Body temperatures of reptiles. The American Midland Naturalist 73, 376-422 (1965); R. B. Huey, E. R. Pianka, Seasonal variation in thermoregulatory behavior and body temperature of diurnal Kalahari lizards. Ecology 58, 1066-1075 (1977).
Lepidosauria	Lacertoidea	Lacertidae	Pedioplanis namaquensis	38.15		B. H. Brattstrom, Body temperatures of reptiles. The American Midland Naturalist 73, 376-422 (1965); R. B. Huey, E. R. Pianka, Seasonal variation in thermoregulatory behavior and body temperature of diurnal Kalahari lizards. Ecology 58, 1066-1075 (1977).
Lepidosauria	Lacertoidea	Lacertidae	Podarcis hispanicus	33.325		S. D. Busack, Body temperatures and live weights of five Spanish amphibians and reptiles. J. Herpetol. 12, 256-258 (1978); D. Bauwens, P. E. Hertz, A. M. Castilla, Thermoregulation in a lacertid lizard: the relative contributions of distinct behavioral mechanisms. Ecology 77, 1818-1830 (1996); A. M. Castilla, D. Bauwens, Thermal biology, microhabitat selection, and conservation of the insular liz…
Lepidosauria	Lacertoidea	Lacertidae	Podarcis melisellensis	34.1		H. Scheers, R. Van Damme, Micro-scale differences in thermal habitat quality and a possible case of evolutionary flexibility in the thermal physiology of lacertid lizards. Oecologia 132, 323-331 (2002).
Lepidosauria	Lacertoidea	Lacertidae	Podarcis milensis	31.3		C. Adamopoulou, E. D. Valakos, Thermal ecology and activity cycle of Podarcis milensis in a sandy coastal area. Isr. J. Zool. 51, 39-52 (2005).
Lepidosauria	Lacertoidea	Lacertidae	Podarcis muralis	33.65		R. Avery, Activity patterns, thermoregulation and food consumption in two sympatric lizard species (Podarcis muralis and P. sicula) from central Italy. J. Anim. Ecol., (1978); F. Braña, Shifts in body temperature and escape behaviour of female Podarcis muralis during pregnancy. Oikos, 216-222 (1993).
Lepidosauria	Lacertoidea	Lacertidae	Podarcis siculus	35.2		R. Avery, Activity patterns, thermoregulation and food consumption in two sympatric lizard species (Podarcis muralis and P. sicula) from central Italy. J. Anim. Ecol., (1978).
Lepidosauria	Lacertoidea	Lacertidae	Podarcis tiliguerta	32.5		R. Van Damme, D. Bauwens, A. M. Castilla, R. F. Verheyen, Altitudinal variation of the thermal biology and running performance in the lizard Podarcis tiliguerta. Oecologia 80, 516-524 (1989).
Lepidosauria	Lacertoidea	Lacertidae	Psammodromus algirus	33.3		E. Seva Román, Reparto de recursos en dos especies psammófilas de saurios: Acanthodactylus erythrurus y Psammodromus algirus. Arenal costero de Alicante. (Universidad de Alicante. Departamento de Biología, 1984); S. D. Busack, Body temperatures and live weights of five Spanish amphibians and reptiles. J. Herpetol. 12, 256-258 (1978); L. M. Carrascal, J. A. Díaz, Thermal ecology and spatio-tempora…
Lepidosauria	Lacertoidea	Lacertidae	Takydromus septentrionalis	32.925		J. Yang, Y.-Y. Sun, H. An, X. Ji, Northern grass lizards (Takydromus septentrionalis) from different populations do not differ in thermal preference and thermal tolerance when acclimated under identical thermal conditions. J. Comp. Physiol. B 178, 343-349 (2008); X. Ji, W. Du, P. Sun, Body temperature, thermal tolerance and influence of temperature on sprint speed and food assimilation in adult g…
Lepidosauria	Lacertoidea	Lacertidae	Teira dugesii	35		M. Crisp, L. Cook, F. Hereward, Color and heat balance in the lizard Lacerta dugesii. Copeia, 250-257 (1979).
Lepidosauria	Lacertoidea	Lacertidae	Zootoca vivipara	30.125		L. Gvoždík, To heat or to save time? Thermoregulation in the lizard Zootoca vivipara (Squamata: Lacertidae) in different thermal environments along an altitudinal gradient. Can. J. Zool. 80, 479-492 (2002); J. Patterson, Preferred body temperature: seasonal and sexual differences in the lizard Lacerta vivipara. J. Therm. Biol. 3, 39-41 (1978); B. Heulin, Temperature diurne d'activité des males et…
Lepidosauria	Lacertoidea	Teiidae	Ameiva ameiva	38.33		B. H. Brattstrom, Body temperatures of reptiles. The American Midland Naturalist 73, 376-422 (1965); L. J. Vitt, The ecology of tropical lizards in the caatinga of northeast Brazil. (Oklahoma Museum of Natural History, 1995); H. S. Fitch, Temperature and behavior of some equatorial lizards. Herpetologica 24, 35-38 (1968); D. O. Mesquita, G. R. Colli, F. G. França, L. J. Vitt, Ecology of a Cerrado…
Lepidosauria	Lacertoidea	Teiidae	Ameiva bifrontata	39.4		J. J. Schall, Relations among three macroteiid lizards on Aruba Island. J. Herpetol., 289-295 (1973).
Lepidosauria	Lacertoidea	Teiidae	Ameivula ocellifera	38.6		L. J. Vitt, P. A. Zani, J. P. Caldwell, E. O. Carrillo, Ecology of the lizard Kentropyx pelviceps (Sauria: Teiidae) in lowland rain forest of Ecuador. Can. J. Zool. 73, 691-703 (1995); D. O. Mesquita, G. R. Colli, The ecology of Cnemidophorus ocellifer (Squamata, Teiidae) in a neotropical savanna. J. Herpetol. 37, 498-510 (2003).
Lepidosauria	Lacertoidea	Teiidae	Aspidoscelis ceralbensis	40.1		B. H. Brattstrom, Body temperatures of reptiles. The American Midland Naturalist 73, 376-422 (1965).
Lepidosauria	Lacertoidea	Teiidae	Aspidoscelis gularis	39.4		B. H. Brattstrom, Body temperatures of reptiles. The American Midland Naturalist 73, 376-422 (1965); J. J. Schall, Thermal ecology of five sympatric species of Cnemidophorus (Sauria: Teiidae). Herpetologica 33, 261-272 (1977).
Lepidosauria	Lacertoidea	Teiidae	Aspidoscelis hyperythrus	39.2		B. H. Brattstrom, Body temperatures of reptiles. The American Midland Naturalist 73, 376-422 (1965); M. Soulé, Aspects of thermoregulation in nine species of lizards from Baja California. Copeia 1963, 107-115 (1963); D. L. Bostic, Thermoregulation and hibernation of the lizard, Cnemidophorus hyperythrus beldingi (Sauria: Teiidae). The Southwestern Naturalist 11, 275-289 (1966).
Lepidosauria	Lacertoidea	Teiidae	Aspidoscelis inornatus	40.2		J. J. Schall, Thermal ecology of five sympatric species of Cnemidophorus (Sauria: Teiidae). Herpetologica 33, 261-272 (1977).
Lepidosauria	Lacertoidea	Teiidae	Aspidoscelis sexlineatus	39.325		B. H. Brattstrom, Body temperatures of reptiles. The American Midland Naturalist 73, 376-422 (1965); C. M. Bogert, Thermoregulation in reptiles, a factor in evolution. Ecology 3, 195-211 (1949); J. J. Schall, Thermal ecology of five sympatric species of Cnemidophorus (Sauria: Teiidae). Herpetologica 33, 261-272 (1977); D. L. Bostic, Thermoregulation and hibernation of the lizard, Cnemidophorus hy…
Lepidosauria	Lacertoidea	Teiidae	Aspidoscelis tigris	39.488		J. D. Cunningham, Additional observations on the body temperatures of reptiles. Herpetologica 22, 184-189 (1966); R. M. Andrews, Geographic variation in field body temperature of Sceloporus lizards. J. Therm. Biol. 23, 329-334 (1998); J. J. Schall, Thermal ecology of five sympatric species of Cnemidophorus (Sauria: Teiidae). Herpetologica 33, 261-272 (1977); E. R. Pianka, Comparative autecology o…
Lepidosauria	Lacertoidea	Teiidae	Callopistes maculatus	36.9		G. M. Hallman, C. E. Ortega, M. C. Towner, A. E. Muchlinski, Effect of bacterial pyrogen on three lizard species. Comparative biochemistry physiology A 96, 383-386 (1990).
Lepidosauria	Lacertoidea	Teiidae	Cnemidophorus gramivagus	37.7		D. O. Mesquita, G. R. Colli, Geographical variation in the ecology of populations of some Brazilian species of Cnemidophorus (Squamata, Teiidae). Copeia 2003, 285-298 (2003).
Lepidosauria	Lacertoidea	Teiidae	Cnemidophorus lemniscatus	38.6		B. H. Brattstrom, Body temperatures of reptiles. The American Midland Naturalist 73, 376-422 (1965); D. O. Mesquita, G. R. Colli, Geographical variation in the ecology of populations of some Brazilian species of Cnemidophorus (Squamata, Teiidae). Copeia 2003, 285-298 (2003); G. R. Stewart, Thermal ecology of the garter snakes Thamnophis sirtalis concinnus (Hallowell) and Thamnophis ordinoides (Ba…
Lepidosauria	Lacertoidea	Teiidae	Crocodilurus amazonicus	31.2		D. O. Mesquita, G. R. Colli, F. G. França, L. J. Vitt, Ecology of a Cerrado lizard assemblage in the Jalapão region of Brazil. Copeia 2006, 460-471 (2006).
Lepidosauria	Lacertoidea	Teiidae	Dracaena guianensis	30.2		H. S. Fitch, Temperature and behavior of some equatorial lizards. Herpetologica 24, 35-38 (1968); D. O. Mesquita, G. R. Colli, F. G. França, L. J. Vitt, Ecology of a Cerrado lizard assemblage in the Jalapão region of Brazil. Copeia 2006, 460-471 (2006).
Lepidosauria	Lacertoidea	Teiidae	Holcosus festivus	35.9		H. F. Hirth, Temperature preferences of five species of neotropical lizards. Herpetologica 20, 273-276 (1965); L. J. Vitt, P. A. Zani, Ecology of the lizard Ameiva festiva (Teiidae) in southeastern Nicaragua. J. Herpetol. 30, 110-117 (1996).
Lepidosauria	Lacertoidea	Teiidae	Holcosus quadrilineatus	37.6		H. F. Hirth, Temperature preferences of five species of neotropical lizards. Herpetologica 20, 273-276 (1965).
Lepidosauria	Lacertoidea	Teiidae	Kentropyx altamazonica	35.9		L. J. Vitt, S. S. Sartorius, T. C. S. Avila-Pires, M. C. Espósito, Life at the river's edge: ecology of Kentropyx altamazonica in Brazilian Amazonia. Can. J. Zool. 79, 1855-1865 (2001).
Lepidosauria	Lacertoidea	Teiidae	Kentropyx calcarata	35.875		H. S. Fitch, Temperature and behavior of some equatorial lizards. Herpetologica 24, 35-38 (1968); T. R. Gasnier, W. E. Magnusson, A. P. Lima, Foraging activity and diet of four sympatric lizard species in a tropical rainforest. J. Herpetol. 28, 187-192 (1994); L. J. Vitt, P. A. Zani, A. C. M. Lima, Heliotherms in tropical rain forest: the ecology of Kentropyx calcarata (Teiidae) and Mabuya nigrop…
Lepidosauria	Lacertoidea	Teiidae	Kentropyx pelviceps	33.9		L. J. Vitt, P. A. Zani, J. P. Caldwell, E. O. Carrillo, Ecology of the lizard Kentropyx pelviceps (Sauria: Teiidae) in lowland rain forest of Ecuador. Can. J. Zool. 73, 691-703 (1995).
Lepidosauria	Lacertoidea	Teiidae	Kentropyx striata	36.95		D. O. Mesquita, G. R. Colli, F. G. França, L. J. Vitt, Ecology of a Cerrado lizard assemblage in the Jalapão region of Brazil. Copeia 2006, 460-471 (2006); L. J. Vitt, C. M. d. Carvalho, Life in the trees: the ecology and life history of Kentropyx striatus (Teiidae) in the lavrado area of Roraima, Brazil, with comments on the life histories of tropical teiid lizards. Can. J. Zool. 70, 1995-2006 (…
Lepidosauria	Lacertoidea	Teiidae	Pholidoscelis chrysolaemus	37.05		P. T. Schell, R. Powell, J. S. Parmerlee, A. Lathrop, D. D. Smith, Notes on the natural history of Ameiva chrysolaema (Sauria: Teiidae) from Barahona, Dominican Republic. Copeia 1993, 859-862 (1993); A. L. Sproston et al., Niche differences among three sympatric species of Ameiva (Reptilia: Teiidae) on Hispaniola. J. Herpetol. 33, 131-136 (1999).
Lepidosauria	Lacertoidea	Teiidae	Pholidoscelis exsul	39.5		N. Rivera-Vélez, A. R. Lewis, Threshold temperatures and the thermal cycle of a heliothermic lizard. J. Herpetol. 28, 1-6 (1994).
Lepidosauria	Lacertoidea	Teiidae	Pholidoscelis fuscatus	36.1		G. R. Brooks, Body temperatures of three lizards from Dominica, west Indies. Herpetologica 24, 209-214 (1968).
Lepidosauria	Lacertoidea	Teiidae	Pholidoscelis pluvianotatus	37.8		H. F. Hirth, Temperature preferences of five species of neotropical lizards. Herpetologica 20, 273-276 (1965).
Lepidosauria	Lacertoidea	Teiidae	Pholidoscelis taeniurus	37.2		A. L. Sproston et al., Niche differences among three sympatric species of Ameiva (Reptilia: Teiidae) on Hispaniola. J. Herpetol. 33, 131-136 (1999).
Lepidosauria	Lacertoidea	Teiidae	Salvator merianae	35		L. J. Vitt, P. A. Zani, J. P. Caldwell, E. O. Carrillo, Ecology of the lizard Kentropyx pelviceps (Sauria: Teiidae) in lowland rain forest of Ecuador. Can. J. Zool. 73, 691-703 (1995).
Lepidosauria	Lacertoidea	Teiidae	Tupinambis quadrilineatus	37.2		D. O. Mesquita, G. R. Colli, F. G. França, L. J. Vitt, Ecology of a Cerrado lizard assemblage in the Jalapão region of Brazil. Copeia 2006, 460-471 (2006).
Lepidosauria	Lacertoidea	Trogonophiidae	Trogonophis wiegmanni	22		R. E. Gatten Jr, R. M. McClung, Thermal selection by an amphisbaenian, Trogonophis wiegmanni. J. Therm. Biol. 6, 49-51 (1981); P. López, E. Civantos, J. Martín, Body temperature regulation in the amphisbaenian Trogonophis wiegmanni. Can. J. Zool. 80, 42-47 (2002).
Lepidosauria	Scincoidea	Cordylidae	Cordylus cordylus	30.05		S. Clusella Trullas, J. S. Terblanche, J. H. van Wyk, J. R. Spotila, Low repeatability of preferred body temperature in four species of Cordylid lizards: Temporal variation and implications for adaptive significance. Evol. Ecol. 21, 63-79 (2007); S. Clusella-Trullas, J. H. Wyk, J. R. Spotila, Thermal benefits of melanism in cordylid lizards: a theoretical and field test. Ecology 90, 2297-2312 (20…
Lepidosauria	Scincoidea	Cordylidae	Cordylus jonesii	33.5		D. Bauwens, A. M. Castilla, P. l. F. N. Mouton, Field body temperatures, activity levels and opportunities for thermoregulation in an extreme microhabitat specialist, the girdled lizard (Cordylus macropholis). J. Zool. 249, 11-18 (1999).
Lepidosauria	Scincoidea	Cordylidae	Cordylus macropholis	29.4		D. Bauwens, A. M. Castilla, P. l. F. N. Mouton, Field body temperatures, activity levels and opportunities for thermoregulation in an extreme microhabitat specialist, the girdled lizard (Cordylus macropholis). J. Zool. 249, 11-18 (1999).
Lepidosauria	Scincoidea	Cordylidae	Cordylus niger	32.4		S. Clusella Trullas, J. S. Terblanche, J. H. van Wyk, J. R. Spotila, Low repeatability of preferred body temperature in four species of Cordylid lizards: Temporal variation and implications for adaptive significance. Evol. Ecol. 21, 63-79 (2007).
Lepidosauria	Scincoidea	Cordylidae	Cordylus oelofseni	33.8		S. Clusella Trullas, J. S. Terblanche, J. H. van Wyk, J. R. Spotila, Low repeatability of preferred body temperature in four species of Cordylid lizards: Temporal variation and implications for adaptive significance. Evol. Ecol. 21, 63-79 (2007).
Lepidosauria	Scincoidea	Cordylidae	Cordylus vittifer	32.1		D. Bauwens, A. M. Castilla, P. l. F. N. Mouton, Field body temperatures, activity levels and opportunities for thermoregulation in an extreme microhabitat specialist, the girdled lizard (Cordylus macropholis). J. Zool. 249, 11-18 (1999).
Lepidosauria	Scincoidea	Cordylidae	Karusasaurus polyzonus	33.1		S. Clusella Trullas, J. S. Terblanche, J. H. van Wyk, J. R. Spotila, Low repeatability of preferred body temperature in four species of Cordylid lizards: Temporal variation and implications for adaptive significance. Evol. Ecol. 21, 63-79 (2007).
Lepidosauria	Scincoidea	Cordylidae	Ouroborus cataphractus	32		H. Laburn, D. Mitchell, E. Kenedi, G. Louw, Pyrogens fail to produce fever in a cordylid lizard. American Journal of Physiology-Regulatory, Integrative Comparative Physiology 241, R198-R202 (1981).
Lepidosauria	Scincoidea	Cordylidae	Platysaurus intermedius	31.5		S. Clusella Trullas, J. S. Terblanche, J. H. van Wyk, J. R. Spotila, Low repeatability of preferred body temperature in four species of Cordylid lizards: Temporal variation and implications for adaptive significance. Evol. Ecol. 21, 63-79 (2007).
Lepidosauria	Scincoidea	Cordylidae	Pseudocordylus melanotus	28.9		S. McConnachie, (2006).
Lepidosauria	Scincoidea	Gerrhosauridae	Broadleysaurus major	31.8		G. M. Hallman, C. E. Ortega, M. C. Towner, A. E. Muchlinski, Effect of bacterial pyrogen on three lizard species. Comparative biochemistry physiology A 96, 383-386 (1990).
Lepidosauria	Scincoidea	Gerrhosauridae	Gerrhosaurus flavigularis	33.3		B. H. Brattstrom, Body temperatures of reptiles. The American Midland Naturalist 73, 376-422 (1965).
Lepidosauria	Scincoidea	Gerrhosauridae	Gerrhosaurus nigrolineatus	33.2		R. G. Bowker, Precision of thermoregulation of some African lizards. Physiol. Zool. 57, 401-412 (1984).
Lepidosauria	Scincoidea	Gerrhosauridae	Gerrhosaurus skoogi	30		M. K. Seely, Namib ecology: 25 years of Namib research. (Transvaal Museum Pretoria, South Africa, 1990), vol. 7.
Lepidosauria	Scincoidea	Scincidae	Acontias meleagris	21.8		P. C. Withers, Physiological correlates of limblessness and fossoriality in scincid lizards. Copeia 1981, 197-204 (1981).
Lepidosauria	Scincoidea	Scincidae	Bellatorias major	33.8		C. R. Johnson, Thermoregulation in four Australian lizards of the genus Egernia (Sauria: Scincidae). Zool. J. Linn. Soc. 60, 381-390 (1977).
Lepidosauria	Scincoidea	Scincidae	Brasiliscincus agilis	32.567		C. F. D. Rocha, G. F. Dutra, D. Vrcibradic, V. A. Memezes, The terrestrial reptile fauna of the Abrolhos Archipelago: species list and ecological aspects. Braz. J. Biol. 62, 285-291 (2002); F. H. Hatano et al., Thermal ecology and activity patterns of the lizard community of the Restinga of Jurubatiba, Macaé, RJ. Rev. Bras. Biol. 61, 287-294 (2001); D. Vrcibradic, C. F. D. Rocha, Ecology of Mabuy…
Lepidosauria	Scincoidea	Scincidae	Brasiliscincus heathi	34.6		D. Vrcibradic, C. F. D. Rocha, The ecology of the skink Mabuya frenata in an area of rock outcrops in Southeastern Brazil. J. Herpetol. 32, 229-237 (1998).
Lepidosauria	Scincoidea	Scincidae	Carinascincus metallicus	35.4		D. G. Chapple, R. Swain, Caudal autotomy does not influence thermoregulatory characteristics in the metallic skink, Niveoscincus metallicus. Amphib-Reptilia 25, 326-333 (2004).
Lepidosauria	Scincoidea	Scincidae	Carlia fusca	30.8		B. H. Brattstrom, Body temperatures of reptiles. The American Midland Naturalist 73, 376-422 (1965).
Lepidosauria	Scincoidea	Scincidae	Carlia rhomboidalis	28.9		B. H. Brattstrom, Body temperatures of reptiles. The American Midland Naturalist 73, 376-422 (1965).
Lepidosauria	Scincoidea	Scincidae	Carlia vivax	30.5		S. Singh, A. K. Smyth, S. P. Blomberg, Thermal ecology and structural habitat use of two sympatric lizards (Carlia vivax and Lygisaurus foliorum) in subtropical Australia. Austral. Ecol. 27, 616-623 (2002).
Lepidosauria	Scincoidea	Scincidae	Chalcides ocellatus	31.8		E. F. Daut, R. M. Andrews, The effect of pregnancy on thermoregulatory behavior of the viviparous lizard Chalcides ocellatus. J. Herpetol. 27, 6-13 (1993).
Lepidosauria	Scincoidea	Scincidae	Copeoglossum nigropunctatum	33.5		D. O. Mesquita, G. R. Colli, F. G. França, L. J. Vitt, Ecology of a Cerrado lizard assemblage in the Jalapão region of Brazil. Copeia 2006, 460-471 (2006); L. J. Vitt, P. A. Zani, A. C. M. Lima, Heliotherms in tropical rain forest: the ecology of Kentropyx calcarata (Teiidae) and Mabuya nigropunctata (Scincidae) in the Curua-Una of Brazil. J. Trop. Ecol. 13, 199-220 (1997).
Lepidosauria	Scincoidea	Scincidae	Corucia zebrata	30		R. Meek, Null models and the thermal biology of the anguid lizard Anguis fragilis; evidence for thermoregulation? Amphib-Reptilia 26, 445-450 (2005).
Lepidosauria	Scincoidea	Scincidae	Ctenotus atlas	35		E. R. Pianka, Habitat specificity, speciation, and species density in Australian desert lizards. Ecology 50, 498-502 (1969); A. F. Bennett, H. John-Alder, Thermal relations of some Australian skinks (Sauria: Scincidae). Copeia 1986, 57-64 (1986).
Lepidosauria	Scincoidea	Scincidae	Ctenotus australis	32.6		P. Light, W. R. Dawson, V. H. Shoemaker, A. R. Main, Observations on the thermal relations of western Australian lizards. Copeia 1966, 97-110 (1966).
Lepidosauria	Scincoidea	Scincidae	Ctenotus brooksi	30.6		E. R. Pianka, Habitat specificity, speciation, and species density in Australian desert lizards. Ecology 50, 498-502 (1969).
Lepidosauria	Scincoidea	Scincidae	Ctenotus calurus	35.6		E. R. Pianka, Habitat specificity, speciation, and species density in Australian desert lizards. Ecology 50, 498-502 (1969).
Lepidosauria	Scincoidea	Scincidae	Ctenotus grandis	34.2		E. R. Pianka, Habitat specificity, speciation, and species density in Australian desert lizards. Ecology 50, 498-502 (1969).
Lepidosauria	Scincoidea	Scincidae	Ctenotus inornatus	36.2		F. H. Pough, M. R. Preest, M. H. Fusari, Prey-handling and the evolutionary ecology of sand-swimming lizards (Lerista: Scincidae). Oecologia 112, 351-361 (1997).
Lepidosauria	Scincoidea	Scincidae	Ctenotus labillardieri	32.2		P. Light, W. R. Dawson, V. H. Shoemaker, A. R. Main, Observations on the thermal relations of western Australian lizards. Copeia 1966, 97-110 (1966).
Lepidosauria	Scincoidea	Scincidae	Ctenotus leae	37.7		E. R. Pianka, Habitat specificity, speciation, and species density in Australian desert lizards. Ecology 50, 498-502 (1969).
Lepidosauria	Scincoidea	Scincidae	Ctenotus leonhardii	38		E. R. Pianka, Habitat specificity, speciation, and species density in Australian desert lizards. Ecology 50, 498-502 (1969).
Lepidosauria	Scincoidea	Scincidae	Ctenotus pantherinus	33.1		E. R. Pianka, Habitat specificity, speciation, and species density in Australian desert lizards. Ecology 50, 498-502 (1969).
Lepidosauria	Scincoidea	Scincidae	Ctenotus piankai	35.5		E. R. Pianka, Habitat specificity, speciation, and species density in Australian desert lizards. Ecology 50, 498-502 (1969).
Lepidosauria	Scincoidea	Scincidae	Ctenotus quattuordecimlineatus	35.8		E. R. Pianka, Habitat specificity, speciation, and species density in Australian desert lizards. Ecology 50, 498-502 (1969).
Lepidosauria	Scincoidea	Scincidae	Ctenotus regius	36.4		R. B. Huey, A. F. Bennett, Phylogenetic studies of coadaptation: preferred temperatures versus optimal performance temperatures of lizards. Evolution 41, 1098-1115 (1987).
Lepidosauria	Scincoidea	Scincidae	Ctenotus robustus	34.4		A. F. Bennett, H. John-Alder, Thermal relations of some Australian skinks (Sauria: Scincidae). Copeia 1986, 57-64 (1986).
Lepidosauria	Scincoidea	Scincidae	Ctenotus schomburgkii	33.3		E. R. Pianka, Habitat specificity, speciation, and species density in Australian desert lizards. Ecology 50, 498-502 (1969).
Lepidosauria	Scincoidea	Scincidae	Ctenotus taeniolatus	35.3		R. B. Huey, A. F. Bennett, Phylogenetic studies of coadaptation: preferred temperatures versus optimal performance temperatures of lizards. Evolution 41, 1098-1115 (1987).
Lepidosauria	Scincoidea	Scincidae	Ctenotus uber	35.3		R. B. Huey, A. F. Bennett, Phylogenetic studies of coadaptation: preferred temperatures versus optimal performance temperatures of lizards. Evolution 41, 1098-1115 (1987).
Lepidosauria	Scincoidea	Scincidae	Egernia depressa	34		P. Light, W. R. Dawson, V. H. Shoemaker, A. R. Main, Observations on the thermal relations of western Australian lizards. Copeia 1966, 97-110 (1966).
Lepidosauria	Scincoidea	Scincidae	Egernia richardi	34.7		P. Light, W. R. Dawson, V. H. Shoemaker, A. R. Main, Observations on the thermal relations of western Australian lizards. Copeia 1966, 97-110 (1966).
Lepidosauria	Scincoidea	Scincidae	Egernia stokesii	30.95		P. Light, W. R. Dawson, V. H. Shoemaker, A. R. Main, Observations on the thermal relations of western Australian lizards. Copeia 1966, 97-110 (1966); E. J. Lanham, C. M. Bull, Enhanced vigilance in groups in Egernia stokesii, a lizard with stable social aggregations. J. Zool. 263, 95-99 (2004).
Lepidosauria	Scincoidea	Scincidae	Eremiascincus fasciolatus	28.1		R. B. Huey, A. F. Bennett, Phylogenetic studies of coadaptation: preferred temperatures versus optimal performance temperatures of lizards. Evolution 41, 1098-1115 (1987).
Lepidosauria	Scincoidea	Scincidae	Eulamprus kosciuskoi	30.6		R. B. Huey, A. F. Bennett, Phylogenetic studies of coadaptation: preferred temperatures versus optimal performance temperatures of lizards. Evolution 41, 1098-1115 (1987).
Lepidosauria	Scincoidea	Scincidae	Eulamprus quoyii	28.8		R. B. Huey, A. F. Bennett, Phylogenetic studies of coadaptation: preferred temperatures versus optimal performance temperatures of lizards. Evolution 41, 1098-1115 (1987); B. S. Law, R. Bradley, Habitat use and basking site selection in the water skink, Eulamprus quoyii. J. Herpetol. 24, 235-240 (1990); L. Schwarzkopf, Evidence of geographic variation in lethal temperature but not activity temper…
Lepidosauria	Scincoidea	Scincidae	Eulamprus tympanum	30.733		R. B. Huey, A. F. Bennett, Phylogenetic studies of coadaptation: preferred temperatures versus optimal performance temperatures of lizards. Evolution 41, 1098-1115 (1987); L. Schwarzkopf, R. Shine, Thermal biology of reproduction in viviparous skinks, Eulamprus tympanum: why do gravid females bask more? Oecologia 88, 562-569 (1991); K. A. Robert, M. B. Thompson, F. Seebacher, Thermal biology of a…
Lepidosauria	Scincoidea	Scincidae	Eutropis multifasciata	33.7		B. H. Brattstrom, Body temperatures of reptiles. The American Midland Naturalist 73, 376-422 (1965).
Lepidosauria	Scincoidea	Scincidae	Eutropis rudis	32.8		R. F. Inger, Temperature responses and ecological relations of two Bornean lizards. Ecology 40, 127-136 (1959).
Lepidosauria	Scincoidea	Scincidae	Hemiergis decresiensis	20.3		R. B. Huey, A. F. Bennett, Phylogenetic studies of coadaptation: preferred temperatures versus optimal performance temperatures of lizards. Evolution 41, 1098-1115 (1987).
Lepidosauria	Scincoidea	Scincidae	Hemiergis peronii	23.6		R. B. Huey, A. F. Bennett, Phylogenetic studies of coadaptation: preferred temperatures versus optimal performance temperatures of lizards. Evolution 41, 1098-1115 (1987).
Lepidosauria	Scincoidea	Scincidae	Hemiergis quadrilineata	27		P. Light, W. R. Dawson, V. H. Shoemaker, A. R. Main, Observations on the thermal relations of western Australian lizards. Copeia 1966, 97-110 (1966).
Lepidosauria	Scincoidea	Scincidae	Insulasaurus arborens	23.3		A. C. Alcala, W. C. Brown, Thermal relations of two tropical lizards on Negros Island, Philippine Islands. Copeia 1966, 593-594 (1966).
Lepidosauria	Scincoidea	Scincidae	Lerista bougainvillii	29.5		C. Qualls, R. Shine, Lerista bougainvillii, a case study for the evolution of viviparity in reptiles. J. Evol. Biol. 11, 63-78 (1998).
Lepidosauria	Scincoidea	Scincidae	Lerista connivens	31.9		F. H. Pough, M. R. Preest, M. H. Fusari, Prey-handling and the evolutionary ecology of sand-swimming lizards (Lerista: Scincidae). Oecologia 112, 351-361 (1997).
Lepidosauria	Scincoidea	Scincidae	Lerista lineopunctulata	32.4		F. H. Pough, M. R. Preest, M. H. Fusari, Prey-handling and the evolutionary ecology of sand-swimming lizards (Lerista: Scincidae). Oecologia 112, 351-361 (1997).
Lepidosauria	Scincoidea	Scincidae	Lerista macropisthopus	31.3		F. H. Pough, M. R. Preest, M. H. Fusari, Prey-handling and the evolutionary ecology of sand-swimming lizards (Lerista: Scincidae). Oecologia 112, 351-361 (1997).
Lepidosauria	Scincoidea	Scincidae	Liopholis striata	32.7		A. F. Bennett, H. John-Alder, Thermal relations of some Australian skinks (Sauria: Scincidae). Copeia 1986, 57-64 (1986).
Lepidosauria	Scincoidea	Scincidae	Liopholis whitii	34		C. R. Johnson, Thermoregulation in four Australian lizards of the genus Egernia (Sauria: Scincidae). Zool. J. Linn. Soc. 60, 381-390 (1977); R. B. Huey, A. F. Bennett, Phylogenetic studies of coadaptation: preferred temperatures versus optimal performance temperatures of lizards. Evolution 41, 1098-1115 (1987).
Lepidosauria	Scincoidea	Scincidae	Lygisaurus foliorum	31.1		S. Singh, A. K. Smyth, S. P. Blomberg, Thermal ecology and structural habitat use of two sympatric lizards (Carlia vivax and Lygisaurus foliorum) in subtropical Australia. Austral. Ecol. 27, 616-623 (2002).
Lepidosauria	Scincoidea	Scincidae	Mochlus sundevallii	32.7		R. G. Bowker, Precision of thermoregulation of some African lizards. Physiol. Zool. 57, 401-412 (1984).
Lepidosauria	Scincoidea	Scincidae	Notomabuya frenata	31.8		D. Vrcibradic, C. F. D. Rocha, The ecology of the skink Mabuya frenata in an area of rock outcrops in Southeastern Brazil. J. Herpetol. 32, 229-237 (1998).
Lepidosauria	Scincoidea	Scincidae	Pinoyscincus jagori	23.1		A. C. Alcala, W. C. Brown, Thermal relations of two tropical lizards on Negros Island, Philippine Islands. Copeia 1966, 593-594 (1966).
Lepidosauria	Scincoidea	Scincidae	Plestiodon anthracinus	25		B. H. Brattstrom, Body temperatures of reptiles. The American Midland Naturalist 73, 376-422 (1965).
Lepidosauria	Scincoidea	Scincidae	Plestiodon chinensis	31.2		W. G. Du, L. Shou, J. Y. Shen, Habitat selection in two sympatric Chinese skinks, Eumeces elegans and Sphenomorphus indicus: do thermal preferences matter? Can. J. Zool. 84, 1300-1306 (2006).
Lepidosauria	Scincoidea	Scincidae	Plestiodon egregius	29.5		R. H. Mount, The natural history of the red-tailed skink, Eumeces egregius Baird. The American Midland Naturalist 70, 356-385 (1963).
Lepidosauria	Scincoidea	Scincidae	Plestiodon elegans	30.8		W.-G. Du, S.-J. Yan, X. Ji, Selected body temperature, thermal tolerance and thermal dependence of food assimilation and locomotor performance in adult blue-tailed skinks, Eumeces elegans. J. Therm. Biol. 25, 197-202 (2000).
Lepidosauria	Scincoidea	Scincidae	Plestiodon fasciatus	33		B. H. Brattstrom, Body temperatures of reptiles. The American Midland Naturalist 73, 376-422 (1965).
Lepidosauria	Scincoidea	Scincidae	Plestiodon gilberti	29.1		B. H. Brattstrom, Body temperatures of reptiles. The American Midland Naturalist 73, 376-422 (1965); M. K. Youssef, S. C. Adolph, J. Q. Richmond, Evolutionarily conserved thermal biology across continents: the North American lizard Plestiodon gilberti (Scincidae) compared to Asian Plestiodon. J. Therm. Biol. 33, 308-312 (2008).
Lepidosauria	Scincoidea	Scincidae	Plestiodon inexpectatus	33.2		B. H. Brattstrom, Body temperatures of reptiles. The American Midland Naturalist 73, 376-422 (1965).
Lepidosauria	Scincoidea	Scincidae	Plestiodon laticeps	31.967		B. H. Brattstrom, Body temperatures of reptiles. The American Midland Naturalist 73, 376-422 (1965); E. D. Pentecost, Behavior of Eumeces laticeps exposed to a thermal gradient. J. Herpetol. 8, 169-173 (1974); R. Watson, University of Texas, Arlington, (2008).
Lepidosauria	Scincoidea	Scincidae	Plestiodon latiscutatus	29.8		L. Y. Borkin, V. A. Cherlin, A. M. Basarukin, M. Y. Maimin, Thermobiology of the Japanese skink, Eumeces latiscutatus, on Kunashir Island, the Southern Kuriles. Sovremennaya Gerpetologiya (Modern Herpetology) (Saratov, 2005), vol. 3–4.
Lepidosauria	Scincoidea	Scincidae	Plestiodon obsoletus	34		B. H. Brattstrom, Body temperatures of reptiles. The American Midland Naturalist 73, 376-422 (1965).
Lepidosauria	Scincoidea	Scincidae	Plestiodon reynoldsi	30.7		M. K. Youssef, S. C. Adolph, J. Q. Richmond, Evolutionarily conserved thermal biology across continents: the North American lizard Plestiodon gilberti (Scincidae) compared to Asian Plestiodon. J. Therm. Biol. 33, 308-312 (2008); R. M. Andrews, Activity and thermal biology of the sand-swimming skink Neoseps reynoldsi: diel and seasonal patterns. Copeia 1994, 91-99 (1994).
Lepidosauria	Scincoidea	Scincidae	Plestiodon septentrionalis	28.5		B. H. Brattstrom, Body temperatures of reptiles. The American Midland Naturalist 73, 376-422 (1965).
Lepidosauria	Scincoidea	Scincidae	Plestiodon skiltonianus	27.6		B. H. Brattstrom, Body temperatures of reptiles. The American Midland Naturalist 73, 376-422 (1965); J. D. Cunningham, Additional observations on the body temperatures of reptiles. Herpetologica 22, 184-189 (1966).
Lepidosauria	Scincoidea	Scincidae	Plestiodon tetragrammus	28		B. H. Brattstrom, Body temperatures of reptiles. The American Midland Naturalist 73, 376-422 (1965).
Lepidosauria	Scincoidea	Scincidae	Pseudemoia entrecasteauxii	33.2		R. B. Huey, A. F. Bennett, Phylogenetic studies of coadaptation: preferred temperatures versus optimal performance temperatures of lizards. Evolution 41, 1098-1115 (1987).
Lepidosauria	Scincoidea	Scincidae	Psychosaura macrorhyncha	32.625		C. F. D. Rocha, G. F. Dutra, D. Vrcibradic, V. A. Memezes, The terrestrial reptile fauna of the Abrolhos Archipelago: species list and ecological aspects. Braz. J. Biol. 62, 285-291 (2002); F. H. Hatano et al., Thermal ecology and activity patterns of the lizard community of the Restinga of Jurubatiba, Macaé, RJ. Rev. Bras. Biol. 61, 287-294 (2001); D. Vrcibradic, C. F. D. Rocha, Ecology of Mabuy…
Lepidosauria	Scincoidea	Scincidae	Scelotes gronovii	23		P. C. Withers, Physiological correlates of limblessness and fossoriality in scincid lizards. Copeia 1981, 197-204 (1981).
Lepidosauria	Scincoidea	Scincidae	Scincella gemmingeri	28.8		B. H. Brattstrom, Body temperatures of reptiles. The American Midland Naturalist 73, 376-422 (1965).
Lepidosauria	Scincoidea	Scincidae	Scincella lateralis	28.5		B. H. Brattstrom, Body temperatures of reptiles. The American Midland Naturalist 73, 376-422 (1965).
Lepidosauria	Scincoidea	Scincidae	Scincus mitranus	36.7		A. Al-Johany, M. Al-Sadoon, S. A. Al-Farraj, Thermal ecology and activity of the sand fish lizard, Scincus mitranus (Scincidae) in Central Arabia. Journal-King Saud University Science 11, 1-16 (1999).
Lepidosauria	Scincoidea	Scincidae	Sphenomorphus indicus	28.8		W. G. Du, L. Shou, J. Y. Shen, Habitat selection in two sympatric Chinese skinks, Eumeces elegans and Sphenomorphus indicus: do thermal preferences matter? Can. J. Zool. 84, 1300-1306 (2006).
Lepidosauria	Scincoidea	Scincidae	Sphenomorphus sabanus	25.8		R. F. Inger, Temperature responses and ecological relations of two Bornean lizards. Ecology 40, 127-136 (1959).
Lepidosauria	Scincoidea	Scincidae	Tiliqua occipitalis	32.7		P. Light, W. R. Dawson, V. H. Shoemaker, A. R. Main, Observations on the thermal relations of western Australian lizards. Copeia 1966, 97-110 (1966).
Lepidosauria	Scincoidea	Scincidae	Tiliqua rugosa	32.9		B. T. Firth, I. Belan, D. J. Kennaway, R. W. Moyer, Thermocyclic entrainment of lizard blood plasma melatonin rhythms in constant and cyclic photic environments. American Journal of Physiology-Regulatory, Integrative Comparative Physiology 277, R1620-R1626 (1999); P. Light, W. R. Dawson, V. H. Shoemaker, A. R. Main, Observations on the thermal relations of western Australian lizards. Copeia 1966,…
Lepidosauria	Scincoidea	Scincidae	Tiliqua scincoides	32.9		K. A. Christian, J. K. Webb, T. J. Schultz, Energetics of bluetongue lizards (Tiliqua scincoides) in a seasonal tropical environment. Oecologia 136, 515-523 (2003).
Lepidosauria	Scincoidea	Scincidae	Trachylepis brevicollis	33.4		R. G. Bowker, Precision of thermoregulation of some African lizards. Physiol. Zool. 57, 401-412 (1984).
Lepidosauria	Scincoidea	Scincidae	Trachylepis occidentalis	36		R. B. Huey, E. R. Pianka, Seasonal variation in thermoregulatory behavior and body temperature of diurnal Kalahari lizards. Ecology 58, 1066-1075 (1977).
Lepidosauria	Scincoidea	Scincidae	Trachylepis perrotetii	33.8		C. E. Ortega, D. S. Stranc, M. P. Casal, G. M. Halman, A. E. Muchlinski, A positive fever response in Agama agama and Sceloporus orcutti (Reptilia: Agamidae and Iguanidae). J. Comp. Physiol. B 161, 377-381 (1991).
Lepidosauria	Scincoidea	Scincidae	Trachylepis quinquetaeniata	35.6		R. G. Bowker, Precision of thermoregulation of some African lizards. Physiol. Zool. 57, 401-412 (1984).
Lepidosauria	Scincoidea	Scincidae	Trachylepis spilogaster	34.5		R. B. Huey, E. R. Pianka, Seasonal variation in thermoregulatory behavior and body temperature of diurnal Kalahari lizards. Ecology 58, 1066-1075 (1977).
Lepidosauria	Scincoidea	Scincidae	Trachylepis striata	34.55		B. H. Brattstrom, Body temperatures of reptiles. The American Midland Naturalist 73, 376-422 (1965); R. B. Huey, E. R. Pianka, Seasonal variation in thermoregulatory behavior and body temperature of diurnal Kalahari lizards. Ecology 58, 1066-1075 (1977); J. W. Patterson, Emergence, basking behaviour, mean selected temperature and critical thermal minimum in high and low altitude subspecies of the…
Lepidosauria	Scincoidea	Scincidae	Trachylepis varia	28		J. Hebrard, S. Reilly, M. Guppy, Thermal ecology of Chamaeleo hoehnelii and Mobuya varia in the Aberdare mountains: constraints of heterothermy in an alpine habitat. Jounary of East African Natural History Society 176, 1-6 (1982).
Lepidosauria	Scincoidea	Scincidae	Trachylepis variegata	33.6		R. B. Huey, E. R. Pianka, Seasonal variation in thermoregulatory behavior and body temperature of diurnal Kalahari lizards. Ecology 58, 1066-1075 (1977).
Lepidosauria	Scincoidea	Scincidae	Typhlacontias brevipes	30.8		P. C. Withers, Physiological correlates of limblessness and fossoriality in scincid lizards. Copeia 1981, 197-204 (1981).
Lepidosauria	Scincoidea	Xantusiidae	Xantusia arizonae	25.3		B. H. Brattstrom, Body temperatures of reptiles. The American Midland Naturalist 73, 376-422 (1965).
Lepidosauria	Scincoidea	Xantusiidae	Xantusia henshawi	20.5		B. H. Brattstrom, Body temperatures of reptiles. The American Midland Naturalist 73, 376-422 (1965); W. J. Mautz, T. J. Case, A diurnal activity cycle in the granite night lizard, Xantusia henshawi. Copeia 1974, 243-251 (1974).
Lepidosauria	Scincoidea	Xantusiidae	Xantusia riversiana	23.733		B. H. Brattstrom, Body temperatures of reptiles. The American Midland Naturalist 73, 376-422 (1965); W. J. Mautz, C. B. Daniels, A. F. Bennett, Thermal dependence of locomotion and aggression in a xantusiidae lizard. Herpetologica 48, 271-279 (1992).
Lepidosauria	Scincoidea	Xantusiidae	Xantusia vigilis	29.1		B. H. Brattstrom, Body temperatures of reptiles. The American Midland Naturalist 73, 376-422 (1965); D. J. Morafka, B. H. Banta, The distribution and microhabitat of Xantusia vigilis (Reptilia: Lacertilia) in the Pinnacles National Monument, San Benito and Monterey Counties, California. J. Herpetol. 7, 97-108 (1973); J. S. Kaufmann, A. F. Bennett, The effect of temperature and thermal acclimation…
Lepidosauria	Serpentes	Boidae	Charina bottae	14.8		B. H. Brattstrom, Body temperatures of reptiles. The American Midland Naturalist 73, 376-422 (1965).
Lepidosauria	Serpentes	Colubridae	Arizona elegans	27		B. H. Brattstrom, Body temperatures of reptiles. The American Midland Naturalist 73, 376-422 (1965).
Lepidosauria	Serpentes	Colubridae	Carphophis amoenus	26.4		B. H. Brattstrom, Body temperatures of reptiles. The American Midland Naturalist 73, 376-422 (1965).
Lepidosauria	Serpentes	Colubridae	Coluber constrictor	29.6		B. H. Brattstrom, Body temperatures of reptiles. The American Midland Naturalist 73, 376-422 (1965).
Lepidosauria	Serpentes	Colubridae	Contia tenuis	19.5		B. H. Brattstrom, Body temperatures of reptiles. The American Midland Naturalist 73, 376-422 (1965).
Lepidosauria	Serpentes	Colubridae	Diadophis punctatus	28		B. H. Brattstrom, Body temperatures of reptiles. The American Midland Naturalist 73, 376-422 (1965).
Lepidosauria	Serpentes	Colubridae	Hypsiglena torquata	29.467		B. H. Brattstrom, Body temperatures of reptiles. The American Midland Naturalist 73, 376-422 (1965).
Lepidosauria	Serpentes	Colubridae	Lampropeltis elapsoides	26.2		B. H. Brattstrom, Body temperatures of reptiles. The American Midland Naturalist 73, 376-422 (1965).
Lepidosauria	Serpentes	Colubridae	Lampropeltis getula	28.1		B. H. Brattstrom, Body temperatures of reptiles. The American Midland Naturalist 73, 376-422 (1965).
Lepidosauria	Serpentes	Colubridae	Lampropeltis zonata	27.5		B. H. Brattstrom, Body temperatures of reptiles. The American Midland Naturalist 73, 376-422 (1965).
Lepidosauria	Serpentes	Colubridae	Masticophis flagellum	31.6		B. H. Brattstrom, Body temperatures of reptiles. The American Midland Naturalist 73, 376-422 (1965).
Lepidosauria	Serpentes	Colubridae	Nerodia erythrogaster	29		B. H. Brattstrom, Body temperatures of reptiles. The American Midland Naturalist 73, 376-422 (1965).
Lepidosauria	Serpentes	Colubridae	Nerodia rhombifer	26.9		B. H. Brattstrom, Body temperatures of reptiles. The American Midland Naturalist 73, 376-422 (1965).
Lepidosauria	Serpentes	Colubridae	Nerodia sipedon	24.84		B. H. Brattstrom, Body temperatures of reptiles. The American Midland Naturalist 73, 376-422 (1965).
Lepidosauria	Serpentes	Colubridae	Opheodrys vernalis	25.6		B. H. Brattstrom, Body temperatures of reptiles. The American Midland Naturalist 73, 376-422 (1965).
Lepidosauria	Serpentes	Colubridae	Pantherophis obsoletus	28		B. H. Brattstrom, Body temperatures of reptiles. The American Midland Naturalist 73, 376-422 (1965).
Lepidosauria	Serpentes	Colubridae	Phyllorhynchus decurtatus	31		B. H. Brattstrom, Body temperatures of reptiles. The American Midland Naturalist 73, 376-422 (1965).
Lepidosauria	Serpentes	Colubridae	Pituophis catenifer	26.7		B. H. Brattstrom, Body temperatures of reptiles. The American Midland Naturalist 73, 376-422 (1965).
Lepidosauria	Serpentes	Colubridae	Rhinocheilus lecontei	25.2		B. H. Brattstrom, Body temperatures of reptiles. The American Midland Naturalist 73, 376-422 (1965).
Lepidosauria	Serpentes	Colubridae	Sonora occipitalis	27.9		B. H. Brattstrom, Body temperatures of reptiles. The American Midland Naturalist 73, 376-422 (1965).
Lepidosauria	Serpentes	Colubridae	Thamnophis butleri	26.1		B. H. Brattstrom, Body temperatures of reptiles. The American Midland Naturalist 73, 376-422 (1965).
Lepidosauria	Serpentes	Colubridae	Thamnophis elegans	25.7		B. H. Brattstrom, Body temperatures of reptiles. The American Midland Naturalist 73, 376-422 (1965).
Lepidosauria	Serpentes	Colubridae	Thamnophis ordinoides	29		B. H. Brattstrom, Body temperatures of reptiles. The American Midland Naturalist 73, 376-422 (1965).
Lepidosauria	Serpentes	Colubridae	Thamnophis saurita	26		B. H. Brattstrom, Body temperatures of reptiles. The American Midland Naturalist 73, 376-422 (1965).
Lepidosauria	Serpentes	Colubridae	Thamnophis sirtalis	25.6		B. H. Brattstrom, Body temperatures of reptiles. The American Midland Naturalist 73, 376-422 (1965).
Lepidosauria	Serpentes	Colubridae	Tropidoclonion lineatum	30.5		B. H. Brattstrom, Body temperatures of reptiles. The American Midland Naturalist 73, 376-422 (1965).
Lepidosauria	Serpentes	Viperidae	Agkistrodon contortrix	27		B. H. Brattstrom, Body temperatures of reptiles. The American Midland Naturalist 73, 376-422 (1965).
Lepidosauria	Serpentes	Viperidae	Agkistrodon piscivorus	26.2		B. H. Brattstrom, Body temperatures of reptiles. The American Midland Naturalist 73, 376-422 (1965).
Lepidosauria	Serpentes	Viperidae	Crotalus atrox	27.4		B. H. Brattstrom, Body temperatures of reptiles. The American Midland Naturalist 73, 376-422 (1965).
Lepidosauria	Serpentes	Viperidae	Crotalus cerastes	26.2		B. H. Brattstrom, Body temperatures of reptiles. The American Midland Naturalist 73, 376-422 (1965).
Lepidosauria	Serpentes	Viperidae	Crotalus horridus	25.9		B. H. Brattstrom, Body temperatures of reptiles. The American Midland Naturalist 73, 376-422 (1965).
Lepidosauria	Serpentes	Viperidae	Crotalus mitchellii	30.3		B. H. Brattstrom, Body temperatures of reptiles. The American Midland Naturalist 73, 376-422 (1965).
Lepidosauria	Serpentes	Viperidae	Crotalus pricei	21.1		B. H. Brattstrom, Body temperatures of reptiles. The American Midland Naturalist 73, 376-422 (1965).
Lepidosauria	Serpentes	Viperidae	Crotalus scutulatus	30.3		B. H. Brattstrom, Body temperatures of reptiles. The American Midland Naturalist 73, 376-422 (1965).
Lepidosauria	Serpentes	Viperidae	Crotalus viridis	28.9		B. H. Brattstrom, Body temperatures of reptiles. The American Midland Naturalist 73, 376-422 (1965).
Mammalia	Afrosoricida	Chrysochloridae	Chrysochloris asiatica	34	Lab	A. Clarke, P. Rothery, N. J. B. Isaac, Scaling of basal metabolic rate with body mass and temperature in mammals. J. Anim. Ecol. 79, 610-619 (2010).
Mammalia	Afrosoricida	Tenrecidae	Geogale aurita	32.8	Lab	P. J. Stephenson, P. A. Racey, Reproductive energetics of the Tenrecidae (Mammalia: Insectivora). II. The shrew-tenrecs, Microgale spp. Physiol. Zool. 66, 664-685 (1993).
Mammalia	Afrosoricida	Tenrecidae	Microgale cowani	33	Lab	A. Clarke, P. Rothery, Scaling of body temperature in mammals and birds. Funct. Ecol. 22, 58-67 (2008).
Mammalia	Afrosoricida	Tenrecidae	Microgale drouhardi	33	Lab	A. Clarke, P. Rothery, N. J. B. Isaac, Scaling of basal metabolic rate with body mass and temperature in mammals. J. Anim. Ecol. 79, 610-619 (2010).
Mammalia	Afrosoricida	Tenrecidae	Nesogale dobsoni	30.9	Lab	A. Clarke, P. Rothery, N. J. B. Isaac, Scaling of basal metabolic rate with body mass and temperature in mammals. J. Anim. Ecol. 79, 610-619 (2010).
Mammalia	Afrosoricida	Tenrecidae	Nesogale talazaci	31.2	Lab	A. Clarke, P. Rothery, N. J. B. Isaac, Scaling of basal metabolic rate with body mass and temperature in mammals. J. Anim. Ecol. 79, 610-619 (2010).
Mammalia	Afrosoricida	Tenrecidae	Setifer setosus	32.2	Lab	A. Clarke, P. Rothery, N. J. B. Isaac, Scaling of basal metabolic rate with body mass and temperature in mammals. J. Anim. Ecol. 79, 610-619 (2010).
Mammalia	Afrosoricida	Tenrecidae	Tenrec ecaudatus	33	Lab	A. Clarke, P. Rothery, N. J. B. Isaac, Scaling of basal metabolic rate with body mass and temperature in mammals. J. Anim. Ecol. 79, 610-619 (2010).
Mammalia	Artiodactyla	Balaenopteridae	Balaenoptera physalus	36.6	Lab	A. Clarke, P. Rothery, Scaling of body temperature in mammals and birds. Funct. Ecol. 22, 58-67 (2008).
Mammalia	Artiodactyla	Bovidae	Bos taurus	38.4	Lab	A. Clarke, P. Rothery, N. J. B. Isaac, Scaling of basal metabolic rate with body mass and temperature in mammals. J. Anim. Ecol. 79, 610-619 (2010).
Mammalia	Artiodactyla	Bovidae	Bubalus bubalis	38	Lab	A. Clarke, P. Rothery, Scaling of body temperature in mammals and birds. Funct. Ecol. 22, 58-67 (2008).
Mammalia	Artiodactyla	Bovidae	Capra hircus	39.5	NA	A. Clarke, P. Rothery, Scaling of body temperature in mammals and birds. Funct. Ecol. 22, 58-67 (2008).
Mammalia	Artiodactyla	Bovidae	Oreamnos americanus	38.6	Field	A. Clarke, P. Rothery, N. J. B. Isaac, Scaling of basal metabolic rate with body mass and temperature in mammals. J. Anim. Ecol. 79, 610-619 (2010).
Mammalia	Artiodactyla	Bovidae	Oryx beisa	38.5	Lab	A. Clarke, P. Rothery, Scaling of body temperature in mammals and birds. Funct. Ecol. 22, 58-67 (2008).
Mammalia	Artiodactyla	Bovidae	Ovis aries	39.4	Lab	A. Clarke, P. Rothery, Scaling of body temperature in mammals and birds. Funct. Ecol. 22, 58-67 (2008).
Mammalia	Artiodactyla	Bovidae	Raphicerus campestris	39	Lab	A. Clarke, P. Rothery, N. J. B. Isaac, Scaling of basal metabolic rate with body mass and temperature in mammals. J. Anim. Ecol. 79, 610-619 (2010).
Mammalia	Artiodactyla	Bovidae	Syncerus caffer	38.7	NA	A. Clarke, P. Rothery, Scaling of body temperature in mammals and birds. Funct. Ecol. 22, 58-67 (2008).
Mammalia	Artiodactyla	Bovidae	Taurotragus oryx	39.1	Lab	A. Clarke, P. Rothery, N. J. B. Isaac, Scaling of basal metabolic rate with body mass and temperature in mammals. J. Anim. Ecol. 79, 610-619 (2010).
Mammalia	Artiodactyla	Camelidae	Camelus dromedarius	37.2	Field	A. Clarke, P. Rothery, N. J. B. Isaac, Scaling of basal metabolic rate with body mass and temperature in mammals. J. Anim. Ecol. 79, 610-619 (2010).
Mammalia	Artiodactyla	Camelidae	Lama glama	38.7	Field	A. Clarke, P. Rothery, N. J. B. Isaac, Scaling of basal metabolic rate with body mass and temperature in mammals. J. Anim. Ecol. 79, 610-619 (2010).
Mammalia	Artiodactyla	Cervidae	Alces alces	38.6	Lab	A. Clarke, P. Rothery, N. J. B. Isaac, Scaling of basal metabolic rate with body mass and temperature in mammals. J. Anim. Ecol. 79, 610-619 (2010).
Mammalia	Artiodactyla	Cervidae	Mazama rufina	38.2	NA	A. Clarke, P. Rothery, Scaling of body temperature in mammals and birds. Funct. Ecol. 22, 58-67 (2008).
Mammalia	Artiodactyla	Cervidae	Muntiacus muntjak	38.6	NA	A. Clarke, P. Rothery, Scaling of body temperature in mammals and birds. Funct. Ecol. 22, 58-67 (2008).
Mammalia	Artiodactyla	Cervidae	Odocoileus hemionus	38.3	Field	A. Clarke, P. Rothery, Scaling of body temperature in mammals and birds. Funct. Ecol. 22, 58-67 (2008).
Mammalia	Artiodactyla	Cervidae	Odocoileus virginianus	39	Lab	A. Clarke, P. Rothery, N. J. B. Isaac, Scaling of basal metabolic rate with body mass and temperature in mammals. J. Anim. Ecol. 79, 610-619 (2010).
Mammalia	Artiodactyla	Cervidae	Rangifer tarandus	39.2	Lab	A. Clarke, P. Rothery, N. J. B. Isaac, Scaling of basal metabolic rate with body mass and temperature in mammals. J. Anim. Ecol. 79, 610-619 (2010).
Mammalia	Artiodactyla	Delphinidae	Globicephala macrorhynchus	35.8	NA	A. Clarke, P. Rothery, Scaling of body temperature in mammals and birds. Funct. Ecol. 22, 58-67 (2008).
Mammalia	Artiodactyla	Giraffidae	Giraffa camelopardalis	38.5	NA	A. Clarke, P. Rothery, Scaling of body temperature in mammals and birds. Funct. Ecol. 22, 58-67 (2008).
Mammalia	Artiodactyla	Hippopotamidae	Hippopotamus amphibius	35.4	NA	A. Clarke, P. Rothery, Scaling of body temperature in mammals and birds. Funct. Ecol. 22, 58-67 (2008).
Mammalia	Artiodactyla	Tayassuidae	Pecari tajacu	37.5	Lab	A. Clarke, P. Rothery, N. J. B. Isaac, Scaling of basal metabolic rate with body mass and temperature in mammals. J. Anim. Ecol. 79, 610-619 (2010).
Mammalia	Carnivora	Ailuridae	Ailurus fulgens	37.6	Lab	A. Clarke, P. Rothery, N. J. B. Isaac, Scaling of basal metabolic rate with body mass and temperature in mammals. J. Anim. Ecol. 79, 610-619 (2010).
Mammalia	Carnivora	Canidae	Canis latrans	37	Lab	A. Clarke, P. Rothery, N. J. B. Isaac, Scaling of basal metabolic rate with body mass and temperature in mammals. J. Anim. Ecol. 79, 610-619 (2010).
Mammalia	Carnivora	Canidae	Canis lupus	38.4	Field	A. Clarke, P. Rothery, Scaling of body temperature in mammals and birds. Funct. Ecol. 22, 58-67 (2008).
Mammalia	Carnivora	Canidae	Canis mesomelas	38	Lab	A. Clarke, P. Rothery, N. J. B. Isaac, Scaling of basal metabolic rate with body mass and temperature in mammals. J. Anim. Ecol. 79, 610-619 (2010).
Mammalia	Carnivora	Canidae	Cerdocyon thous	38.2	Lab	A. Clarke, P. Rothery, N. J. B. Isaac, Scaling of basal metabolic rate with body mass and temperature in mammals. J. Anim. Ecol. 79, 610-619 (2010).
Mammalia	Carnivora	Canidae	Vulpes lagopus	38.6	Lab	A. Clarke, P. Rothery, N. J. B. Isaac, Scaling of basal metabolic rate with body mass and temperature in mammals. J. Anim. Ecol. 79, 610-619 (2010).
Mammalia	Carnivora	Canidae	Vulpes macrotis	38	Lab	A. Clarke, P. Rothery, N. J. B. Isaac, Scaling of basal metabolic rate with body mass and temperature in mammals. J. Anim. Ecol. 79, 610-619 (2010).
Mammalia	Carnivora	Canidae	Vulpes vulpes	38.7	Field	A. Clarke, P. Rothery, N. J. B. Isaac, Scaling of basal metabolic rate with body mass and temperature in mammals. J. Anim. Ecol. 79, 610-619 (2010).
Mammalia	Carnivora	Canidae	Vulpes zerda	38.8	Lab	A. Clarke, P. Rothery, N. J. B. Isaac, Scaling of basal metabolic rate with body mass and temperature in mammals. J. Anim. Ecol. 79, 610-619 (2010).
Mammalia	Carnivora	Eupleridae	Fossa fossana	37.9	Lab	A. Clarke, P. Rothery, N. J. B. Isaac, Scaling of basal metabolic rate with body mass and temperature in mammals. J. Anim. Ecol. 79, 610-619 (2010).
Mammalia	Carnivora	Felidae	Acinonyx jubatus	39	Lab	A. Clarke, P. Rothery, N. J. B. Isaac, Scaling of basal metabolic rate with body mass and temperature in mammals. J. Anim. Ecol. 79, 610-619 (2010).
Mammalia	Carnivora	Felidae	Herpailurus yagouaroundi	38.4	Lab	A. Clarke, P. Rothery, N. J. B. Isaac, Scaling of basal metabolic rate with body mass and temperature in mammals. J. Anim. Ecol. 79, 610-619 (2010).
Mammalia	Carnivora	Felidae	Leopardus pardalis	38	Lab	A. Clarke, P. Rothery, N. J. B. Isaac, Scaling of basal metabolic rate with body mass and temperature in mammals. J. Anim. Ecol. 79, 610-619 (2010).
Mammalia	Carnivora	Felidae	Leopardus wiedii	38	Lab	A. Clarke, P. Rothery, N. J. B. Isaac, Scaling of basal metabolic rate with body mass and temperature in mammals. J. Anim. Ecol. 79, 610-619 (2010).
Mammalia	Carnivora	Felidae	Leptailurus serval	36.5	Lab	A. Clarke, P. Rothery, N. J. B. Isaac, Scaling of basal metabolic rate with body mass and temperature in mammals. J. Anim. Ecol. 79, 610-619 (2010).
Mammalia	Carnivora	Felidae	Panthera leo	37.9	Lab	A. Clarke, P. Rothery, N. J. B. Isaac, Scaling of basal metabolic rate with body mass and temperature in mammals. J. Anim. Ecol. 79, 610-619 (2010).
Mammalia	Carnivora	Felidae	Panthera tigris	37.5	Lab	A. Clarke, P. Rothery, N. J. B. Isaac, Scaling of basal metabolic rate with body mass and temperature in mammals. J. Anim. Ecol. 79, 610-619 (2010).
Mammalia	Carnivora	Felidae	Puma concolor	37.6	Lab	A. Clarke, P. Rothery, N. J. B. Isaac, Scaling of basal metabolic rate with body mass and temperature in mammals. J. Anim. Ecol. 79, 610-619 (2010).
Mammalia	Carnivora	Herpestidae	Galerella sanguinea	38.7	Lab	A. Clarke, P. Rothery, N. J. B. Isaac, Scaling of basal metabolic rate with body mass and temperature in mammals. J. Anim. Ecol. 79, 610-619 (2010).
Mammalia	Carnivora	Herpestidae	Ichneumia albicauda	39.4	NA	A. Clarke, P. Rothery, Scaling of body temperature in mammals and birds. Funct. Ecol. 22, 58-67 (2008).
Mammalia	Carnivora	Herpestidae	Suricata suricatta	36.3	Lab	A. Clarke, P. Rothery, N. J. B. Isaac, Scaling of basal metabolic rate with body mass and temperature in mammals. J. Anim. Ecol. 79, 610-619 (2010).
Mammalia	Carnivora	Herpestidae	Urva auropunctata	39.8	NA	A. Clarke, P. Rothery, N. J. B. Isaac, Scaling of basal metabolic rate with body mass and temperature in mammals. J. Anim. Ecol. 79, 610-619 (2010).
Mammalia	Carnivora	Hyaenidae	Proteles cristata	36.4	Lab	A. Clarke, P. Rothery, N. J. B. Isaac, Scaling of basal metabolic rate with body mass and temperature in mammals. J. Anim. Ecol. 79, 610-619 (2010).
Mammalia	Carnivora	Mephitidae	Spilogale putorius	36.4	Lab	A. Clarke, P. Rothery, N. J. B. Isaac, Scaling of basal metabolic rate with body mass and temperature in mammals. J. Anim. Ecol. 79, 610-619 (2010).
Mammalia	Carnivora	Mustelidae	Eira barbara	38.4	Lab	A. Clarke, P. Rothery, N. J. B. Isaac, Scaling of basal metabolic rate with body mass and temperature in mammals. J. Anim. Ecol. 79, 610-619 (2010).
Mammalia	Carnivora	Mustelidae	Enhydra lutris	38.5	Lab	A. Clarke, P. Rothery, N. J. B. Isaac, Scaling of basal metabolic rate with body mass and temperature in mammals. J. Anim. Ecol. 79, 610-619 (2010).
Mammalia	Carnivora	Mustelidae	Galictis cuja	40.1	NA	A. Clarke, P. Rothery, Scaling of body temperature in mammals and birds. Funct. Ecol. 22, 58-67 (2008).
Mammalia	Carnivora	Mustelidae	Galictis vittata	38.3	NA	A. Clarke, P. Rothery, Scaling of body temperature in mammals and birds. Funct. Ecol. 22, 58-67 (2008).
Mammalia	Carnivora	Mustelidae	Lutra lutra	38.1	Field	A. Clarke, P. Rothery, N. J. B. Isaac, Scaling of basal metabolic rate with body mass and temperature in mammals. J. Anim. Ecol. 79, 610-619 (2010).
Mammalia	Carnivora	Mustelidae	Martes americana	38	Lab	A. Clarke, P. Rothery, N. J. B. Isaac, Scaling of basal metabolic rate with body mass and temperature in mammals. J. Anim. Ecol. 79, 610-619 (2010).
Mammalia	Carnivora	Mustelidae	Mustela erminea	39.6	Lab	A. Clarke, P. Rothery, N. J. B. Isaac, Scaling of basal metabolic rate with body mass and temperature in mammals. J. Anim. Ecol. 79, 610-619 (2010).
Mammalia	Carnivora	Mustelidae	Mustela frenata	39	Lab	A. Clarke, P. Rothery, N. J. B. Isaac, Scaling of basal metabolic rate with body mass and temperature in mammals. J. Anim. Ecol. 79, 610-619 (2010).
Mammalia	Carnivora	Mustelidae	Mustela nivalis	40.4	NA	A. Clarke, P. Rothery, Scaling of body temperature in mammals and birds. Funct. Ecol. 22, 58-67 (2008).
Mammalia	Carnivora	Mustelidae	Mustela putorius	38.4	Lab	C. M. H. Keeney, C. S. Hung, T. M. Harrison, Comparison of body temperature using digital, infrared, and tympanic thermometry in healthy ferrets (Mustela putorius furo). J. Exot. Pet. Med. 36, 16-21 (2021).
Mammalia	Carnivora	Mustelidae	Neovison vison	39	Lab	A. Clarke, P. Rothery, N. J. B. Isaac, Scaling of basal metabolic rate with body mass and temperature in mammals. J. Anim. Ecol. 79, 610-619 (2010).
Mammalia	Carnivora	Mustelidae	Taxidea taxus	38	Lab	A. Clarke, P. Rothery, N. J. B. Isaac, Scaling of basal metabolic rate with body mass and temperature in mammals. J. Anim. Ecol. 79, 610-619 (2010).
Mammalia	Carnivora	Nandiniidae	Nandinia binotata	37.4	Lab	A. Clarke, P. Rothery, N. J. B. Isaac, Scaling of basal metabolic rate with body mass and temperature in mammals. J. Anim. Ecol. 79, 610-619 (2010).
Mammalia	Carnivora	Odobenidae	Odobenus rosmarus	36.4	NA	A. Clarke, P. Rothery, Scaling of body temperature in mammals and birds. Funct. Ecol. 22, 58-67 (2008).
Mammalia	Carnivora	Otariidae	Eumetopias jubatus	38.5	NA	A. Clarke, P. Rothery, Scaling of body temperature in mammals and birds. Funct. Ecol. 22, 58-67 (2008).
Mammalia	Carnivora	Phocidae	Erignathus barbatus	37.2	NA	A. Clarke, P. Rothery, Scaling of body temperature in mammals and birds. Funct. Ecol. 22, 58-67 (2008).
Mammalia	Carnivora	Phocidae	Mirounga angustirostris	35	Field	A. Clarke, P. Rothery, Scaling of body temperature in mammals and birds. Funct. Ecol. 22, 58-67 (2008).
Mammalia	Carnivora	Procyonidae	Bassariscus astutus	37.6	NA	A. Clarke, P. Rothery, Scaling of body temperature in mammals and birds. Funct. Ecol. 22, 58-67 (2008).
Mammalia	Carnivora	Procyonidae	Bassariscus sumichrasti	38.8	Lab	A. Clarke, P. Rothery, N. J. B. Isaac, Scaling of basal metabolic rate with body mass and temperature in mammals. J. Anim. Ecol. 79, 610-619 (2010).
Mammalia	Carnivora	Procyonidae	Nasua narica	38.6	Lab	A. Clarke, P. Rothery, N. J. B. Isaac, Scaling of basal metabolic rate with body mass and temperature in mammals. J. Anim. Ecol. 79, 610-619 (2010).
Mammalia	Carnivora	Procyonidae	Nasua nasua	36.4	Lab	A. Clarke, P. Rothery, N. J. B. Isaac, Scaling of basal metabolic rate with body mass and temperature in mammals. J. Anim. Ecol. 79, 610-619 (2010).
Mammalia	Carnivora	Procyonidae	Potos flavus	36.1	Lab	A. Clarke, P. Rothery, N. J. B. Isaac, Scaling of basal metabolic rate with body mass and temperature in mammals. J. Anim. Ecol. 79, 610-619 (2010).
Mammalia	Carnivora	Procyonidae	Procyon cancrivorus	37.6	NA	A. Clarke, P. Rothery, N. J. B. Isaac, Scaling of basal metabolic rate with body mass and temperature in mammals. J. Anim. Ecol. 79, 610-619 (2010).
Mammalia	Carnivora	Procyonidae	Procyon lotor	38	Lab	A. Clarke, P. Rothery, N. J. B. Isaac, Scaling of basal metabolic rate with body mass and temperature in mammals. J. Anim. Ecol. 79, 610-619 (2010).
Mammalia	Carnivora	Ursidae	Ursus americanus	38.3	Field	A. Clarke, P. Rothery, Scaling of body temperature in mammals and birds. Funct. Ecol. 22, 58-67 (2008).
Mammalia	Carnivora	Ursidae	Ursus arctos	38	Field	A. Clarke, P. Rothery, Scaling of body temperature in mammals and birds. Funct. Ecol. 22, 58-67 (2008).
Mammalia	Carnivora	Ursidae	Ursus maritimus	36.8	NA	A. Clarke, P. Rothery, Scaling of body temperature in mammals and birds. Funct. Ecol. 22, 58-67 (2008).
Mammalia	Carnivora	Viverridae	Arctictis binturong	36.7	Lab	A. Clarke, P. Rothery, N. J. B. Isaac, Scaling of basal metabolic rate with body mass and temperature in mammals. J. Anim. Ecol. 79, 610-619 (2010).
Mammalia	Carnivora	Viverridae	Arctogalidia trivirgata	36.2	Lab	A. Clarke, P. Rothery, N. J. B. Isaac, Scaling of basal metabolic rate with body mass and temperature in mammals. J. Anim. Ecol. 79, 610-619 (2010).
Mammalia	Carnivora	Viverridae	Paradoxurus hermaphroditus	36.5	Lab	A. Clarke, P. Rothery, N. J. B. Isaac, Scaling of basal metabolic rate with body mass and temperature in mammals. J. Anim. Ecol. 79, 610-619 (2010).
Mammalia	Carnivora	Viverridae	Viverra megaspila	38.1	NA	A. Clarke, P. Rothery, Scaling of body temperature in mammals and birds. Funct. Ecol. 22, 58-67 (2008).
Mammalia	Carnivora	Viverridae	Viverricula indica	38.9	NA	A. Clarke, P. Rothery, Scaling of body temperature in mammals and birds. Funct. Ecol. 22, 58-67 (2008).
Mammalia	Chiroptera	Emballonuridae	Peropteryx macrotis	34.4	Lab	A. Clarke, P. Rothery, N. J. B. Isaac, Scaling of basal metabolic rate with body mass and temperature in mammals. J. Anim. Ecol. 79, 610-619 (2010).
Mammalia	Chiroptera	Emballonuridae	Saccopteryx bilineata	35.5	Lab	A. Clarke, P. Rothery, N. J. B. Isaac, Scaling of basal metabolic rate with body mass and temperature in mammals. J. Anim. Ecol. 79, 610-619 (2010).
Mammalia	Chiroptera	Hipposideridae	Hipposideros galeritus	31.9	Lab	A. Clarke, P. Rothery, N. J. B. Isaac, Scaling of basal metabolic rate with body mass and temperature in mammals. J. Anim. Ecol. 79, 610-619 (2010).
Mammalia	Chiroptera	Hipposideridae	Rhinonicteris aurantia	36.1	Lab	A. Clarke, P. Rothery, N. J. B. Isaac, Scaling of basal metabolic rate with body mass and temperature in mammals. J. Anim. Ecol. 79, 610-619 (2010).
Mammalia	Chiroptera	Megadermatidae	Macroderma gigas	37	Lab	A. Clarke, P. Rothery, N. J. B. Isaac, Scaling of basal metabolic rate with body mass and temperature in mammals. J. Anim. Ecol. 79, 610-619 (2010).
Mammalia	Chiroptera	Molossidae	Eumops perotis	32.6	Lab	A. Clarke, P. Rothery, N. J. B. Isaac, Scaling of basal metabolic rate with body mass and temperature in mammals. J. Anim. Ecol. 79, 610-619 (2010).
Mammalia	Chiroptera	Molossidae	Molossus molossus	31.4	Lab	A. Clarke, P. Rothery, N. J. B. Isaac, Scaling of basal metabolic rate with body mass and temperature in mammals. J. Anim. Ecol. 79, 610-619 (2010).
Mammalia	Chiroptera	Molossidae	Tadarida brasiliensis	36	Lab	A. Clarke, P. Rothery, N. J. B. Isaac, Scaling of basal metabolic rate with body mass and temperature in mammals. J. Anim. Ecol. 79, 610-619 (2010).
Mammalia	Chiroptera	Mormoopidae	Mormoops blainvillei	32	Lab	A. Clarke, P. Rothery, N. J. B. Isaac, Scaling of basal metabolic rate with body mass and temperature in mammals. J. Anim. Ecol. 79, 610-619 (2010).
Mammalia	Chiroptera	Mormoopidae	Mormoops megalophylla	36.9	Lab	A. Clarke, P. Rothery, N. J. B. Isaac, Scaling of basal metabolic rate with body mass and temperature in mammals. J. Anim. Ecol. 79, 610-619 (2010).
Mammalia	Chiroptera	Mormoopidae	Pteronotus davyi	38.8	Lab	A. Clarke, P. Rothery, N. J. B. Isaac, Scaling of basal metabolic rate with body mass and temperature in mammals. J. Anim. Ecol. 79, 610-619 (2010).
Mammalia	Chiroptera	Mormoopidae	Pteronotus parnellii	36.4	Lab	A. Clarke, P. Rothery, N. J. B. Isaac, Scaling of basal metabolic rate with body mass and temperature in mammals. J. Anim. Ecol. 79, 610-619 (2010).
Mammalia	Chiroptera	Mormoopidae	Pteronotus personatus	37.5	Lab	A. Clarke, P. Rothery, N. J. B. Isaac, Scaling of basal metabolic rate with body mass and temperature in mammals. J. Anim. Ecol. 79, 610-619 (2010).
Mammalia	Chiroptera	Mormoopidae	Pteronotus quadridens	31	Lab	A. Clarke, P. Rothery, N. J. B. Isaac, Scaling of basal metabolic rate with body mass and temperature in mammals. J. Anim. Ecol. 79, 610-619 (2010).
Mammalia	Chiroptera	Natalidae	Natalus tumidirostris	32.2	Lab	A. Clarke, P. Rothery, N. J. B. Isaac, Scaling of basal metabolic rate with body mass and temperature in mammals. J. Anim. Ecol. 79, 610-619 (2010).
Mammalia	Chiroptera	Noctilionidae	Noctilio albiventris	34.9	Lab	R. C. Roverud, M. A. Chappell, Energetic and thermoregulatory aspects of clustering behavior in the neotropical bat Noctilio albiventris. Physiol. Zool. 64, 1527-1541 (1991).
Mammalia	Chiroptera	Noctilionidae	Noctilio leporinus	34.5	NA	A. Clarke, P. Rothery, N. J. B. Isaac, Scaling of basal metabolic rate with body mass and temperature in mammals. J. Anim. Ecol. 79, 610-619 (2010).
Mammalia	Chiroptera	Phyllostomidae	Anoura caudifer	36.5	NA	A. Clarke, P. Rothery, N. J. B. Isaac, Scaling of basal metabolic rate with body mass and temperature in mammals. J. Anim. Ecol. 79, 610-619 (2010).
Mammalia	Chiroptera	Phyllostomidae	Artibeus jamaicensis	36.4	Lab	A. Clarke, P. Rothery, N. J. B. Isaac, Scaling of basal metabolic rate with body mass and temperature in mammals. J. Anim. Ecol. 79, 610-619 (2010).
Mammalia	Chiroptera	Phyllostomidae	Artibeus lituratus	37.3	Lab	A. Clarke, P. Rothery, N. J. B. Isaac, Scaling of basal metabolic rate with body mass and temperature in mammals. J. Anim. Ecol. 79, 610-619 (2010).
Mammalia	Chiroptera	Phyllostomidae	Carollia perspicillata	36.4	Lab	A. Clarke, P. Rothery, N. J. B. Isaac, Scaling of basal metabolic rate with body mass and temperature in mammals. J. Anim. Ecol. 79, 610-619 (2010).
Mammalia	Chiroptera	Phyllostomidae	Chrotopterus auritus	37.2	Lab	A. Clarke, P. Rothery, N. J. B. Isaac, Scaling of basal metabolic rate with body mass and temperature in mammals. J. Anim. Ecol. 79, 610-619 (2010).
Mammalia	Chiroptera	Phyllostomidae	Desmodus rotundus	35	Lab	R. V. Baudinette, S. K. Churchill, K. A. Christian, J. E. Nelson, P. J. Hudson, Energy, water balance and the roost microenvironment in three Australian cave-dwelling bats (Microchiroptera). J. Comp. Physiol. B. 170, 439-446 (2000).
Mammalia	Chiroptera	Phyllostomidae	Diaemus youngi	31.1	Lab	A. Clarke, P. Rothery, N. J. B. Isaac, Scaling of basal metabolic rate with body mass and temperature in mammals. J. Anim. Ecol. 79, 610-619 (2010).
Mammalia	Chiroptera	Phyllostomidae	Diphylla ecaudata	32.4	Lab	A. Clarke, P. Rothery, N. J. B. Isaac, Scaling of basal metabolic rate with body mass and temperature in mammals. J. Anim. Ecol. 79, 610-619 (2010).
Mammalia	Chiroptera	Phyllostomidae	Erophylla bombifrons	32	Lab	A. Clarke, P. Rothery, N. J. B. Isaac, Scaling of basal metabolic rate with body mass and temperature in mammals. J. Anim. Ecol. 79, 610-619 (2010).
Mammalia	Chiroptera	Phyllostomidae	Erophylla sezekorni	39.3	Lab	A. Clarke, P. Rothery, N. J. B. Isaac, Scaling of basal metabolic rate with body mass and temperature in mammals. J. Anim. Ecol. 79, 610-619 (2010).
Mammalia	Chiroptera	Phyllostomidae	Glossophaga soricina	35.5	Lab	A. Clarke, P. Rothery, N. J. B. Isaac, Scaling of basal metabolic rate with body mass and temperature in mammals. J. Anim. Ecol. 79, 610-619 (2010).
Mammalia	Chiroptera	Phyllostomidae	Koopmania concolor	35.3	Lab	A. Clarke, P. Rothery, N. J. B. Isaac, Scaling of basal metabolic rate with body mass and temperature in mammals. J. Anim. Ecol. 79, 610-619 (2010).
Mammalia	Chiroptera	Phyllostomidae	Leptonycteris curasoae	35.7	Lab	A. Clarke, P. Rothery, N. J. B. Isaac, Scaling of basal metabolic rate with body mass and temperature in mammals. J. Anim. Ecol. 79, 610-619 (2010).
Mammalia	Chiroptera	Phyllostomidae	Macrotus californicus	35	Lab	A. Clarke, P. Rothery, N. J. B. Isaac, Scaling of basal metabolic rate with body mass and temperature in mammals. J. Anim. Ecol. 79, 610-619 (2010).
Mammalia	Chiroptera	Phyllostomidae	Monophyllus redmani	34	Lab	A. Clarke, P. Rothery, N. J. B. Isaac, Scaling of basal metabolic rate with body mass and temperature in mammals. J. Anim. Ecol. 79, 610-619 (2010).
Mammalia	Chiroptera	Phyllostomidae	Phyllostomus discolor	34.6	Lab	A. Clarke, P. Rothery, N. J. B. Isaac, Scaling of basal metabolic rate with body mass and temperature in mammals. J. Anim. Ecol. 79, 610-619 (2010).
Mammalia	Chiroptera	Phyllostomidae	Phyllostomus hastatus	34.7	Lab	A. Clarke, P. Rothery, N. J. B. Isaac, Scaling of basal metabolic rate with body mass and temperature in mammals. J. Anim. Ecol. 79, 610-619 (2010).
Mammalia	Chiroptera	Phyllostomidae	Platyrrhinus lineatus	36.4	Lab	A. Clarke, P. Rothery, N. J. B. Isaac, Scaling of basal metabolic rate with body mass and temperature in mammals. J. Anim. Ecol. 79, 610-619 (2010).
Mammalia	Chiroptera	Phyllostomidae	Rhinophylla pumilio	34.7	Lab	A. Clarke, P. Rothery, N. J. B. Isaac, Scaling of basal metabolic rate with body mass and temperature in mammals. J. Anim. Ecol. 79, 610-619 (2010).
Mammalia	Chiroptera	Phyllostomidae	Sturnira lilium	36.4	Lab	A. Clarke, P. Rothery, N. J. B. Isaac, Scaling of basal metabolic rate with body mass and temperature in mammals. J. Anim. Ecol. 79, 610-619 (2010).
Mammalia	Chiroptera	Phyllostomidae	Tonatia bidens	37	Lab	A. Clarke, P. Rothery, N. J. B. Isaac, Scaling of basal metabolic rate with body mass and temperature in mammals. J. Anim. Ecol. 79, 610-619 (2010).
Mammalia	Chiroptera	Phyllostomidae	Uroderma bilobatum	35.1	Lab	A. Clarke, P. Rothery, N. J. B. Isaac, Scaling of basal metabolic rate with body mass and temperature in mammals. J. Anim. Ecol. 79, 610-619 (2010).
Mammalia	Chiroptera	Pteropodidae	Cynopterus brachyotis	36.5	Lab	A. Clarke, P. Rothery, N. J. B. Isaac, Scaling of basal metabolic rate with body mass and temperature in mammals. J. Anim. Ecol. 79, 610-619 (2010).
Mammalia	Chiroptera	Pteropodidae	Dobsonia anderseni	36.4	Lab	A. Clarke, P. Rothery, N. J. B. Isaac, Scaling of basal metabolic rate with body mass and temperature in mammals. J. Anim. Ecol. 79, 610-619 (2010).
Mammalia	Chiroptera	Pteropodidae	Dobsonia minor	36.5	Lab	A. Clarke, P. Rothery, N. J. B. Isaac, Scaling of basal metabolic rate with body mass and temperature in mammals. J. Anim. Ecol. 79, 610-619 (2010).
Mammalia	Chiroptera	Pteropodidae	Dobsonia moluccensis	36.8	Lab	A. Clarke, P. Rothery, N. J. B. Isaac, Scaling of basal metabolic rate with body mass and temperature in mammals. J. Anim. Ecol. 79, 610-619 (2010).
Mammalia	Chiroptera	Pteropodidae	Dobsonia praedatrix	37.1	Lab	A. Clarke, P. Rothery, N. J. B. Isaac, Scaling of basal metabolic rate with body mass and temperature in mammals. J. Anim. Ecol. 79, 610-619 (2010).
Mammalia	Chiroptera	Pteropodidae	Eonycteris spelaea	34	Lab	A. Clarke, P. Rothery, N. J. B. Isaac, Scaling of basal metabolic rate with body mass and temperature in mammals. J. Anim. Ecol. 79, 610-619 (2010).
Mammalia	Chiroptera	Pteropodidae	Macroglossus minimus	36.2	Lab	A. Clarke, P. Rothery, N. J. B. Isaac, Scaling of basal metabolic rate with body mass and temperature in mammals. J. Anim. Ecol. 79, 610-619 (2010).
Mammalia	Chiroptera	Pteropodidae	Melonycteris melanops	34.9	Lab	A. Clarke, P. Rothery, N. J. B. Isaac, Scaling of basal metabolic rate with body mass and temperature in mammals. J. Anim. Ecol. 79, 610-619 (2010).
Mammalia	Chiroptera	Pteropodidae	Nyctimene albiventer	35.9	Lab	A. Clarke, P. Rothery, N. J. B. Isaac, Scaling of basal metabolic rate with body mass and temperature in mammals. J. Anim. Ecol. 79, 610-619 (2010).
Mammalia	Chiroptera	Pteropodidae	Nyctimene cyclotis	36	Lab	A. Clarke, P. Rothery, N. J. B. Isaac, Scaling of basal metabolic rate with body mass and temperature in mammals. J. Anim. Ecol. 79, 610-619 (2010).
Mammalia	Chiroptera	Pteropodidae	Nyctimene major	33	Lab	A. Clarke, P. Rothery, N. J. B. Isaac, Scaling of basal metabolic rate with body mass and temperature in mammals. J. Anim. Ecol. 79, 610-619 (2010).
Mammalia	Chiroptera	Pteropodidae	Paranyctimene raptor	33.8	Lab	A. Clarke, P. Rothery, N. J. B. Isaac, Scaling of basal metabolic rate with body mass and temperature in mammals. J. Anim. Ecol. 79, 610-619 (2010).
Mammalia	Chiroptera	Pteropodidae	Pteropus hypomelanus	35.7	Lab	A. Clarke, P. Rothery, N. J. B. Isaac, Scaling of basal metabolic rate with body mass and temperature in mammals. J. Anim. Ecol. 79, 610-619 (2010).
Mammalia	Chiroptera	Pteropodidae	Pteropus medius	36.7	Lab	A. Clarke, P. Rothery, N. J. B. Isaac, Scaling of basal metabolic rate with body mass and temperature in mammals. J. Anim. Ecol. 79, 610-619 (2010).
Mammalia	Chiroptera	Pteropodidae	Pteropus poliocephalus	36.5	Lab	A. Clarke, P. Rothery, N. J. B. Isaac, Scaling of basal metabolic rate with body mass and temperature in mammals. J. Anim. Ecol. 79, 610-619 (2010).
Mammalia	Chiroptera	Pteropodidae	Pteropus pumilus	36.1	Lab	A. Clarke, P. Rothery, N. J. B. Isaac, Scaling of basal metabolic rate with body mass and temperature in mammals. J. Anim. Ecol. 79, 610-619 (2010).
Mammalia	Chiroptera	Pteropodidae	Pteropus rodricensis	36.5	Lab	A. Clarke, P. Rothery, N. J. B. Isaac, Scaling of basal metabolic rate with body mass and temperature in mammals. J. Anim. Ecol. 79, 610-619 (2010).
Mammalia	Chiroptera	Pteropodidae	Pteropus scapulatus	37	Lab	A. Clarke, P. Rothery, N. J. B. Isaac, Scaling of basal metabolic rate with body mass and temperature in mammals. J. Anim. Ecol. 79, 610-619 (2010).
Mammalia	Chiroptera	Pteropodidae	Pteropus vampyrus	36.9	Lab	A. Clarke, P. Rothery, N. J. B. Isaac, Scaling of basal metabolic rate with body mass and temperature in mammals. J. Anim. Ecol. 79, 610-619 (2010).
Mammalia	Chiroptera	Pteropodidae	Rousettus aegyptiacus	34.8	Lab	A. Clarke, P. Rothery, N. J. B. Isaac, Scaling of basal metabolic rate with body mass and temperature in mammals. J. Anim. Ecol. 79, 610-619 (2010).
Mammalia	Chiroptera	Pteropodidae	Rousettus amplexicaudatus	36.5	Lab	A. Clarke, P. Rothery, N. J. B. Isaac, Scaling of basal metabolic rate with body mass and temperature in mammals. J. Anim. Ecol. 79, 610-619 (2010).
Mammalia	Chiroptera	Pteropodidae	Syconycteris australis	35.9	Lab	A. Clarke, P. Rothery, N. J. B. Isaac, Scaling of basal metabolic rate with body mass and temperature in mammals. J. Anim. Ecol. 79, 610-619 (2010).
Mammalia	Chiroptera	Rhinolophidae	Rhinolophus ferrumequinum	39.7	Field	A. Clarke, P. Rothery, Scaling of body temperature in mammals and birds. Funct. Ecol. 22, 58-67 (2008).
Mammalia	Chiroptera	Rhinolophidae	Rhinolophus hipposideros	30.2	NA	A. Clarke, P. Rothery, Scaling of body temperature in mammals and birds. Funct. Ecol. 22, 58-67 (2008).
Mammalia	Chiroptera	Vespertilionidae	Chalinolobus gouldii	31.1	Lab	D. J. Hosken, P. C. Withers, Temperature regulation and metabolism of an Australian bat, Chalinolobus gouldii (Chiroptera: Vespertilionidae) when euthermic and torpid. J. Comp. Physiol. B. 167, 71–80 (1997).
Mammalia	Chiroptera	Vespertilionidae	Eptesicus fuscus	36	Lab	A. Clarke, P. Rothery, N. J. B. Isaac, Scaling of basal metabolic rate with body mass and temperature in mammals. J. Anim. Ecol. 79, 610-619 (2010).
Mammalia	Chiroptera	Vespertilionidae	Histiotus velatus	30.5	Lab	A. Clarke, P. Rothery, N. J. B. Isaac, Scaling of basal metabolic rate with body mass and temperature in mammals. J. Anim. Ecol. 79, 610-619 (2010).
Mammalia	Chiroptera	Vespertilionidae	Miniopterus australis	39.1	Lab	A. Clarke, P. Rothery, Scaling of body temperature in mammals and birds. Funct. Ecol. 22, 58-67 (2008).
Mammalia	Chiroptera	Vespertilionidae	Miniopterus schreibersii	37.7	Lab	A. Clarke, P. Rothery, N. J. B. Isaac, Scaling of basal metabolic rate with body mass and temperature in mammals. J. Anim. Ecol. 79, 610-619 (2010).
Mammalia	Chiroptera	Vespertilionidae	Myotis lucifugus	37.2	Lab	A. Clarke, P. Rothery, N. J. B. Isaac, Scaling of basal metabolic rate with body mass and temperature in mammals. J. Anim. Ecol. 79, 610-619 (2010).
Mammalia	Chiroptera	Vespertilionidae	Myotis myotis	35	Lab	A. Clarke, P. Rothery, Scaling of body temperature in mammals and birds. Funct. Ecol. 22, 58-67 (2008).
Mammalia	Chiroptera	Vespertilionidae	Myotis sodalis	30.5	Lab	A. Clarke, P. Rothery, N. J. B. Isaac, Scaling of basal metabolic rate with body mass and temperature in mammals. J. Anim. Ecol. 79, 610-619 (2010).
Mammalia	Chiroptera	Vespertilionidae	Nyctophilus geoffroyi	31.6	Lab	A. Clarke, P. Rothery, N. J. B. Isaac, Scaling of basal metabolic rate with body mass and temperature in mammals. J. Anim. Ecol. 79, 610-619 (2010).
Mammalia	Chiroptera	Vespertilionidae	Plecotus auritus	35.5	Lab	A. Clarke, P. Rothery, N. J. B. Isaac, Scaling of basal metabolic rate with body mass and temperature in mammals. J. Anim. Ecol. 79, 610-619 (2010).
Mammalia	Cingulata	Dasypodidae	Cabassous centralis	33.6	Lab	A. Clarke, P. Rothery, N. J. B. Isaac, Scaling of basal metabolic rate with body mass and temperature in mammals. J. Anim. Ecol. 79, 610-619 (2010).
Mammalia	Cingulata	Dasypodidae	Chaetophractus nationi	35.5	Lab	A. Clarke, P. Rothery, N. J. B. Isaac, Scaling of basal metabolic rate with body mass and temperature in mammals. J. Anim. Ecol. 79, 610-619 (2010).
Mammalia	Cingulata	Dasypodidae	Chaetophractus vellerosus	34.4	Lab	A. Clarke, P. Rothery, N. J. B. Isaac, Scaling of basal metabolic rate with body mass and temperature in mammals. J. Anim. Ecol. 79, 610-619 (2010).
Mammalia	Cingulata	Dasypodidae	Chaetophractus villosus	35.1	Lab	A. Clarke, P. Rothery, N. J. B. Isaac, Scaling of basal metabolic rate with body mass and temperature in mammals. J. Anim. Ecol. 79, 610-619 (2010).
Mammalia	Cingulata	Dasypodidae	Dasypus novemcinctus	34.5	Lab	A. Clarke, P. Rothery, N. J. B. Isaac, Scaling of basal metabolic rate with body mass and temperature in mammals. J. Anim. Ecol. 79, 610-619 (2010).
Mammalia	Cingulata	Dasypodidae	Euphractus sexcinctus	34.2	Lab	A. Clarke, P. Rothery, N. J. B. Isaac, Scaling of basal metabolic rate with body mass and temperature in mammals. J. Anim. Ecol. 79, 610-619 (2010).
Mammalia	Cingulata	Dasypodidae	Priodontes maximus	33.6	Lab	A. Clarke, P. Rothery, N. J. B. Isaac, Scaling of basal metabolic rate with body mass and temperature in mammals. J. Anim. Ecol. 79, 610-619 (2010).
Mammalia	Cingulata	Dasypodidae	Tolypeutes matacus	33	Lab	A. Clarke, P. Rothery, N. J. B. Isaac, Scaling of basal metabolic rate with body mass and temperature in mammals. J. Anim. Ecol. 79, 610-619 (2010).
Mammalia	Cingulata	Dasypodidae	Zaedyus pichiy	35.2	Lab	A. Clarke, P. Rothery, N. J. B. Isaac, Scaling of basal metabolic rate with body mass and temperature in mammals. J. Anim. Ecol. 79, 610-619 (2010).
Mammalia	Dasyuromorpha	Dasyuridae	Antechinomys laniger	35.8	Lab	A. Clarke, P. Rothery, N. J. B. Isaac, Scaling of basal metabolic rate with body mass and temperature in mammals. J. Anim. Ecol. 79, 610-619 (2010).
Mammalia	Dasyuromorpha	Dasyuridae	Antechinus flavipes	35	Lab	A. Clarke, P. Rothery, N. J. B. Isaac, Scaling of basal metabolic rate with body mass and temperature in mammals. J. Anim. Ecol. 79, 610-619 (2010).
Mammalia	Dasyuromorpha	Dasyuridae	Antechinus stuartii	35.1	Lab	A. Clarke, P. Rothery, N. J. B. Isaac, Scaling of basal metabolic rate with body mass and temperature in mammals. J. Anim. Ecol. 79, 610-619 (2010).
Mammalia	Dasyuromorpha	Dasyuridae	Antechinus swainsonii	36	Lab	A. Clarke, P. Rothery, N. J. B. Isaac, Scaling of basal metabolic rate with body mass and temperature in mammals. J. Anim. Ecol. 79, 610-619 (2010).
Mammalia	Dasyuromorpha	Dasyuridae	Dasycercus cristicauda	36.9	Lab	A. Clarke, P. Rothery, N. J. B. Isaac, Scaling of basal metabolic rate with body mass and temperature in mammals. J. Anim. Ecol. 79, 610-619 (2010).
Mammalia	Dasyuromorpha	Dasyuridae	Dasyuroides byrnei	35.2	Lab	A. Clarke, P. Rothery, N. J. B. Isaac, Scaling of basal metabolic rate with body mass and temperature in mammals. J. Anim. Ecol. 79, 610-619 (2010).
Mammalia	Dasyuromorpha	Dasyuridae	Dasyurus geoffroii	36.2	Lab	A. Clarke, P. Rothery, N. J. B. Isaac, Scaling of basal metabolic rate with body mass and temperature in mammals. J. Anim. Ecol. 79, 610-619 (2010).
Mammalia	Dasyuromorpha	Dasyuridae	Dasyurus hallucatus	35.9	Lab	A. Clarke, P. Rothery, N. J. B. Isaac, Scaling of basal metabolic rate with body mass and temperature in mammals. J. Anim. Ecol. 79, 610-619 (2010).
Mammalia	Dasyuromorpha	Dasyuridae	Dasyurus maculatus	36.9	Lab	A. Clarke, P. Rothery, N. J. B. Isaac, Scaling of basal metabolic rate with body mass and temperature in mammals. J. Anim. Ecol. 79, 610-619 (2010).
Mammalia	Dasyuromorpha	Dasyuridae	Dasyurus viverrinus	36.6	Lab	A. Clarke, P. Rothery, N. J. B. Isaac, Scaling of basal metabolic rate with body mass and temperature in mammals. J. Anim. Ecol. 79, 610-619 (2010).
Mammalia	Dasyuromorpha	Dasyuridae	Ningaui yvonneae	34.4	Lab	A. Clarke, P. Rothery, N. J. B. Isaac, Scaling of basal metabolic rate with body mass and temperature in mammals. J. Anim. Ecol. 79, 610-619 (2010).
Mammalia	Dasyuromorpha	Dasyuridae	Phascogale tapoatafa	37.4	Lab	A. Clarke, P. Rothery, N. J. B. Isaac, Scaling of basal metabolic rate with body mass and temperature in mammals. J. Anim. Ecol. 79, 610-619 (2010).
Mammalia	Dasyuromorpha	Dasyuridae	Planigale gilesi	35.1	Lab	A. Clarke, P. Rothery, N. J. B. Isaac, Scaling of basal metabolic rate with body mass and temperature in mammals. J. Anim. Ecol. 79, 610-619 (2010).
Mammalia	Dasyuromorpha	Dasyuridae	Planigale maculata	34.5	Lab	A. Clarke, P. Rothery, N. J. B. Isaac, Scaling of basal metabolic rate with body mass and temperature in mammals. J. Anim. Ecol. 79, 610-619 (2010).
Mammalia	Dasyuromorpha	Dasyuridae	Planigale tenuirostris	34.5	Lab	A. Clarke, P. Rothery, N. J. B. Isaac, Scaling of basal metabolic rate with body mass and temperature in mammals. J. Anim. Ecol. 79, 610-619 (2010).
Mammalia	Dasyuromorpha	Dasyuridae	Pseudantechinus macdonnellensis	34.2	Lab	A. Clarke, P. Rothery, N. J. B. Isaac, Scaling of basal metabolic rate with body mass and temperature in mammals. J. Anim. Ecol. 79, 610-619 (2010).
Mammalia	Dasyuromorpha	Dasyuridae	Sarcophilus harrisii	35.8	Lab	A. Clarke, P. Rothery, N. J. B. Isaac, Scaling of basal metabolic rate with body mass and temperature in mammals. J. Anim. Ecol. 79, 610-619 (2010).
Mammalia	Dasyuromorpha	Dasyuridae	Sminthopsis crassicaudata	35.2	Lab	A. Clarke, P. Rothery, N. J. B. Isaac, Scaling of basal metabolic rate with body mass and temperature in mammals. J. Anim. Ecol. 79, 610-619 (2010).
Mammalia	Dasyuromorpha	Dasyuridae	Sminthopsis macroura	36.4	Lab	A. Clarke, P. Rothery, N. J. B. Isaac, Scaling of basal metabolic rate with body mass and temperature in mammals. J. Anim. Ecol. 79, 610-619 (2010).
Mammalia	Dasyuromorpha	Dasyuridae	Sminthopsis murina	35	Lab	A. Clarke, P. Rothery, N. J. B. Isaac, Scaling of basal metabolic rate with body mass and temperature in mammals. J. Anim. Ecol. 79, 610-619 (2010).
Mammalia	Dasyuromorpha	Myrmecobiidae	Myrmecobius fasciatus	32.5	Lab	A. Clarke, P. Rothery, N. J. B. Isaac, Scaling of basal metabolic rate with body mass and temperature in mammals. J. Anim. Ecol. 79, 610-619 (2010).
Mammalia	Didelphimorphia	Didelphidae	Caluromys derbianus	35	Lab	A. Clarke, P. Rothery, N. J. B. Isaac, Scaling of basal metabolic rate with body mass and temperature in mammals. J. Anim. Ecol. 79, 610-619 (2010).
Mammalia	Didelphimorphia	Didelphidae	Chironectes minimus	35	Lab	A. Clarke, P. Rothery, N. J. B. Isaac, Scaling of basal metabolic rate with body mass and temperature in mammals. J. Anim. Ecol. 79, 610-619 (2010).
Mammalia	Didelphimorphia	Didelphidae	Didelphis marsupialis	35	Lab	A. Clarke, P. Rothery, N. J. B. Isaac, Scaling of basal metabolic rate with body mass and temperature in mammals. J. Anim. Ecol. 79, 610-619 (2010).
Mammalia	Didelphimorphia	Didelphidae	Didelphis virginiana	35	Lab	A. Clarke, P. Rothery, N. J. B. Isaac, Scaling of basal metabolic rate with body mass and temperature in mammals. J. Anim. Ecol. 79, 610-619 (2010).
Mammalia	Didelphimorphia	Didelphidae	Gracilinanus microtarsus	35	Lab	A. Clarke, P. Rothery, N. J. B. Isaac, Scaling of basal metabolic rate with body mass and temperature in mammals. J. Anim. Ecol. 79, 610-619 (2010).
Mammalia	Didelphimorphia	Didelphidae	Lutreolina crassicaudata	35.8	Lab	A. Clarke, P. Rothery, N. J. B. Isaac, Scaling of basal metabolic rate with body mass and temperature in mammals. J. Anim. Ecol. 79, 610-619 (2010).
Mammalia	Didelphimorphia	Didelphidae	Marmosa robinsoni	34	Lab	A. Clarke, P. Rothery, N. J. B. Isaac, Scaling of basal metabolic rate with body mass and temperature in mammals. J. Anim. Ecol. 79, 610-619 (2010).
Mammalia	Didelphimorphia	Didelphidae	Metachirus nudicaudatus	35	Lab	A. Clarke, P. Rothery, N. J. B. Isaac, Scaling of basal metabolic rate with body mass and temperature in mammals. J. Anim. Ecol. 79, 610-619 (2010).
Mammalia	Didelphimorphia	Didelphidae	Monodelphis brevicaudata	33.7	Lab	A. Clarke, P. Rothery, N. J. B. Isaac, Scaling of basal metabolic rate with body mass and temperature in mammals. J. Anim. Ecol. 79, 610-619 (2010).
Mammalia	Didelphimorphia	Didelphidae	Monodelphis domestica	32.6	Lab	A. Clarke, P. Rothery, N. J. B. Isaac, Scaling of basal metabolic rate with body mass and temperature in mammals. J. Anim. Ecol. 79, 610-619 (2010).
Mammalia	Didelphimorphia	Didelphidae	Philander opossum	35.8	Lab	A. Clarke, P. Rothery, N. J. B. Isaac, Scaling of basal metabolic rate with body mass and temperature in mammals. J. Anim. Ecol. 79, 610-619 (2010).
Mammalia	Diprotodontia	Burramyidae	Burramys parvus	36.1	Lab	A. Clarke, P. Rothery, N. J. B. Isaac, Scaling of basal metabolic rate with body mass and temperature in mammals. J. Anim. Ecol. 79, 610-619 (2010).
Mammalia	Diprotodontia	Burramyidae	Cercartetus concinnus	34.4	Lab	A. Clarke, P. Rothery, N. J. B. Isaac, Scaling of basal metabolic rate with body mass and temperature in mammals. J. Anim. Ecol. 79, 610-619 (2010).
Mammalia	Diprotodontia	Burramyidae	Cercartetus lepidus	33.7	Lab	A. Clarke, P. Rothery, N. J. B. Isaac, Scaling of basal metabolic rate with body mass and temperature in mammals. J. Anim. Ecol. 79, 610-619 (2010).
Mammalia	Diprotodontia	Burramyidae	Cercartetus nanus	35.6	Lab	A. Clarke, P. Rothery, N. J. B. Isaac, Scaling of basal metabolic rate with body mass and temperature in mammals. J. Anim. Ecol. 79, 610-619 (2010).
Mammalia	Diprotodontia	Macropodidae	Dendrolagus matschiei	36.3	Lab	A. Clarke, P. Rothery, N. J. B. Isaac, Scaling of basal metabolic rate with body mass and temperature in mammals. J. Anim. Ecol. 79, 610-619 (2010).
Mammalia	Diprotodontia	Macropodidae	Lagorchestes conspicillatus	36	Lab	A. Clarke, P. Rothery, N. J. B. Isaac, Scaling of basal metabolic rate with body mass and temperature in mammals. J. Anim. Ecol. 79, 610-619 (2010).
Mammalia	Diprotodontia	Macropodidae	Macropus fuliginosus	37.2	Lab	A. Clarke, P. Rothery, Scaling of body temperature in mammals and birds. Funct. Ecol. 22, 58-67 (2008).
Mammalia	Diprotodontia	Macropodidae	Macropus giganteus	36	Field	A. Clarke, P. Rothery, Scaling of body temperature in mammals and birds. Funct. Ecol. 22, 58-67 (2008).
Mammalia	Diprotodontia	Macropodidae	Notamacropus agilis	37.9	NA	A. Clarke, P. Rothery, Scaling of body temperature in mammals and birds. Funct. Ecol. 22, 58-67 (2008).
Mammalia	Diprotodontia	Macropodidae	Notamacropus dorsalis	37.4	NA	A. Clarke, P. Rothery, Scaling of body temperature in mammals and birds. Funct. Ecol. 22, 58-67 (2008).
Mammalia	Diprotodontia	Macropodidae	Notamacropus eugenii	36.5	Lab	A. Clarke, P. Rothery, N. J. B. Isaac, Scaling of basal metabolic rate with body mass and temperature in mammals. J. Anim. Ecol. 79, 610-619 (2010).
Mammalia	Diprotodontia	Macropodidae	Notamacropus parryi	36.7	NA	A. Clarke, P. Rothery, Scaling of body temperature in mammals and birds. Funct. Ecol. 22, 58-67 (2008).
Mammalia	Diprotodontia	Macropodidae	Notamacropus rufogriseus	37.7	NA	A. Clarke, P. Rothery, Scaling of body temperature in mammals and birds. Funct. Ecol. 22, 58-67 (2008).
Mammalia	Diprotodontia	Macropodidae	Osphranter robustus	36.1	Lab	A. Clarke, P. Rothery, N. J. B. Isaac, Scaling of basal metabolic rate with body mass and temperature in mammals. J. Anim. Ecol. 79, 610-619 (2010).
Mammalia	Diprotodontia	Macropodidae	Osphranter rufus	35.9	Lab	A. Clarke, P. Rothery, N. J. B. Isaac, Scaling of basal metabolic rate with body mass and temperature in mammals. J. Anim. Ecol. 79, 610-619 (2010).
Mammalia	Diprotodontia	Macropodidae	Setonix brachyurus	36.3	Lab	A. Clarke, P. Rothery, N. J. B. Isaac, Scaling of basal metabolic rate with body mass and temperature in mammals. J. Anim. Ecol. 79, 610-619 (2010).
Mammalia	Diprotodontia	Macropodidae	Wallabia bicolor	39.9	NA	A. Clarke, P. Rothery, Scaling of body temperature in mammals and birds. Funct. Ecol. 22, 58-67 (2008).
Mammalia	Diprotodontia	Petauridae	Petaurus breviceps	36.4	Lab	A. Clarke, P. Rothery, N. J. B. Isaac, Scaling of basal metabolic rate with body mass and temperature in mammals. J. Anim. Ecol. 79, 610-619 (2010).
Mammalia	Diprotodontia	Petauridae	Petaurus norfolcensis	36.3	NA	A. Clarke, P. Rothery, Scaling of body temperature in mammals and birds. Funct. Ecol. 22, 58-67 (2008).
Mammalia	Diprotodontia	Phalangeridae	Acrobates pygmaeus	34.7	Lab	A. Clarke, P. Rothery, N. J. B. Isaac, Scaling of basal metabolic rate with body mass and temperature in mammals. J. Anim. Ecol. 79, 610-619 (2010).
Mammalia	Diprotodontia	Phalangeridae	Spilocuscus maculatus	34.7	Lab	A. Clarke, P. Rothery, N. J. B. Isaac, Scaling of basal metabolic rate with body mass and temperature in mammals. J. Anim. Ecol. 79, 610-619 (2010).
Mammalia	Diprotodontia	Phalangeridae	Trichosurus caninus	37	NA	A. Clarke, P. Rothery, Scaling of body temperature in mammals and birds. Funct. Ecol. 22, 58-67 (2008).
Mammalia	Diprotodontia	Phalangeridae	Trichosurus vulpecula	36	Lab	A. Clarke, P. Rothery, N. J. B. Isaac, Scaling of basal metabolic rate with body mass and temperature in mammals. J. Anim. Ecol. 79, 610-619 (2010).
Mammalia	Diprotodontia	Phascolarctidae	Phascolarctos cinereus	35.8	Lab	A. Clarke, P. Rothery, N. J. B. Isaac, Scaling of basal metabolic rate with body mass and temperature in mammals. J. Anim. Ecol. 79, 610-619 (2010).
Mammalia	Diprotodontia	Potoroidae	Aepyprymnus rufescens	36.5	Lab	A. Clarke, P. Rothery, N. J. B. Isaac, Scaling of basal metabolic rate with body mass and temperature in mammals. J. Anim. Ecol. 79, 610-619 (2010).
Mammalia	Diprotodontia	Potoroidae	Bettongia gaimardi	35.6	Lab	A. Clarke, P. Rothery, N. J. B. Isaac, Scaling of basal metabolic rate with body mass and temperature in mammals. J. Anim. Ecol. 79, 610-619 (2010).
Mammalia	Diprotodontia	Potoroidae	Bettongia penicillata	37.2	Lab	A. Clarke, P. Rothery, N. J. B. Isaac, Scaling of basal metabolic rate with body mass and temperature in mammals. J. Anim. Ecol. 79, 610-619 (2010).
Mammalia	Diprotodontia	Potoroidae	Potorous tridactylus	35.9	Lab	A. Clarke, P. Rothery, N. J. B. Isaac, Scaling of basal metabolic rate with body mass and temperature in mammals. J. Anim. Ecol. 79, 610-619 (2010).
Mammalia	Diprotodontia	Pseudocheiridae	Petauroides volans	35.4	Lab	A. Clarke, P. Rothery, N. J. B. Isaac, Scaling of basal metabolic rate with body mass and temperature in mammals. J. Anim. Ecol. 79, 610-619 (2010).
Mammalia	Diprotodontia	Pseudocheiridae	Pseudocheirus peregrinus	37.4	Lab	A. Clarke, P. Rothery, N. J. B. Isaac, Scaling of basal metabolic rate with body mass and temperature in mammals. J. Anim. Ecol. 79, 610-619 (2010).
Mammalia	Diprotodontia	Tarsipedidae	Tarsipes rostratus	36.6	Lab	A. Clarke, P. Rothery, N. J. B. Isaac, Scaling of basal metabolic rate with body mass and temperature in mammals. J. Anim. Ecol. 79, 610-619 (2010).
Mammalia	Diprotodontia	Vombatidae	Lasiorhinus latifrons	35.3	Lab	A. Clarke, P. Rothery, N. J. B. Isaac, Scaling of basal metabolic rate with body mass and temperature in mammals. J. Anim. Ecol. 79, 610-619 (2010).
Mammalia	Eulipotyphla	Erinaceidae	Atelerix albiventris	35.2	Lab	A. Clarke, P. Rothery, N. J. B. Isaac, Scaling of basal metabolic rate with body mass and temperature in mammals. J. Anim. Ecol. 79, 610-619 (2010).
Mammalia	Eulipotyphla	Erinaceidae	Echinosorex gymnura	36.3	Lab	A. Clarke, P. Rothery, N. J. B. Isaac, Scaling of basal metabolic rate with body mass and temperature in mammals. J. Anim. Ecol. 79, 610-619 (2010).
Mammalia	Eulipotyphla	Erinaceidae	Erinaceus concolor	35.2	Lab	A. Clarke, P. Rothery, N. J. B. Isaac, Scaling of basal metabolic rate with body mass and temperature in mammals. J. Anim. Ecol. 79, 610-619 (2010).
Mammalia	Eulipotyphla	Erinaceidae	Erinaceus europaeus	34	Field	A. Shkolnik, K. Schmidt-Nielsen, Temperature regulation in hedgehogs from temperate and desert environments. Physiol. Zool. 49, 56-64 (1976).
Mammalia	Eulipotyphla	Erinaceidae	Hemiechinus auritus	33.8	Field	A. Clarke, P. Rothery, N. J. B. Isaac, Scaling of basal metabolic rate with body mass and temperature in mammals. J. Anim. Ecol. 79, 610-619 (2010).
Mammalia	Eulipotyphla	Erinaceidae	Hylomys suillus	37.3	Lab	A. Clarke, P. Rothery, N. J. B. Isaac, Scaling of basal metabolic rate with body mass and temperature in mammals. J. Anim. Ecol. 79, 610-619 (2010).
Mammalia	Eulipotyphla	Erinaceidae	Paraechinus aethiopicus	34.2	Field	A. Clarke, P. Rothery, N. J. B. Isaac, Scaling of basal metabolic rate with body mass and temperature in mammals. J. Anim. Ecol. 79, 610-619 (2010).
Mammalia	Eulipotyphla	Soricidae	Blarina brevicauda	38.3	Lab	A. Clarke, P. Rothery, N. J. B. Isaac, Scaling of basal metabolic rate with body mass and temperature in mammals. J. Anim. Ecol. 79, 610-619 (2010).
Mammalia	Eulipotyphla	Soricidae	Blarina carolinensis	36.8	Lab	A. Clarke, P. Rothery, N. J. B. Isaac, Scaling of basal metabolic rate with body mass and temperature in mammals. J. Anim. Ecol. 79, 610-619 (2010).
Mammalia	Eulipotyphla	Soricidae	Crocidura crossei	34.3	Lab	A. Clarke, P. Rothery, N. J. B. Isaac, Scaling of basal metabolic rate with body mass and temperature in mammals. J. Anim. Ecol. 79, 610-619 (2010).
Mammalia	Eulipotyphla	Soricidae	Crocidura hildegardeae	35.7	Lab	A. Clarke, P. Rothery, N. J. B. Isaac, Scaling of basal metabolic rate with body mass and temperature in mammals. J. Anim. Ecol. 79, 610-619 (2010).
Mammalia	Eulipotyphla	Soricidae	Crocidura luna	34.8	Lab	A. Clarke, P. Rothery, N. J. B. Isaac, Scaling of basal metabolic rate with body mass and temperature in mammals. J. Anim. Ecol. 79, 610-619 (2010).
Mammalia	Eulipotyphla	Soricidae	Crocidura olivieri	35.3	Lab	A. Clarke, P. Rothery, N. J. B. Isaac, Scaling of basal metabolic rate with body mass and temperature in mammals. J. Anim. Ecol. 79, 610-619 (2010).
Mammalia	Eulipotyphla	Soricidae	Crocidura poensis	35.5	Lab	A. Clarke, P. Rothery, N. J. B. Isaac, Scaling of basal metabolic rate with body mass and temperature in mammals. J. Anim. Ecol. 79, 610-619 (2010).
Mammalia	Eulipotyphla	Soricidae	Crocidura russula	34.7	Lab	A. Clarke, P. Rothery, N. J. B. Isaac, Scaling of basal metabolic rate with body mass and temperature in mammals. J. Anim. Ecol. 79, 610-619 (2010).
Mammalia	Eulipotyphla	Soricidae	Crocidura suaveolens	35.1	Lab	A. Clarke, P. Rothery, N. J. B. Isaac, Scaling of basal metabolic rate with body mass and temperature in mammals. J. Anim. Ecol. 79, 610-619 (2010).
Mammalia	Eulipotyphla	Soricidae	Crocidura viaria	34.5	Lab	A. Clarke, P. Rothery, N. J. B. Isaac, Scaling of basal metabolic rate with body mass and temperature in mammals. J. Anim. Ecol. 79, 610-619 (2010).
Mammalia	Eulipotyphla	Soricidae	Cryptotis parva	37	Lab	A. Clarke, P. Rothery, N. J. B. Isaac, Scaling of basal metabolic rate with body mass and temperature in mammals. J. Anim. Ecol. 79, 610-619 (2010).
Mammalia	Eulipotyphla	Soricidae	Neomys fodiens	37.3	Lab	A. Clarke, P. Rothery, N. J. B. Isaac, Scaling of basal metabolic rate with body mass and temperature in mammals. J. Anim. Ecol. 79, 610-619 (2010).
Mammalia	Eulipotyphla	Soricidae	Notiosorex crawfordi	37.6	Lab	A. Clarke, P. Rothery, N. J. B. Isaac, Scaling of basal metabolic rate with body mass and temperature in mammals. J. Anim. Ecol. 79, 610-619 (2010).
Mammalia	Eulipotyphla	Soricidae	Sorex alpinus	38.6	Lab	A. Clarke, P. Rothery, N. J. B. Isaac, Scaling of basal metabolic rate with body mass and temperature in mammals. J. Anim. Ecol. 79, 610-619 (2010).
Mammalia	Eulipotyphla	Soricidae	Sorex cinereus	38.4	Lab	A. Clarke, P. Rothery, N. J. B. Isaac, Scaling of basal metabolic rate with body mass and temperature in mammals. J. Anim. Ecol. 79, 610-619 (2010).
Mammalia	Eulipotyphla	Soricidae	Sorex coronatus	37.6	Lab	A. Clarke, P. Rothery, N. J. B. Isaac, Scaling of basal metabolic rate with body mass and temperature in mammals. J. Anim. Ecol. 79, 610-619 (2010).
Mammalia	Eulipotyphla	Soricidae	Sorex minutus	38.5	Lab	A. Clarke, P. Rothery, N. J. B. Isaac, Scaling of basal metabolic rate with body mass and temperature in mammals. J. Anim. Ecol. 79, 610-619 (2010).
Mammalia	Eulipotyphla	Soricidae	Sorex palustris	39.7	NA	A. Clarke, P. Rothery, Scaling of body temperature in mammals and birds. Funct. Ecol. 22, 58-67 (2008).
Mammalia	Eulipotyphla	Soricidae	Sorex vagrans	38	Lab	A. Clarke, P. Rothery, N. J. B. Isaac, Scaling of basal metabolic rate with body mass and temperature in mammals. J. Anim. Ecol. 79, 610-619 (2010).
Mammalia	Eulipotyphla	Soricidae	Suncus etruscus	36	Lab	K. D. Jürgens, R. Fons, T. Peters, S. Sender, Heart and respiratory rates and their significance for convective oxygen transport rates in the smallest mammal, the Etruscan shrew Suncus etruscus. J. Exp. Biol. 199, 2579-2584 (1996).
Mammalia	Eulipotyphla	Soricidae	Suncus murinus	37.7	Lab	U. Oron, A. W. Crompton C. R. Taylor, Energetic cost of locomotion of some "Primitive" mammals. Physiol. Zool. 54, 463-469 (1981).
Mammalia	Eulipotyphla	Talpidae	Condylura cristata	37.7	Lab	A. Clarke, P. Rothery, N. J. B. Isaac, Scaling of basal metabolic rate with body mass and temperature in mammals. J. Anim. Ecol. 79, 610-619 (2010).
Mammalia	Eulipotyphla	Talpidae	Neurotrichus gibbsii	38.4	Lab	A. Clarke, P. Rothery, N. J. B. Isaac, Scaling of basal metabolic rate with body mass and temperature in mammals. J. Anim. Ecol. 79, 610-619 (2010).
Mammalia	Eulipotyphla	Talpidae	Scalopus aquaticus	36	Lab	A. Clarke, P. Rothery, N. J. B. Isaac, Scaling of basal metabolic rate with body mass and temperature in mammals. J. Anim. Ecol. 79, 610-619 (2010).
Mammalia	Hyracoidea	Procaviidae	Heterohyrax brucei	36.7	Field	A. Clarke, P. Rothery, N. J. B. Isaac, Scaling of basal metabolic rate with body mass and temperature in mammals. J. Anim. Ecol. 79, 610-619 (2010).
Mammalia	Hyracoidea	Procaviidae	Procavia capensis	37	Lab	I. S. Mcnairn, N. Fairall, Metabolic rate and body temperature of adult and juvenile hyrax (Procavia capensis). Comp. Biochem. Physiol. A. 79, 539-545 (1984).
Mammalia	Lagomorpha	Leporidae	Lepus alleni	37.9	Field	A. Clarke, P. Rothery, N. J. B. Isaac, Scaling of basal metabolic rate with body mass and temperature in mammals. J. Anim. Ecol. 79, 610-619 (2010).
Mammalia	Lagomorpha	Leporidae	Lepus americanus	39.8	Field	A. Clarke, P. Rothery, N. J. B. Isaac, Scaling of basal metabolic rate with body mass and temperature in mammals. J. Anim. Ecol. 79, 610-619 (2010).
Mammalia	Lagomorpha	Leporidae	Lepus arcticus	38.9	Lab	A. Clarke, P. Rothery, N. J. B. Isaac, Scaling of basal metabolic rate with body mass and temperature in mammals. J. Anim. Ecol. 79, 610-619 (2010).
Mammalia	Lagomorpha	Leporidae	Lepus californicus	39.2	Lab	A. Clarke, P. Rothery, N. J. B. Isaac, Scaling of basal metabolic rate with body mass and temperature in mammals. J. Anim. Ecol. 79, 610-619 (2010).
Mammalia	Lagomorpha	Leporidae	Lepus timidus	39.7	Lab	A. Clarke, P. Rothery, N. J. B. Isaac, Scaling of basal metabolic rate with body mass and temperature in mammals. J. Anim. Ecol. 79, 610-619 (2010).
Mammalia	Lagomorpha	Leporidae	Lepus townsendii	38.2	Lab	A. Clarke, P. Rothery, N. J. B. Isaac, Scaling of basal metabolic rate with body mass and temperature in mammals. J. Anim. Ecol. 79, 610-619 (2010).
Mammalia	Lagomorpha	Leporidae	Oryctolagus cuniculus	39	NA	A. Clarke, P. Rothery, N. J. B. Isaac, Scaling of basal metabolic rate with body mass and temperature in mammals. J. Anim. Ecol. 79, 610-619 (2010).
Mammalia	Lagomorpha	Leporidae	Sylvilagus audubonii	38.3	Lab	A. Clarke, P. Rothery, N. J. B. Isaac, Scaling of basal metabolic rate with body mass and temperature in mammals. J. Anim. Ecol. 79, 610-619 (2010).
Mammalia	Lagomorpha	Leporidae	Sylvilagus floridanus	39.4	NA	A. Clarke, P. Rothery, Scaling of body temperature in mammals and birds. Funct. Ecol. 22, 58-67 (2008).
Mammalia	Lagomorpha	Ochotonidae	Ochotona collaris	39	NA	A. Clarke, P. Rothery, Scaling of body temperature in mammals and birds. Funct. Ecol. 22, 58-67 (2008).
Mammalia	Lagomorpha	Ochotonidae	Ochotona princeps	40.1	Field	A. Clarke, P. Rothery, N. J. B. Isaac, Scaling of basal metabolic rate with body mass and temperature in mammals. J. Anim. Ecol. 79, 610-619 (2010).
Mammalia	Macroscelidea	Macroscelididae	Elephantulus brachyrhynchus	37.5	Lab	A. Clarke, P. Rothery, N. J. B. Isaac, Scaling of basal metabolic rate with body mass and temperature in mammals. J. Anim. Ecol. 79, 610-619 (2010).
Mammalia	Macroscelidea	Macroscelididae	Elephantulus edwardii	37.6	Field	A. Clarke, P. Rothery, N. J. B. Isaac, Scaling of basal metabolic rate with body mass and temperature in mammals. J. Anim. Ecol. 79, 610-619 (2010).
Mammalia	Macroscelidea	Macroscelididae	Elephantulus intufi	37.2	Lab	A. Clarke, P. Rothery, N. J. B. Isaac, Scaling of basal metabolic rate with body mass and temperature in mammals. J. Anim. Ecol. 79, 610-619 (2010).
Mammalia	Macroscelidea	Macroscelididae	Elephantulus myurus	36.9	Lab	A. Clarke, P. Rothery, N. J. B. Isaac, Scaling of basal metabolic rate with body mass and temperature in mammals. J. Anim. Ecol. 79, 610-619 (2010).
Mammalia	Macroscelidea	Macroscelididae	Elephantulus rufescens	37.3	Lab	A. Clarke, P. Rothery, N. J. B. Isaac, Scaling of basal metabolic rate with body mass and temperature in mammals. J. Anim. Ecol. 79, 610-619 (2010).
Mammalia	Macroscelidea	Macroscelididae	Macroscelides proboscideus	39.1	Lab	L. Roxburgh, M. R. Perrin, Temperature regulation and activity pattern of the round-eared elephant shrew Macroscelides proboscideus (Shaw). J. Therm. Biol. 19, 13-20 (1994).
Mammalia	Macroscelidea	Macroscelididae	Petrodromus tetradactylus	37.5	Lab	A. Clarke, P. Rothery, N. J. B. Isaac, Scaling of basal metabolic rate with body mass and temperature in mammals. J. Anim. Ecol. 79, 610-619 (2010).
Mammalia	Macroscelidea	Macroscelididae	Petrosaltator rozeti	37.1	Lab	A. Clarke, P. Rothery, N. J. B. Isaac, Scaling of basal metabolic rate with body mass and temperature in mammals. J. Anim. Ecol. 79, 610-619 (2010).
Mammalia	Monotremata	Ornithorhynchidae	Ornithorhynchus anatinus	34	Field	B. K. Mcnab, Body weight and the energetics of temperature regulation. J. Exp. Biol. 53, 329-348 (1970).
Mammalia	Monotremata	Tachyglossidae	Tachyglossus aculeatus	30.7	Lab	A. Clarke, P. Rothery, N. J. B. Isaac, Scaling of basal metabolic rate with body mass and temperature in mammals. J. Anim. Ecol. 79, 610-619 (2010).
Mammalia	Monotremata	Tachyglossidae	Zaglossus bruijni	30.8	Lab	A. Clarke, P. Rothery, N. J. B. Isaac, Scaling of basal metabolic rate with body mass and temperature in mammals. J. Anim. Ecol. 79, 610-619 (2010).
Mammalia	Notoryctemorphia	Notoryctidae	Notoryctes caurinus	30.8	Lab	A. Clarke, P. Rothery, N. J. B. Isaac, Scaling of basal metabolic rate with body mass and temperature in mammals. J. Anim. Ecol. 79, 610-619 (2010).
Mammalia	Paucituberculata	Caenolestidae	Caenolestes fuliginosus	35.4	NA	A. Clarke, P. Rothery, Scaling of body temperature in mammals and birds. Funct. Ecol. 22, 58-67 (2008).
Mammalia	Peramelemorphia	Peramelidae	Echymipera kalubu	35	Lab	A. Clarke, P. Rothery, N. J. B. Isaac, Scaling of basal metabolic rate with body mass and temperature in mammals. J. Anim. Ecol. 79, 610-619 (2010).
Mammalia	Peramelemorphia	Peramelidae	Echymipera rufescens	35.2	Lab	A. Clarke, P. Rothery, N. J. B. Isaac, Scaling of basal metabolic rate with body mass and temperature in mammals. J. Anim. Ecol. 79, 610-619 (2010).
Mammalia	Peramelemorphia	Peramelidae	Isoodon auratus	33.8	Lab	A. Clarke, P. Rothery, N. J. B. Isaac, Scaling of basal metabolic rate with body mass and temperature in mammals. J. Anim. Ecol. 79, 610-619 (2010).
Mammalia	Peramelemorphia	Peramelidae	Isoodon macrourus	35.9	Lab	A. Clarke, P. Rothery, N. J. B. Isaac, Scaling of basal metabolic rate with body mass and temperature in mammals. J. Anim. Ecol. 79, 610-619 (2010).
Mammalia	Peramelemorphia	Peramelidae	Isoodon obesulus	33.9	Lab	A. Clarke, P. Rothery, N. J. B. Isaac, Scaling of basal metabolic rate with body mass and temperature in mammals. J. Anim. Ecol. 79, 610-619 (2010).
Mammalia	Peramelemorphia	Peramelidae	Perameles gunnii	35.2	Lab	A. Clarke, P. Rothery, N. J. B. Isaac, Scaling of basal metabolic rate with body mass and temperature in mammals. J. Anim. Ecol. 79, 610-619 (2010).
Mammalia	Peramelemorphia	Peramelidae	Perameles nasuta	36.1	Lab	A. Clarke, P. Rothery, N. J. B. Isaac, Scaling of basal metabolic rate with body mass and temperature in mammals. J. Anim. Ecol. 79, 610-619 (2010).
Mammalia	Peramelemorphia	Thylacomyidae	Macrotis lagotis	35	Lab	A. Clarke, P. Rothery, N. J. B. Isaac, Scaling of basal metabolic rate with body mass and temperature in mammals. J. Anim. Ecol. 79, 610-619 (2010).
Mammalia	Perissodactyla	Rhinocerotidae	Ceratotherium simum	37.5	Field	A. Clarke, P. Rothery, Baseline Laboratory Data for the White Rhinoceros (Ceratotherium simum simum). J. Zoo. Anim. M. 7, 11-16 (1976).
Mammalia	Pholidota	Manidae	Manis crassicaudata	33.4	NA	A. Clarke, P. Rothery, N. J. B. Isaac, Scaling of basal metabolic rate with body mass and temperature in mammals. J. Anim. Ecol. 79, 610-619 (2010).
Mammalia	Pholidota	Manidae	Manis javanica	32.3	NA	A. Clarke, P. Rothery, N. J. B. Isaac, Scaling of basal metabolic rate with body mass and temperature in mammals. J. Anim. Ecol. 79, 610-619 (2010).
Mammalia	Pholidota	Manidae	Manis pentadactyla	33.4	Lab	A. Clarke, P. Rothery, N. J. B. Isaac, Scaling of basal metabolic rate with body mass and temperature in mammals. J. Anim. Ecol. 79, 610-619 (2010).
Mammalia	Pholidota	Manidae	Phataginus tetradactyla	33	Lab	A. Clarke, P. Rothery, N. J. B. Isaac, Scaling of basal metabolic rate with body mass and temperature in mammals. J. Anim. Ecol. 79, 610-619 (2010).
Mammalia	Pholidota	Manidae	Phataginus tricuspis	32.6	Lab	A. Clarke, P. Rothery, N. J. B. Isaac, Scaling of basal metabolic rate with body mass and temperature in mammals. J. Anim. Ecol. 79, 610-619 (2010).
Mammalia	Pilosa	Bradypodidae	Bradypus tridactylus	31.5	NA	A. Clarke, P. Rothery, Scaling of body temperature in mammals and birds. Funct. Ecol. 22, 58-67 (2008).
Mammalia	Pilosa	Bradypodidae	Bradypus variegatus	33	NA	A. Clarke, P. Rothery, N. J. B. Isaac, Scaling of basal metabolic rate with body mass and temperature in mammals. J. Anim. Ecol. 79, 610-619 (2010).
Mammalia	Pilosa	Cyclopedidae	Cyclopes didactylus	33	Lab	A. Clarke, P. Rothery, N. J. B. Isaac, Scaling of basal metabolic rate with body mass and temperature in mammals. J. Anim. Ecol. 79, 610-619 (2010).
Mammalia	Pilosa	Megalonychidae	Choloepus hoffmanni	34.4	Field	A. Clarke, P. Rothery, N. J. B. Isaac, Scaling of basal metabolic rate with body mass and temperature in mammals. J. Anim. Ecol. 79, 610-619 (2010).
Mammalia	Pilosa	Myrmecophagidae	Myrmecophaga tridactyla	32.5	Lab	A. Clarke, P. Rothery, N. J. B. Isaac, Scaling of basal metabolic rate with body mass and temperature in mammals. J. Anim. Ecol. 79, 610-619 (2010).
Mammalia	Pilosa	Myrmecophagidae	Tamandua mexicana	32	Lab	A. Clarke, P. Rothery, N. J. B. Isaac, Scaling of basal metabolic rate with body mass and temperature in mammals. J. Anim. Ecol. 79, 610-619 (2010).
Mammalia	Pilosa	Myrmecophagidae	Tamandua tetradactyla	33.5	Lab	A. Clarke, P. Rothery, N. J. B. Isaac, Scaling of basal metabolic rate with body mass and temperature in mammals. J. Anim. Ecol. 79, 610-619 (2010).
Mammalia	Primates	Cebidae	Aotus trivirgatus	38	Lab	A. Clarke, P. Rothery, N. J. B. Isaac, Scaling of basal metabolic rate with body mass and temperature in mammals. J. Anim. Ecol. 79, 610-619 (2010).
Mammalia	Primates	Cebidae	Saimiri sciureus	38	Lab	A. Clarke, P. Rothery, N. J. B. Isaac, Scaling of basal metabolic rate with body mass and temperature in mammals. J. Anim. Ecol. 79, 610-619 (2010).
Mammalia	Primates	Cercopithecidae	Cercopithecus mitis	37.5	Lab	A. Clarke, P. Rothery, Scaling of body temperature in mammals and birds. Funct. Ecol. 22, 58-67 (2008).
Mammalia	Primates	Cercopithecidae	Colobus guereza	37	Lab	A. Clarke, P. Rothery, N. J. B. Isaac, Scaling of basal metabolic rate with body mass and temperature in mammals. J. Anim. Ecol. 79, 610-619 (2010).
Mammalia	Primates	Cercopithecidae	Erythrocebus patas	39.3	Lab	A. Clarke, P. Rothery, Scaling of body temperature in mammals and birds. Funct. Ecol. 22, 58-67 (2008).
Mammalia	Primates	Cercopithecidae	Macaca mulatta	39.3	NA	A. Clarke, P. Rothery, Scaling of body temperature in mammals and birds. Funct. Ecol. 22, 58-67 (2008).
Mammalia	Primates	Cercopithecidae	Papio anubis	37.3	Lab	A. Clarke, P. Rothery, N. J. B. Isaac, Scaling of basal metabolic rate with body mass and temperature in mammals. J. Anim. Ecol. 79, 610-619 (2010).
Mammalia	Primates	Cercopithecidae	Papio hamadryas	37	Field	A. Clarke, P. Rothery, N. J. B. Isaac, Scaling of basal metabolic rate with body mass and temperature in mammals. J. Anim. Ecol. 79, 610-619 (2010).
Mammalia	Primates	Cercopithecidae	Papio ursinus	37	Field	A. Clarke, P. Rothery, Scaling of body temperature in mammals and birds. Funct. Ecol. 22, 58-67 (2008).
Mammalia	Primates	Cheirogaleidae	Cheirogaleus medius	38	Lab	A. Clarke, P. Rothery, N. J. B. Isaac, Scaling of basal metabolic rate with body mass and temperature in mammals. J. Anim. Ecol. 79, 610-619 (2010).
Mammalia	Primates	Cheirogaleidae	Microcebus murinus	37.6	Lab	F. Aujard, F. Vasseur, Effect of ambient temperature on the body temperature rhythm of male gray mouse lemurs (Microcebus murinus). Int. J. Primatol. 22, 43-56 (2001).
Mammalia	Primates	Galagidae	Galago senegalensis	37.9	Lab	A. Clarke, P. Rothery, N. J. B. Isaac, Scaling of basal metabolic rate with body mass and temperature in mammals. J. Anim. Ecol. 79, 610-619 (2010).
Mammalia	Primates	Galagidae	Otolemur crassicaudatus	38	Lab	A. Clarke, P. Rothery, N. J. B. Isaac, Scaling of basal metabolic rate with body mass and temperature in mammals. J. Anim. Ecol. 79, 610-619 (2010).
Mammalia	Primates	Lemuridae	Eulemur fulvus	36.5	Lab	A. Clarke, P. Rothery, N. J. B. Isaac, Scaling of basal metabolic rate with body mass and temperature in mammals. J. Anim. Ecol. 79, 610-619 (2010).
Mammalia	Primates	Lorisidae	Loris tardigradus	35.5	NA	A. Clarke, P. Rothery, N. J. B. Isaac, Scaling of basal metabolic rate with body mass and temperature in mammals. J. Anim. Ecol. 79, 610-619 (2010).
Mammalia	Primates	Lorisidae	Nycticebus coucang	35.4	Lab	A. Clarke, P. Rothery, N. J. B. Isaac, Scaling of basal metabolic rate with body mass and temperature in mammals. J. Anim. Ecol. 79, 610-619 (2010).
Mammalia	Primates	Lorisidae	Perodicticus potto	36.1	Lab	A. Clarke, P. Rothery, N. J. B. Isaac, Scaling of basal metabolic rate with body mass and temperature in mammals. J. Anim. Ecol. 79, 610-619 (2010).
Mammalia	Primates	Tarsiidae	Carlito syrichta	33.8	Lab	A. Clarke, P. Rothery, N. J. B. Isaac, Scaling of basal metabolic rate with body mass and temperature in mammals. J. Anim. Ecol. 79, 610-619 (2010).
Mammalia	Proboscidea	Elephantidae	Elephas maximus	36	Lab	A. Clarke, P. Rothery, Scaling of body temperature in mammals and birds. Funct. Ecol. 22, 58-67 (2008).
Mammalia	Proboscidea	Elephantidae	Loxodonta africana	36.2	Lab	A. Clarke, P. Rothery, Scaling of body temperature in mammals and birds. Funct. Ecol. 22, 58-67 (2008).
Mammalia	Rodentia	Aplodontiidae	Aplodontia rufa	38	Lab	A. Clarke, P. Rothery, N. J. B. Isaac, Scaling of basal metabolic rate with body mass and temperature in mammals. J. Anim. Ecol. 79, 610-619 (2010).
Mammalia	Rodentia	Bathyergidae	Bathyergus janetta	34.7	Lab	A. Clarke, P. Rothery, N. J. B. Isaac, Scaling of basal metabolic rate with body mass and temperature in mammals. J. Anim. Ecol. 79, 610-619 (2010).
Mammalia	Rodentia	Bathyergidae	Bathyergus suillus	35.3	Lab	A. Clarke, P. Rothery, N. J. B. Isaac, Scaling of basal metabolic rate with body mass and temperature in mammals. J. Anim. Ecol. 79, 610-619 (2010).
Mammalia	Rodentia	Bathyergidae	Cryptomys hottentotus	34.4	Lab	A. Clarke, P. Rothery, N. J. B. Isaac, Scaling of basal metabolic rate with body mass and temperature in mammals. J. Anim. Ecol. 79, 610-619 (2010).
Mammalia	Rodentia	Bathyergidae	Fukomys amatus	35	NA	A. Clarke, P. Rothery, N. J. B. Isaac, Scaling of basal metabolic rate with body mass and temperature in mammals. J. Anim. Ecol. 79, 610-619 (2010).
Mammalia	Rodentia	Bathyergidae	Fukomys bocagei	33.7	Lab	A. Clarke, P. Rothery, N. J. B. Isaac, Scaling of basal metabolic rate with body mass and temperature in mammals. J. Anim. Ecol. 79, 610-619 (2010).
Mammalia	Rodentia	Bathyergidae	Fukomys damarensis	35.2	Lab	A. Clarke, P. Rothery, N. J. B. Isaac, Scaling of basal metabolic rate with body mass and temperature in mammals. J. Anim. Ecol. 79, 610-619 (2010).
Mammalia	Rodentia	Bathyergidae	Fukomys darlingi	33.3	Lab	A. Clarke, P. Rothery, N. J. B. Isaac, Scaling of basal metabolic rate with body mass and temperature in mammals. J. Anim. Ecol. 79, 610-619 (2010).
Mammalia	Rodentia	Bathyergidae	Fukomys mechowii	34	Lab	A. Clarke, P. Rothery, N. J. B. Isaac, Scaling of basal metabolic rate with body mass and temperature in mammals. J. Anim. Ecol. 79, 610-619 (2010).
Mammalia	Rodentia	Bathyergidae	Georychus capensis	36.4	Lab	A. Clarke, P. Rothery, N. J. B. Isaac, Scaling of basal metabolic rate with body mass and temperature in mammals. J. Anim. Ecol. 79, 610-619 (2010).
Mammalia	Rodentia	Bathyergidae	Heliophobius argenteocinereus	35.1	Lab	A. Clarke, P. Rothery, N. J. B. Isaac, Scaling of basal metabolic rate with body mass and temperature in mammals. J. Anim. Ecol. 79, 610-619 (2010).
Mammalia	Rodentia	Bathyergidae	Heterocephalus glaber	32.1	Lab	A. Clarke, P. Rothery, N. J. B. Isaac, Scaling of basal metabolic rate with body mass and temperature in mammals. J. Anim. Ecol. 79, 610-619 (2010).
Mammalia	Rodentia	Capromyidae	Capromys pilorides	35.7	Lab	A. Arends, B. K. McNab, The comparative energetics of ‘caviomorph’ rodents. Comp. Biochem. Phys. A. 130, 105-122 (2001).
Mammalia	Rodentia	Caviidae	Cavia porcellus	39	Lab	A. Clarke, P. Rothery, N. J. B. Isaac, Scaling of basal metabolic rate with body mass and temperature in mammals. J. Anim. Ecol. 79, 610-619 (2010).
Mammalia	Rodentia	Caviidae	Dolichotis salinicola	38.4	Lab	A. Clarke, P. Rothery, N. J. B. Isaac, Scaling of basal metabolic rate with body mass and temperature in mammals. J. Anim. Ecol. 79, 610-619 (2010).
Mammalia	Rodentia	Caviidae	Galea musteloides	37.3	Lab	A. Clarke, P. Rothery, N. J. B. Isaac, Scaling of basal metabolic rate with body mass and temperature in mammals. J. Anim. Ecol. 79, 610-619 (2010).
Mammalia	Rodentia	Caviidae	Hydrochoerus hydrochaeris	37.1	Lab	A. Clarke, P. Rothery, N. J. B. Isaac, Scaling of basal metabolic rate with body mass and temperature in mammals. J. Anim. Ecol. 79, 610-619 (2010).
Mammalia	Rodentia	Caviidae	Kerodon rupestris	38.2	Lab	A. Clarke, P. Rothery, N. J. B. Isaac, Scaling of basal metabolic rate with body mass and temperature in mammals. J. Anim. Ecol. 79, 610-619 (2010).
Mammalia	Rodentia	Chinchillidae	Chinchilla lanigera	35.7	Lab	A. Clarke, P. Rothery, N. J. B. Isaac, Scaling of basal metabolic rate with body mass and temperature in mammals. J. Anim. Ecol. 79, 610-619 (2010).
Mammalia	Rodentia	Chinchillidae	Lagostomus maximus	36.8	Lab	A. Clarke, P. Rothery, N. J. B. Isaac, Scaling of basal metabolic rate with body mass and temperature in mammals. J. Anim. Ecol. 79, 610-619 (2010).
Mammalia	Rodentia	Cricetidae	Abrothrix andina	37.7	NA	A. Clarke, P. Rothery, N. J. B. Isaac, Scaling of basal metabolic rate with body mass and temperature in mammals. J. Anim. Ecol. 79, 610-619 (2010).
Mammalia	Rodentia	Cricetidae	Abrothrix longipilis	37.4	Lab	A. Clarke, P. Rothery, N. J. B. Isaac, Scaling of basal metabolic rate with body mass and temperature in mammals. J. Anim. Ecol. 79, 610-619 (2010).
Mammalia	Rodentia	Cricetidae	Abrothrix olivacea	37.2	NA	A. Clarke, P. Rothery, N. J. B. Isaac, Scaling of basal metabolic rate with body mass and temperature in mammals. J. Anim. Ecol. 79, 610-619 (2010).
Mammalia	Rodentia	Cricetidae	Akodon azarae	37.7	Lab	A. Clarke, P. Rothery, N. J. B. Isaac, Scaling of basal metabolic rate with body mass and temperature in mammals. J. Anim. Ecol. 79, 610-619 (2010).
Mammalia	Rodentia	Cricetidae	Alexandromys oeconomus	38.4	NA	A. Clarke, P. Rothery, N. J. B. Isaac, Scaling of basal metabolic rate with body mass and temperature in mammals. J. Anim. Ecol. 79, 610-619 (2010).
Mammalia	Rodentia	Cricetidae	Arvicola amphibius	37.5	NA	A. Clarke, P. Rothery, N. J. B. Isaac, Scaling of basal metabolic rate with body mass and temperature in mammals. J. Anim. Ecol. 79, 610-619 (2010).
Mammalia	Rodentia	Cricetidae	Auliscomys boliviensis	36.3	Lab	A. Clarke, P. Rothery, N. J. B. Isaac, Scaling of basal metabolic rate with body mass and temperature in mammals. J. Anim. Ecol. 79, 610-619 (2010).
Mammalia	Rodentia	Cricetidae	Baiomys taylori	36	Lab	A. Clarke, P. Rothery, N. J. B. Isaac, Scaling of basal metabolic rate with body mass and temperature in mammals. J. Anim. Ecol. 79, 610-619 (2010).
Mammalia	Rodentia	Cricetidae	Calomys musculinus	36.2	Lab	A. Clarke, P. Rothery, N. J. B. Isaac, Scaling of basal metabolic rate with body mass and temperature in mammals. J. Anim. Ecol. 79, 610-619 (2010).
Mammalia	Rodentia	Cricetidae	Calomys venustus	37.1	Lab	A. Clarke, P. Rothery, N. J. B. Isaac, Scaling of basal metabolic rate with body mass and temperature in mammals. J. Anim. Ecol. 79, 610-619 (2010).
Mammalia	Rodentia	Cricetidae	Cricetus cricetus	39.5	Lab	A. Clarke, P. Rothery, N. J. B. Isaac, Scaling of basal metabolic rate with body mass and temperature in mammals. J. Anim. Ecol. 79, 610-619 (2010).
Mammalia	Rodentia	Cricetidae	Eligmodontia typus	36.4	Lab	A. Clarke, P. Rothery, N. J. B. Isaac, Scaling of basal metabolic rate with body mass and temperature in mammals. J. Anim. Ecol. 79, 610-619 (2010).
Mammalia	Rodentia	Cricetidae	Graomys griseoflavus	36.1	Lab	A. Clarke, P. Rothery, N. J. B. Isaac, Scaling of basal metabolic rate with body mass and temperature in mammals. J. Anim. Ecol. 79, 610-619 (2010).
Mammalia	Rodentia	Cricetidae	Isthmomys pirrensis	37.6	Lab	A. Clarke, P. Rothery, N. J. B. Isaac, Scaling of basal metabolic rate with body mass and temperature in mammals. J. Anim. Ecol. 79, 610-619 (2010).
Mammalia	Rodentia	Cricetidae	Lasiopodomys brandtii	36.2	Lab	A. Clarke, P. Rothery, Scaling of body temperature in mammals and birds. Funct. Ecol. 22, 58-67 (2008).
Mammalia	Rodentia	Cricetidae	Lemmiscus curtatus	37.1	Lab	A. Clarke, P. Rothery, N. J. B. Isaac, Scaling of basal metabolic rate with body mass and temperature in mammals. J. Anim. Ecol. 79, 610-619 (2010).
Mammalia	Rodentia	Cricetidae	Lemmus sibiricus	38.3	Lab	A. Clarke, P. Rothery, Scaling of body temperature in mammals and birds. Funct. Ecol. 22, 58-67 (2008).
Mammalia	Rodentia	Cricetidae	Lemmus trimucronatus	38.3	Lab	A. Clarke, P. Rothery, N. J. B. Isaac, Scaling of basal metabolic rate with body mass and temperature in mammals. J. Anim. Ecol. 79, 610-619 (2010).
Mammalia	Rodentia	Cricetidae	Loxodontomys micropus	37.4	Lab	A. Clarke, P. Rothery, N. J. B. Isaac, Scaling of basal metabolic rate with body mass and temperature in mammals. J. Anim. Ecol. 79, 610-619 (2010).
Mammalia	Rodentia	Cricetidae	Megadontomys thomasi	37.8	Lab	A. Clarke, P. Rothery, N. J. B. Isaac, Scaling of basal metabolic rate with body mass and temperature in mammals. J. Anim. Ecol. 79, 610-619 (2010).
Mammalia	Rodentia	Cricetidae	Mesocricetus brandti	36.2	Lab	A. Clarke, P. Rothery, N. J. B. Isaac, Scaling of basal metabolic rate with body mass and temperature in mammals. J. Anim. Ecol. 79, 610-619 (2010).
Mammalia	Rodentia	Cricetidae	Microtus agrestis	37.6	Lab	A. Clarke, P. Rothery, N. J. B. Isaac, Scaling of basal metabolic rate with body mass and temperature in mammals. J. Anim. Ecol. 79, 610-619 (2010).
Mammalia	Rodentia	Cricetidae	Microtus arvalis	37	Lab	A. Clarke, P. Rothery, N. J. B. Isaac, Scaling of basal metabolic rate with body mass and temperature in mammals. J. Anim. Ecol. 79, 610-619 (2010).
Mammalia	Rodentia	Cricetidae	Microtus breweri	37.3	Lab	A. Clarke, P. Rothery, N. J. B. Isaac, Scaling of basal metabolic rate with body mass and temperature in mammals. J. Anim. Ecol. 79, 610-619 (2010).
Mammalia	Rodentia	Cricetidae	Microtus californicus	38.8	Lab	A. Clarke, P. Rothery, N. J. B. Isaac, Scaling of basal metabolic rate with body mass and temperature in mammals. J. Anim. Ecol. 79, 610-619 (2010).
Mammalia	Rodentia	Cricetidae	Microtus guentheri	38.3	Lab	A. Clarke, P. Rothery, N. J. B. Isaac, Scaling of basal metabolic rate with body mass and temperature in mammals. J. Anim. Ecol. 79, 610-619 (2010).
Mammalia	Rodentia	Cricetidae	Microtus longicaudus	38	Lab	A. Clarke, P. Rothery, N. J. B. Isaac, Scaling of basal metabolic rate with body mass and temperature in mammals. J. Anim. Ecol. 79, 610-619 (2010).
Mammalia	Rodentia	Cricetidae	Microtus mexicanus	37.9	Lab	A. Clarke, P. Rothery, N. J. B. Isaac, Scaling of basal metabolic rate with body mass and temperature in mammals. J. Anim. Ecol. 79, 610-619 (2010).
Mammalia	Rodentia	Cricetidae	Microtus montanus	35.3	Lab	A. Clarke, P. Rothery, N. J. B. Isaac, Scaling of basal metabolic rate with body mass and temperature in mammals. J. Anim. Ecol. 79, 610-619 (2010).
Mammalia	Rodentia	Cricetidae	Microtus ochrogaster	37.9	Lab	A. Clarke, P. Rothery, N. J. B. Isaac, Scaling of basal metabolic rate with body mass and temperature in mammals. J. Anim. Ecol. 79, 610-619 (2010).
Mammalia	Rodentia	Cricetidae	Microtus pennsylvanicus	38.5	Lab	A. Clarke, P. Rothery, N. J. B. Isaac, Scaling of basal metabolic rate with body mass and temperature in mammals. J. Anim. Ecol. 79, 610-619 (2010).
Mammalia	Rodentia	Cricetidae	Microtus pinetorum	38.3	Lab	A. Clarke, P. Rothery, N. J. B. Isaac, Scaling of basal metabolic rate with body mass and temperature in mammals. J. Anim. Ecol. 79, 610-619 (2010).
Mammalia	Rodentia	Cricetidae	Microtus richardsoni	38.7	Lab	A. Clarke, P. Rothery, N. J. B. Isaac, Scaling of basal metabolic rate with body mass and temperature in mammals. J. Anim. Ecol. 79, 610-619 (2010).
Mammalia	Rodentia	Cricetidae	Microtus xanthognathus	38	Lab	A. Clarke, P. Rothery, N. J. B. Isaac, Scaling of basal metabolic rate with body mass and temperature in mammals. J. Anim. Ecol. 79, 610-619 (2010).
Mammalia	Rodentia	Cricetidae	Myodes californicus	37.5	Lab	A. Clarke, P. Rothery, N. J. B. Isaac, Scaling of basal metabolic rate with body mass and temperature in mammals. J. Anim. Ecol. 79, 610-619 (2010).
Mammalia	Rodentia	Cricetidae	Myodes gapperi	37.9	Lab	A. Clarke, P. Rothery, Scaling of body temperature in mammals and birds. Funct. Ecol. 22, 58-67 (2008).
Mammalia	Rodentia	Cricetidae	Neotoma fuscipes	36.6	Lab	A. Clarke, P. Rothery, N. J. B. Isaac, Scaling of basal metabolic rate with body mass and temperature in mammals. J. Anim. Ecol. 79, 610-619 (2010).
Mammalia	Rodentia	Cricetidae	Neotoma lepida	36.8	Lab	A. Clarke, P. Rothery, N. J. B. Isaac, Scaling of basal metabolic rate with body mass and temperature in mammals. J. Anim. Ecol. 79, 610-619 (2010).
Mammalia	Rodentia	Cricetidae	Ochrotomys nuttalli	36.4	Field	A. Clarke, P. Rothery, N. J. B. Isaac, Scaling of basal metabolic rate with body mass and temperature in mammals. J. Anim. Ecol. 79, 610-619 (2010).
Mammalia	Rodentia	Cricetidae	Oligoryzomys longicaudatus	37.3	Lab	A. Clarke, P. Rothery, N. J. B. Isaac, Scaling of basal metabolic rate with body mass and temperature in mammals. J. Anim. Ecol. 79, 610-619 (2010).
Mammalia	Rodentia	Cricetidae	Oxymycterus dasytrichus	38.3	NA	A. Clarke, P. Rothery, N. J. B. Isaac, Scaling of basal metabolic rate with body mass and temperature in mammals. J. Anim. Ecol. 79, 610-619 (2010).
Mammalia	Rodentia	Cricetidae	Paynomys macronyx	36.8	Lab	A. Clarke, P. Rothery, N. J. B. Isaac, Scaling of basal metabolic rate with body mass and temperature in mammals. J. Anim. Ecol. 79, 610-619 (2010).
Mammalia	Rodentia	Cricetidae	Peromyscus boylii	36.4	NA	A. Clarke, P. Rothery, N. J. B. Isaac, Scaling of basal metabolic rate with body mass and temperature in mammals. J. Anim. Ecol. 79, 610-619 (2010).
Mammalia	Rodentia	Cricetidae	Peromyscus californicus	36.4	Lab	A. Clarke, P. Rothery, N. J. B. Isaac, Scaling of basal metabolic rate with body mass and temperature in mammals. J. Anim. Ecol. 79, 610-619 (2010).
Mammalia	Rodentia	Cricetidae	Peromyscus crinitus	35.7	Lab	A. Clarke, P. Rothery, N. J. B. Isaac, Scaling of basal metabolic rate with body mass and temperature in mammals. J. Anim. Ecol. 79, 610-619 (2010).
Mammalia	Rodentia	Cricetidae	Peromyscus eremicus	36.6	Lab	A. Clarke, P. Rothery, N. J. B. Isaac, Scaling of basal metabolic rate with body mass and temperature in mammals. J. Anim. Ecol. 79, 610-619 (2010).
Mammalia	Rodentia	Cricetidae	Peromyscus gossypinus	37.5	Lab	A. Clarke, P. Rothery, N. J. B. Isaac, Scaling of basal metabolic rate with body mass and temperature in mammals. J. Anim. Ecol. 79, 610-619 (2010).
Mammalia	Rodentia	Cricetidae	Peromyscus keeni	36.2	NA	A. Clarke, P. Rothery, N. J. B. Isaac, Scaling of basal metabolic rate with body mass and temperature in mammals. J. Anim. Ecol. 79, 610-619 (2010).
Mammalia	Rodentia	Cricetidae	Peromyscus leucopus	36.7	Lab	A. Clarke, P. Rothery, N. J. B. Isaac, Scaling of basal metabolic rate with body mass and temperature in mammals. J. Anim. Ecol. 79, 610-619 (2010).
Mammalia	Rodentia	Cricetidae	Peromyscus maniculatus	38.4	Lab	B.K. McNab, P. Morrison, Body temperature and metabolism in subspecies of Peromyscus from arid and mesic environments. Ecol. Monogr, 33, 63-82 (1963).
Mammalia	Rodentia	Cricetidae	Peromyscus polionotus	37.2	Lab	A. Clarke, P. Rothery, N. J. B. Isaac, Scaling of basal metabolic rate with body mass and temperature in mammals. J. Anim. Ecol. 79, 610-619 (2010).
Mammalia	Rodentia	Cricetidae	Peromyscus truei	36.7	Lab	A. Clarke, P. Rothery, N. J. B. Isaac, Scaling of basal metabolic rate with body mass and temperature in mammals. J. Anim. Ecol. 79, 610-619 (2010).
Mammalia	Rodentia	Cricetidae	Phodopus sungorus	36.1	Lab	A. Clarke, P. Rothery, N. J. B. Isaac, Scaling of basal metabolic rate with body mass and temperature in mammals. J. Anim. Ecol. 79, 610-619 (2010).
Mammalia	Rodentia	Cricetidae	Phyllotis darwini	36.2	Lab	A. Clarke, P. Rothery, N. J. B. Isaac, Scaling of basal metabolic rate with body mass and temperature in mammals. J. Anim. Ecol. 79, 610-619 (2010).
Mammalia	Rodentia	Cricetidae	Phyllotis xanthopygus	37.3	Lab	A. Clarke, P. Rothery, N. J. B. Isaac, Scaling of basal metabolic rate with body mass and temperature in mammals. J. Anim. Ecol. 79, 610-619 (2010).
Mammalia	Rodentia	Cricetidae	Reithrodon auritus	38	NA	A. Clarke, P. Rothery, N. J. B. Isaac, Scaling of basal metabolic rate with body mass and temperature in mammals. J. Anim. Ecol. 79, 610-619 (2010).
Mammalia	Rodentia	Cricetidae	Reithrodontomys megalotis	36.8	Lab	A. Clarke, P. Rothery, N. J. B. Isaac, Scaling of basal metabolic rate with body mass and temperature in mammals. J. Anim. Ecol. 79, 610-619 (2010).
Mammalia	Rodentia	Cricetidae	Scotinomys teguina	37.6	Lab	A. Clarke, P. Rothery, N. J. B. Isaac, Scaling of basal metabolic rate with body mass and temperature in mammals. J. Anim. Ecol. 79, 610-619 (2010).
Mammalia	Rodentia	Cricetidae	Scotinomys xerampelinus	36.2	Lab	A. Clarke, P. Rothery, N. J. B. Isaac, Scaling of basal metabolic rate with body mass and temperature in mammals. J. Anim. Ecol. 79, 610-619 (2010).
Mammalia	Rodentia	Cricetidae	Sigmodon hispidus	38.1	Lab	A. Clarke, P. Rothery, N. J. B. Isaac, Scaling of basal metabolic rate with body mass and temperature in mammals. J. Anim. Ecol. 79, 610-619 (2010).
Mammalia	Rodentia	Ctenomyidae	Ctenomys australis	37.3	Lab	A. Clarke, P. Rothery, N. J. B. Isaac, Scaling of basal metabolic rate with body mass and temperature in mammals. J. Anim. Ecol. 79, 610-619 (2010).
Mammalia	Rodentia	Ctenomyidae	Ctenomys fulvus	36.2	Field	A. Clarke, P. Rothery, N. J. B. Isaac, Scaling of basal metabolic rate with body mass and temperature in mammals. J. Anim. Ecol. 79, 610-619 (2010).
Mammalia	Rodentia	Ctenomyidae	Ctenomys maulinus	36.2	Lab	A. Clarke, P. Rothery, N. J. B. Isaac, Scaling of basal metabolic rate with body mass and temperature in mammals. J. Anim. Ecol. 79, 610-619 (2010).
Mammalia	Rodentia	Ctenomyidae	Ctenomys opimus	36	Lab	A. Clarke, P. Rothery, N. J. B. Isaac, Scaling of basal metabolic rate with body mass and temperature in mammals. J. Anim. Ecol. 79, 610-619 (2010).
Mammalia	Rodentia	Ctenomyidae	Ctenomys peruanus	35.2	Lab	A. Clarke, P. Rothery, N. J. B. Isaac, Scaling of basal metabolic rate with body mass and temperature in mammals. J. Anim. Ecol. 79, 610-619 (2010).
Mammalia	Rodentia	Ctenomyidae	Ctenomys talarum	36.1	Lab	A. Clarke, P. Rothery, N. J. B. Isaac, Scaling of basal metabolic rate with body mass and temperature in mammals. J. Anim. Ecol. 79, 610-619 (2010).
Mammalia	Rodentia	Cuniculidae	Cuniculus paca	37.2	Lab	A. Clarke, P. Rothery, N. J. B. Isaac, Scaling of basal metabolic rate with body mass and temperature in mammals. J. Anim. Ecol. 79, 610-619 (2010).
Mammalia	Rodentia	Dasyproctidae	Dasyprocta azarae	37.5	Lab	A. Clarke, P. Rothery, N. J. B. Isaac, Scaling of basal metabolic rate with body mass and temperature in mammals. J. Anim. Ecol. 79, 610-619 (2010).
Mammalia	Rodentia	Dasyproctidae	Dasyprocta leporina	38.3	Lab	A. Clarke, P. Rothery, N. J. B. Isaac, Scaling of basal metabolic rate with body mass and temperature in mammals. J. Anim. Ecol. 79, 610-619 (2010).
Mammalia	Rodentia	Dasyproctidae	Dasyprocta prymnolopha	38.8	Field	A. Clarke, P. Rothery, Scaling of body temperature in mammals and birds. Funct. Ecol. 22, 58-67 (2008).
Mammalia	Rodentia	Dasyproctidae	Myoprocta acouchy	35.4	Lab	A. Clarke, P. Rothery, N. J. B. Isaac, Scaling of basal metabolic rate with body mass and temperature in mammals. J. Anim. Ecol. 79, 610-619 (2010).
Mammalia	Rodentia	Dipodidae	Dipus sagitta	36.8	Lab	A. Clarke, P. Rothery, N. J. B. Isaac, Scaling of basal metabolic rate with body mass and temperature in mammals. J. Anim. Ecol. 79, 610-619 (2010).
Mammalia	Rodentia	Dipodidae	Jaculus jaculus	37.5	Lab	A. Clarke, P. Rothery, Scaling of body temperature in mammals and birds. Funct. Ecol. 22, 58-67 (2008).
Mammalia	Rodentia	Dipodidae	Jaculus orientalis	37	Lab	A. Clarke, P. Rothery, N. J. B. Isaac, Scaling of basal metabolic rate with body mass and temperature in mammals. J. Anim. Ecol. 79, 610-619 (2010).
Mammalia	Rodentia	Dipodidae	Napaeozapus insignis	37	Lab	A. Clarke, P. Rothery, N. J. B. Isaac, Scaling of basal metabolic rate with body mass and temperature in mammals. J. Anim. Ecol. 79, 610-619 (2010).
Mammalia	Rodentia	Dipodidae	Sicista betulina	37	Lab	A. Clarke, P. Rothery, N. J. B. Isaac, Scaling of basal metabolic rate with body mass and temperature in mammals. J. Anim. Ecol. 79, 610-619 (2010).
Mammalia	Rodentia	Dipodidae	Zapus hudsonius	37.3	Lab	A. Clarke, P. Rothery, N. J. B. Isaac, Scaling of basal metabolic rate with body mass and temperature in mammals. J. Anim. Ecol. 79, 610-619 (2010).
Mammalia	Rodentia	Dipodidae	Zapus princeps	36.6	Lab	A. Clarke, P. Rothery, Scaling of body temperature in mammals and birds. Funct. Ecol. 22, 58-67 (2008).
Mammalia	Rodentia	Echimyidae	Myocastor coypus	38	Field	A. Clarke, P. Rothery, Scaling of body temperature in mammals and birds. Funct. Ecol. 22, 58-67 (2008).
Mammalia	Rodentia	Echimyidae	Proechimys semispinosus	37.9	Lab	A. Clarke, P. Rothery, N. J. B. Isaac, Scaling of basal metabolic rate with body mass and temperature in mammals. J. Anim. Ecol. 79, 610-619 (2010).
Mammalia	Rodentia	Echimyidae	Thrichomys apereoides	37.6	Lab	A. Clarke, P. Rothery, N. J. B. Isaac, Scaling of basal metabolic rate with body mass and temperature in mammals. J. Anim. Ecol. 79, 610-619 (2010).
Mammalia	Rodentia	Erethizontidae	Coendou prehensilis	36.7	Lab	A. Clarke, P. Rothery, N. J. B. Isaac, Scaling of basal metabolic rate with body mass and temperature in mammals. J. Anim. Ecol. 79, 610-619 (2010).
Mammalia	Rodentia	Erethizontidae	Erethizon dorsatum	37.5	Lab	A. Clarke, P. Rothery, N. J. B. Isaac, Scaling of basal metabolic rate with body mass and temperature in mammals. J. Anim. Ecol. 79, 610-619 (2010).
Mammalia	Rodentia	Geomyidae	Geomys bursarius	35	Lab	A. Clarke, P. Rothery, N. J. B. Isaac, Scaling of basal metabolic rate with body mass and temperature in mammals. J. Anim. Ecol. 79, 610-619 (2010).
Mammalia	Rodentia	Geomyidae	Geomys pinetis	36.3	Lab	A. Clarke, P. Rothery, N. J. B. Isaac, Scaling of basal metabolic rate with body mass and temperature in mammals. J. Anim. Ecol. 79, 610-619 (2010).
Mammalia	Rodentia	Geomyidae	Thomomys bottae	36	Lab	A. Clarke, P. Rothery, N. J. B. Isaac, Scaling of basal metabolic rate with body mass and temperature in mammals. J. Anim. Ecol. 79, 610-619 (2010).
Mammalia	Rodentia	Geomyidae	Thomomys talpoides	36.2	Lab	A. Clarke, P. Rothery, N. J. B. Isaac, Scaling of basal metabolic rate with body mass and temperature in mammals. J. Anim. Ecol. 79, 610-619 (2010).
Mammalia	Rodentia	Geomyidae	Thomomys umbrinus	34.6	Lab	A. Clarke, P. Rothery, N. J. B. Isaac, Scaling of basal metabolic rate with body mass and temperature in mammals. J. Anim. Ecol. 79, 610-619 (2010).
Mammalia	Rodentia	Gliridae	Eliomys quercinus	38.2	Field	A. Clarke, P. Rothery, Scaling of body temperature in mammals and birds. Funct. Ecol. 22, 58-67 (2008).
Mammalia	Rodentia	Gliridae	Glis glis	37.7	Lab	A. Clarke, P. Rothery, N. J. B. Isaac, Scaling of basal metabolic rate with body mass and temperature in mammals. J. Anim. Ecol. 79, 610-619 (2010).
Mammalia	Rodentia	Gliridae	Muscardinus avellanarius	35.8	Lab	A. Clarke, P. Rothery, N. J. B. Isaac, Scaling of basal metabolic rate with body mass and temperature in mammals. J. Anim. Ecol. 79, 610-619 (2010).
Mammalia	Rodentia	Heteromyidae	Chaetodipus baileyi	32.5	Lab	A. Clarke, P. Rothery, N. J. B. Isaac, Scaling of basal metabolic rate with body mass and temperature in mammals. J. Anim. Ecol. 79, 610-619 (2010).
Mammalia	Rodentia	Heteromyidae	Chaetodipus californicus	38	Lab	A. Clarke, P. Rothery, N. J. B. Isaac, Scaling of basal metabolic rate with body mass and temperature in mammals. J. Anim. Ecol. 79, 610-619 (2010).
Mammalia	Rodentia	Heteromyidae	Chaetodipus fallax	32.6	Lab	A. Clarke, P. Rothery, N. J. B. Isaac, Scaling of basal metabolic rate with body mass and temperature in mammals. J. Anim. Ecol. 79, 610-619 (2010).
Mammalia	Rodentia	Heteromyidae	Chaetodipus hispidus	36.8	Lab	A. Clarke, P. Rothery, N. J. B. Isaac, Scaling of basal metabolic rate with body mass and temperature in mammals. J. Anim. Ecol. 79, 610-619 (2010).
Mammalia	Rodentia	Heteromyidae	Chaetodipus intermedius	36	Lab	A. Clarke, P. Rothery, N. J. B. Isaac, Scaling of basal metabolic rate with body mass and temperature in mammals. J. Anim. Ecol. 79, 610-619 (2010).
Mammalia	Rodentia	Heteromyidae	Dipodomys agilis	37	NA	A. Clarke, P. Rothery, N. J. B. Isaac, Scaling of basal metabolic rate with body mass and temperature in mammals. J. Anim. Ecol. 79, 610-619 (2010).
Mammalia	Rodentia	Heteromyidae	Dipodomys deserti	36.8	Lab	A. Clarke, P. Rothery, N. J. B. Isaac, Scaling of basal metabolic rate with body mass and temperature in mammals. J. Anim. Ecol. 79, 610-619 (2010).
Mammalia	Rodentia	Heteromyidae	Dipodomys merriami	37	Lab	A. Clarke, P. Rothery, N. J. B. Isaac, Scaling of basal metabolic rate with body mass and temperature in mammals. J. Anim. Ecol. 79, 610-619 (2010).
Mammalia	Rodentia	Heteromyidae	Dipodomys microps	35	Lab	A. Clarke, P. Rothery, N. J. B. Isaac, Scaling of basal metabolic rate with body mass and temperature in mammals. J. Anim. Ecol. 79, 610-619 (2010).
Mammalia	Rodentia	Heteromyidae	Dipodomys ordii	34.6	Lab	A. Clarke, P. Rothery, N. J. B. Isaac, Scaling of basal metabolic rate with body mass and temperature in mammals. J. Anim. Ecol. 79, 610-619 (2010).
Mammalia	Rodentia	Heteromyidae	Dipodomys panamintinus	36.9	Lab	A. Clarke, P. Rothery, N. J. B. Isaac, Scaling of basal metabolic rate with body mass and temperature in mammals. J. Anim. Ecol. 79, 610-619 (2010).
Mammalia	Rodentia	Heteromyidae	Dipodomys spectabilis	37.4	Lab	A. Clarke, P. Rothery, Scaling of body temperature in mammals and birds. Funct. Ecol. 22, 58-67 (2008).
Mammalia	Rodentia	Heteromyidae	Heteromys anomalus	36	Lab	A. Clarke, P. Rothery, N. J. B. Isaac, Scaling of basal metabolic rate with body mass and temperature in mammals. J. Anim. Ecol. 79, 610-619 (2010).
Mammalia	Rodentia	Heteromyidae	Heteromys desmarestianus	33.8	Lab	A. Clarke, P. Rothery, N. J. B. Isaac, Scaling of basal metabolic rate with body mass and temperature in mammals. J. Anim. Ecol. 79, 610-619 (2010).
Mammalia	Rodentia	Heteromyidae	Heteromys irroratus	37	Lab	A. Clarke, P. Rothery, N. J. B. Isaac, Scaling of basal metabolic rate with body mass and temperature in mammals. J. Anim. Ecol. 79, 610-619 (2010).
Mammalia	Rodentia	Heteromyidae	Heteromys salvini	37	Lab	A. Clarke, P. Rothery, N. J. B. Isaac, Scaling of basal metabolic rate with body mass and temperature in mammals. J. Anim. Ecol. 79, 610-619 (2010).
Mammalia	Rodentia	Heteromyidae	Microdipodops megacephalus	32.8	Lab	A. Clarke, P. Rothery, N. J. B. Isaac, Scaling of basal metabolic rate with body mass and temperature in mammals. J. Anim. Ecol. 79, 610-619 (2010).
Mammalia	Rodentia	Heteromyidae	Microdipodops pallidus	39.3	Lab	A. Clarke, P. Rothery, N. J. B. Isaac, Scaling of basal metabolic rate with body mass and temperature in mammals. J. Anim. Ecol. 79, 610-619 (2010).
Mammalia	Rodentia	Heteromyidae	Perognathus alticola	34.7	NA	A. Clarke, P. Rothery, Scaling of body temperature in mammals and birds. Funct. Ecol. 22, 58-67 (2008).
Mammalia	Rodentia	Heteromyidae	Perognathus flavus	34.6	Lab	A. Clarke, P. Rothery, N. J. B. Isaac, Scaling of basal metabolic rate with body mass and temperature in mammals. J. Anim. Ecol. 79, 610-619 (2010).
Mammalia	Rodentia	Heteromyidae	Perognathus longimembris	34.7	Lab	A. Clarke, P. Rothery, N. J. B. Isaac, Scaling of basal metabolic rate with body mass and temperature in mammals. J. Anim. Ecol. 79, 610-619 (2010).
Mammalia	Rodentia	Hystricidae	Hystrix africaeaustralis	37.5	Lab	A. Clarke, P. Rothery, N. J. B. Isaac, Scaling of basal metabolic rate with body mass and temperature in mammals. J. Anim. Ecol. 79, 610-619 (2010).
Mammalia	Rodentia	Muridae	Acomys cahirinus	37.5	Lab	A. Clarke, P. Rothery, N. J. B. Isaac, Scaling of basal metabolic rate with body mass and temperature in mammals. J. Anim. Ecol. 79, 610-619 (2010).
Mammalia	Rodentia	Muridae	Acomys russatus	37.3	Lab	A. Clarke, P. Rothery, N. J. B. Isaac, Scaling of basal metabolic rate with body mass and temperature in mammals. J. Anim. Ecol. 79, 610-619 (2010).
Mammalia	Rodentia	Muridae	Apodemus flavicollis	36.7	Lab	A. Clarke, P. Rothery, N. J. B. Isaac, Scaling of basal metabolic rate with body mass and temperature in mammals. J. Anim. Ecol. 79, 610-619 (2010).
Mammalia	Rodentia	Muridae	Apodemus mystacinus	35.5	Lab	A. Clarke, P. Rothery, N. J. B. Isaac, Scaling of basal metabolic rate with body mass and temperature in mammals. J. Anim. Ecol. 79, 610-619 (2010).
Mammalia	Rodentia	Muridae	Apodemus sylvaticus	36.7	Lab	A. Clarke, P. Rothery, N. J. B. Isaac, Scaling of basal metabolic rate with body mass and temperature in mammals. J. Anim. Ecol. 79, 610-619 (2010).
Mammalia	Rodentia	Muridae	Apodemus witherbyi	37	NA	A. Clarke, P. Rothery, N. J. B. Isaac, Scaling of basal metabolic rate with body mass and temperature in mammals. J. Anim. Ecol. 79, 610-619 (2010).
Mammalia	Rodentia	Muridae	Arborimus longicaudus	37.3	Lab	A. Clarke, P. Rothery, N. J. B. Isaac, Scaling of basal metabolic rate with body mass and temperature in mammals. J. Anim. Ecol. 79, 610-619 (2010).
Mammalia	Rodentia	Muridae	Cricetulus migratorius	38.1	Lab	A. Clarke, P. Rothery, N. J. B. Isaac, Scaling of basal metabolic rate with body mass and temperature in mammals. J. Anim. Ecol. 79, 610-619 (2010).
Mammalia	Rodentia	Muridae	Desmodillus auricularis	35.9	Lab	A. Clarke, P. Rothery, N. J. B. Isaac, Scaling of basal metabolic rate with body mass and temperature in mammals. J. Anim. Ecol. 79, 610-619 (2010).
Mammalia	Rodentia	Muridae	Dicrostonyx groenlandicus	38.4	Lab	A. Clarke, P. Rothery, N. J. B. Isaac, Scaling of basal metabolic rate with body mass and temperature in mammals. J. Anim. Ecol. 79, 610-619 (2010).
Mammalia	Rodentia	Muridae	Gerbilliscus afra	34	Lab	A. Clarke, P. Rothery, N. J. B. Isaac, Scaling of basal metabolic rate with body mass and temperature in mammals. J. Anim. Ecol. 79, 610-619 (2010).
Mammalia	Rodentia	Muridae	Gerbilliscus leucogaster	35.1	Lab	A. Clarke, P. Rothery, N. J. B. Isaac, Scaling of basal metabolic rate with body mass and temperature in mammals. J. Anim. Ecol. 79, 610-619 (2010).
Mammalia	Rodentia	Muridae	Gerbilliscus paeba	38.7	Lab	A. Clarke, P. Rothery, N. J. B. Isaac, Scaling of basal metabolic rate with body mass and temperature in mammals. J. Anim. Ecol. 79, 610-619 (2010).
Mammalia	Rodentia	Muridae	Gerbilliscus setzeri	37.6	Lab	A. Clarke, P. Rothery, N. J. B. Isaac, Scaling of basal metabolic rate with body mass and temperature in mammals. J. Anim. Ecol. 79, 610-619 (2010).
Mammalia	Rodentia	Muridae	Gerbilliscus tytonis	36.9	Lab	A. Clarke, P. Rothery, N. J. B. Isaac, Scaling of basal metabolic rate with body mass and temperature in mammals. J. Anim. Ecol. 79, 610-619 (2010).
Mammalia	Rodentia	Muridae	Gerbilliscus vallinus	37.4	Lab	A. Clarke, P. Rothery, N. J. B. Isaac, Scaling of basal metabolic rate with body mass and temperature in mammals. J. Anim. Ecol. 79, 610-619 (2010).
Mammalia	Rodentia	Muridae	Gerbillus andersoni	36.3	Lab	A. Clarke, P. Rothery, N. J. B. Isaac, Scaling of basal metabolic rate with body mass and temperature in mammals. J. Anim. Ecol. 79, 610-619 (2010).
Mammalia	Rodentia	Muridae	Gerbillus dasyurus	38.6	Lab	A. Clarke, P. Rothery, N. J. B. Isaac, Scaling of basal metabolic rate with body mass and temperature in mammals. J. Anim. Ecol. 79, 610-619 (2010).
Mammalia	Rodentia	Muridae	Gerbillus gerbillus	37.2	Lab	A. Clarke, P. Rothery, N. J. B. Isaac, Scaling of basal metabolic rate with body mass and temperature in mammals. J. Anim. Ecol. 79, 610-619 (2010).
Mammalia	Rodentia	Muridae	Gerbillus nanus	38.8	Lab	A. Clarke, P. Rothery, N. J. B. Isaac, Scaling of basal metabolic rate with body mass and temperature in mammals. J. Anim. Ecol. 79, 610-619 (2010).
Mammalia	Rodentia	Muridae	Gerbillus pusillus	34.6	Lab	A. Clarke, P. Rothery, N. J. B. Isaac, Scaling of basal metabolic rate with body mass and temperature in mammals. J. Anim. Ecol. 79, 610-619 (2010).
Mammalia	Rodentia	Muridae	Gerbillus pyramidum	36.1	Lab	A. Clarke, P. Rothery, N. J. B. Isaac, Scaling of basal metabolic rate with body mass and temperature in mammals. J. Anim. Ecol. 79, 610-619 (2010).
Mammalia	Rodentia	Muridae	Hydromys chrysogaster	36.6	Lab	A. Clarke, P. Rothery, N. J. B. Isaac, Scaling of basal metabolic rate with body mass and temperature in mammals. J. Anim. Ecol. 79, 610-619 (2010).
Mammalia	Rodentia	Muridae	Lemmus lemmus	37.8	Lab	A. Clarke, P. Rothery, N. J. B. Isaac, Scaling of basal metabolic rate with body mass and temperature in mammals. J. Anim. Ecol. 79, 610-619 (2010).
Mammalia	Rodentia	Muridae	Lemniscomys griselda	36.9	Lab	A. Clarke, P. Rothery, N. J. B. Isaac, Scaling of basal metabolic rate with body mass and temperature in mammals. J. Anim. Ecol. 79, 610-619 (2010).
Mammalia	Rodentia	Muridae	Lemniscomys rosalia	36.5	Lab	A. Clarke, P. Rothery, N. J. B. Isaac, Scaling of basal metabolic rate with body mass and temperature in mammals. J. Anim. Ecol. 79, 610-619 (2010).
Mammalia	Rodentia	Muridae	Malacothrix typica	37	Lab	A. Clarke, P. Rothery, N. J. B. Isaac, Scaling of basal metabolic rate with body mass and temperature in mammals. J. Anim. Ecol. 79, 610-619 (2010).
Mammalia	Rodentia	Muridae	Mastomys natalensis	38	Lab	A. Clarke, P. Rothery, N. J. B. Isaac, Scaling of basal metabolic rate with body mass and temperature in mammals. J. Anim. Ecol. 79, 610-619 (2010).
Mammalia	Rodentia	Muridae	Melomys lutillus	37.5	NA	A. Clarke, P. Rothery, Scaling of body temperature in mammals and birds. Funct. Ecol. 22, 58-67 (2008).
Mammalia	Rodentia	Muridae	Meriones hurrianae	36.1	Field	A. Clarke, P. Rothery, N. J. B. Isaac, Scaling of basal metabolic rate with body mass and temperature in mammals. J. Anim. Ecol. 79, 610-619 (2010).
Mammalia	Rodentia	Muridae	Meriones tristrami	36.5	Lab	A. Clarke, P. Rothery, N. J. B. Isaac, Scaling of basal metabolic rate with body mass and temperature in mammals. J. Anim. Ecol. 79, 610-619 (2010).
Mammalia	Rodentia	Muridae	Meriones unguiculatus	38.2	Lab	A. Clarke, P. Rothery, N. J. B. Isaac, Scaling of basal metabolic rate with body mass and temperature in mammals. J. Anim. Ecol. 79, 610-619 (2010).
Mammalia	Rodentia	Muridae	Mesocricetus auratus	38.1	Lab	A. Clarke, P. Rothery, N. J. B. Isaac, Scaling of basal metabolic rate with body mass and temperature in mammals. J. Anim. Ecol. 79, 610-619 (2010).
Mammalia	Rodentia	Muridae	Micaelamys namaquensis	36.8	Lab	A. Clarke, P. Rothery, N. J. B. Isaac, Scaling of basal metabolic rate with body mass and temperature in mammals. J. Anim. Ecol. 79, 610-619 (2010).
Mammalia	Rodentia	Muridae	Micromys minutus	38	Lab	A. Clarke, P. Rothery, N. J. B. Isaac, Scaling of basal metabolic rate with body mass and temperature in mammals. J. Anim. Ecol. 79, 610-619 (2010).
Mammalia	Rodentia	Muridae	Mus minutoides	36.3	NA	A. Clarke, P. Rothery, N. J. B. Isaac, Scaling of basal metabolic rate with body mass and temperature in mammals. J. Anim. Ecol. 79, 610-619 (2010).
Mammalia	Rodentia	Muridae	Mus musculus	36.7	Lab	A. Clarke, P. Rothery, N. J. B. Isaac, Scaling of basal metabolic rate with body mass and temperature in mammals. J. Anim. Ecol. 79, 610-619 (2010).
Mammalia	Rodentia	Muridae	Myopus schisticolor	39	Lab	A. Clarke, P. Rothery, N. J. B. Isaac, Scaling of basal metabolic rate with body mass and temperature in mammals. J. Anim. Ecol. 79, 610-619 (2010).
Mammalia	Rodentia	Muridae	Neofiber alleni	37.1	Lab	A. Clarke, P. Rothery, N. J. B. Isaac, Scaling of basal metabolic rate with body mass and temperature in mammals. J. Anim. Ecol. 79, 610-619 (2010).
Mammalia	Rodentia	Muridae	Notomys alexis	38	Lab	A. Clarke, P. Rothery, N. J. B. Isaac, Scaling of basal metabolic rate with body mass and temperature in mammals. J. Anim. Ecol. 79, 610-619 (2010).
Mammalia	Rodentia	Muridae	Notomys cervinus	38.5	Lab	A. Clarke, P. Rothery, N. J. B. Isaac, Scaling of basal metabolic rate with body mass and temperature in mammals. J. Anim. Ecol. 79, 610-619 (2010).
Mammalia	Rodentia	Muridae	Ondatra zibethicus	37.4	Lab	A. Clarke, P. Rothery, N. J. B. Isaac, Scaling of basal metabolic rate with body mass and temperature in mammals. J. Anim. Ecol. 79, 610-619 (2010).
Mammalia	Rodentia	Muridae	Otomys irroratus	37.6	Lab	A. Clarke, P. Rothery, N. J. B. Isaac, Scaling of basal metabolic rate with body mass and temperature in mammals. J. Anim. Ecol. 79, 610-619 (2010).
Mammalia	Rodentia	Muridae	Otomys sloggetti	38	Lab	A. Clarke, P. Rothery, N. J. B. Isaac, Scaling of basal metabolic rate with body mass and temperature in mammals. J. Anim. Ecol. 79, 610-619 (2010).
Mammalia	Rodentia	Muridae	Otomys unisulcatus	34.8	Lab	A. Clarke, P. Rothery, N. J. B. Isaac, Scaling of basal metabolic rate with body mass and temperature in mammals. J. Anim. Ecol. 79, 610-619 (2010).
Mammalia	Rodentia	Muridae	Parotomys brantsii	35.5	Lab	A. D. Plessis, T. Erasmus, G. I. H. Kerley, Thermoregulatory patterns of two sympatric rodents: Otomys unisulcatus and Parotomys brantsii. Comp. Biochem. Phys. A. 94, 215-220 (1989).
Mammalia	Rodentia	Muridae	Phenacomys intermedius	37.9	Lab	A. Clarke, P. Rothery, N. J. B. Isaac, Scaling of basal metabolic rate with body mass and temperature in mammals. J. Anim. Ecol. 79, 610-619 (2010).
Mammalia	Rodentia	Muridae	Pseudomys gracilicaudatus	36.8	Lab	A. Clarke, P. Rothery, N. J. B. Isaac, Scaling of basal metabolic rate with body mass and temperature in mammals. J. Anim. Ecol. 79, 610-619 (2010).
Mammalia	Rodentia	Muridae	Pseudomys hermannsburgensis	37.8	Lab	A. Clarke, P. Rothery, N. J. B. Isaac, Scaling of basal metabolic rate with body mass and temperature in mammals. J. Anim. Ecol. 79, 610-619 (2010).
Mammalia	Rodentia	Muridae	Rattus fuscipes	37.5	Lab	A. Clarke, P. Rothery, N. J. B. Isaac, Scaling of basal metabolic rate with body mass and temperature in mammals. J. Anim. Ecol. 79, 610-619 (2010).
Mammalia	Rodentia	Muridae	Rattus lutreolus	36.7	Lab	A. Clarke, P. Rothery, N. J. B. Isaac, Scaling of basal metabolic rate with body mass and temperature in mammals. J. Anim. Ecol. 79, 610-619 (2010).
Mammalia	Rodentia	Muridae	Rattus norvegicus	37.2	Lab	A. Clarke, P. Rothery, N. J. B. Isaac, Scaling of basal metabolic rate with body mass and temperature in mammals. J. Anim. Ecol. 79, 610-619 (2010).
Mammalia	Rodentia	Muridae	Rattus sordidus	39	NA	A. Clarke, P. Rothery, N. J. B. Isaac, Scaling of basal metabolic rate with body mass and temperature in mammals. J. Anim. Ecol. 79, 610-619 (2010).
Mammalia	Rodentia	Muridae	Rattus villosissimus	35.9	Lab	A. Clarke, P. Rothery, N. J. B. Isaac, Scaling of basal metabolic rate with body mass and temperature in mammals. J. Anim. Ecol. 79, 610-619 (2010).
Mammalia	Rodentia	Muridae	Rhabdomys pumilio	37	Lab	A. Clarke, P. Rothery, N. J. B. Isaac, Scaling of basal metabolic rate with body mass and temperature in mammals. J. Anim. Ecol. 79, 610-619 (2010).
Mammalia	Rodentia	Muridae	Saccostomus campestris	35.3	Lab	A. Clarke, P. Rothery, N. J. B. Isaac, Scaling of basal metabolic rate with body mass and temperature in mammals. J. Anim. Ecol. 79, 610-619 (2010).
Mammalia	Rodentia	Muridae	Sekeetamys calurus	37.5	Lab	A. Clarke, P. Rothery, N. J. B. Isaac, Scaling of basal metabolic rate with body mass and temperature in mammals. J. Anim. Ecol. 79, 610-619 (2010).
Mammalia	Rodentia	Muridae	Thallomys paedulcus	36.7	Lab	A. Clarke, P. Rothery, N. J. B. Isaac, Scaling of basal metabolic rate with body mass and temperature in mammals. J. Anim. Ecol. 79, 610-619 (2010).
Mammalia	Rodentia	Muridae	Uromys caudimaculatus	37.1	NA	A. Clarke, P. Rothery, N. J. B. Isaac, Scaling of basal metabolic rate with body mass and temperature in mammals. J. Anim. Ecol. 79, 610-619 (2010).
Mammalia	Rodentia	Nesomyidae	Cricetomys gambianus	35.6	Lab	A. Clarke, P. Rothery, N. J. B. Isaac, Scaling of basal metabolic rate with body mass and temperature in mammals. J. Anim. Ecol. 79, 610-619 (2010).
Mammalia	Rodentia	Nesomyidae	Mystromys albicaudatus	33	Lab	A. Clarke, P. Rothery, N. J. B. Isaac, Scaling of basal metabolic rate with body mass and temperature in mammals. J. Anim. Ecol. 79, 610-619 (2010).
Mammalia	Rodentia	Nesomyidae	Steatomys pratensis	34.1	Lab	A. Clarke, P. Rothery, N. J. B. Isaac, Scaling of basal metabolic rate with body mass and temperature in mammals. J. Anim. Ecol. 79, 610-619 (2010).
Mammalia	Rodentia	Octodontidae	Aconaemys fuscus	37.3	Lab	A. Clarke, P. Rothery, N. J. B. Isaac, Scaling of basal metabolic rate with body mass and temperature in mammals. J. Anim. Ecol. 79, 610-619 (2010).
Mammalia	Rodentia	Octodontidae	Octodon degus	37.6	Lab	A. Clarke, P. Rothery, N. J. B. Isaac, Scaling of basal metabolic rate with body mass and temperature in mammals. J. Anim. Ecol. 79, 610-619 (2010).
Mammalia	Rodentia	Octodontidae	Octodontomys gliroides	37.2	Lab	A. Clarke, P. Rothery, N. J. B. Isaac, Scaling of basal metabolic rate with body mass and temperature in mammals. J. Anim. Ecol. 79, 610-619 (2010).
Mammalia	Rodentia	Octodontidae	Octomys mimax	36.7	Lab	A. Clarke, P. Rothery, N. J. B. Isaac, Scaling of basal metabolic rate with body mass and temperature in mammals. J. Anim. Ecol. 79, 610-619 (2010).
Mammalia	Rodentia	Octodontidae	Spalacopus cyanus	36.5	Lab	A. Clarke, P. Rothery, N. J. B. Isaac, Scaling of basal metabolic rate with body mass and temperature in mammals. J. Anim. Ecol. 79, 610-619 (2010).
Mammalia	Rodentia	Octodontidae	Tympanoctomys barrerae	35.7	Lab	A. Clarke, P. Rothery, N. J. B. Isaac, Scaling of basal metabolic rate with body mass and temperature in mammals. J. Anim. Ecol. 79, 610-619 (2010).
Mammalia	Rodentia	Pedetidae	Pedetes capensis	35.9	Lab	A. Clarke, P. Rothery, N. J. B. Isaac, Scaling of basal metabolic rate with body mass and temperature in mammals. J. Anim. Ecol. 79, 610-619 (2010).
Mammalia	Rodentia	Sciuridae	Ammospermophilus leucurus	37.5	Field	A. Clarke, P. Rothery, N. J. B. Isaac, Scaling of basal metabolic rate with body mass and temperature in mammals. J. Anim. Ecol. 79, 610-619 (2010).
Mammalia	Rodentia	Sciuridae	Callospermophilus lateralis	36.3	Lab	A. Clarke, P. Rothery, N. J. B. Isaac, Scaling of basal metabolic rate with body mass and temperature in mammals. J. Anim. Ecol. 79, 610-619 (2010).
Mammalia	Rodentia	Sciuridae	Cynomys leucurus	37.2	Lab	A. Clarke, P. Rothery, Scaling of body temperature in mammals and birds. Funct. Ecol. 22, 58-67 (2008).
Mammalia	Rodentia	Sciuridae	Cynomys ludovicianus	36.7	Lab	A. Clarke, P. Rothery, N. J. B. Isaac, Scaling of basal metabolic rate with body mass and temperature in mammals. J. Anim. Ecol. 79, 610-619 (2010).
Mammalia	Rodentia	Sciuridae	Funisciurus congicus	39.3	Field	A. Clarke, P. Rothery, N. J. B. Isaac, Scaling of basal metabolic rate with body mass and temperature in mammals. J. Anim. Ecol. 79, 610-619 (2010).
Mammalia	Rodentia	Sciuridae	Geosciurus inauris	36.8	Lab	A. Clarke, P. Rothery, N. J. B. Isaac, Scaling of basal metabolic rate with body mass and temperature in mammals. J. Anim. Ecol. 79, 610-619 (2010).
Mammalia	Rodentia	Sciuridae	Geosciurus princeps	37.6	Lab	A. Clarke, P. Rothery, N. J. B. Isaac, Scaling of basal metabolic rate with body mass and temperature in mammals. J. Anim. Ecol. 79, 610-619 (2010).
Mammalia	Rodentia	Sciuridae	Glaucomys volans	39	Lab	A. Clarke, P. Rothery, N. J. B. Isaac, Scaling of basal metabolic rate with body mass and temperature in mammals. J. Anim. Ecol. 79, 610-619 (2010).
Mammalia	Rodentia	Sciuridae	Ictidomys tridecemlineatus	35.7	Lab	A. Clarke, P. Rothery, N. J. B. Isaac, Scaling of basal metabolic rate with body mass and temperature in mammals. J. Anim. Ecol. 79, 610-619 (2010).
Mammalia	Rodentia	Sciuridae	Marmota caligata	38.3	Lab	A. Clarke, P. Rothery, Scaling of body temperature in mammals and birds. Funct. Ecol. 22, 58-67 (2008).
Mammalia	Rodentia	Sciuridae	Marmota flaviventris	36.5	Lab	A. Clarke, P. Rothery, N. J. B. Isaac, Scaling of basal metabolic rate with body mass and temperature in mammals. J. Anim. Ecol. 79, 610-619 (2010).
Mammalia	Rodentia	Sciuridae	Marmota monax	37	NA	A. Clarke, P. Rothery, N. J. B. Isaac, Scaling of basal metabolic rate with body mass and temperature in mammals. J. Anim. Ecol. 79, 610-619 (2010).
Mammalia	Rodentia	Sciuridae	Neotamias amoenus	37	Lab	A. Clarke, P. Rothery, N. J. B. Isaac, Scaling of basal metabolic rate with body mass and temperature in mammals. J. Anim. Ecol. 79, 610-619 (2010).
Mammalia	Rodentia	Sciuridae	Neotamias merriami	37	Lab	A. Clarke, P. Rothery, N. J. B. Isaac, Scaling of basal metabolic rate with body mass and temperature in mammals. J. Anim. Ecol. 79, 610-619 (2010).
Mammalia	Rodentia	Sciuridae	Neotamias minimus	37	Lab	A. Clarke, P. Rothery, N. J. B. Isaac, Scaling of basal metabolic rate with body mass and temperature in mammals. J. Anim. Ecol. 79, 610-619 (2010).
Mammalia	Rodentia	Sciuridae	Otospermophilus beecheyi	37.6	NA	A. Clarke, P. Rothery, N. J. B. Isaac, Scaling of basal metabolic rate with body mass and temperature in mammals. J. Anim. Ecol. 79, 610-619 (2010).
Mammalia	Rodentia	Sciuridae	Paraxerus cepapi	39.1	Field	A. Clarke, P. Rothery, Scaling of body temperature in mammals and birds. Funct. Ecol. 22, 58-67 (2008).
Mammalia	Rodentia	Sciuridae	Paraxerus palliatus	39.3	Field	A. Clarke, P. Rothery, N. J. B. Isaac, Scaling of basal metabolic rate with body mass and temperature in mammals. J. Anim. Ecol. 79, 610-619 (2010).
Mammalia	Rodentia	Sciuridae	Poliocitellus franklinii	36.6	Lab	A. Clarke, P. Rothery, N. J. B. Isaac, Scaling of basal metabolic rate with body mass and temperature in mammals. J. Anim. Ecol. 79, 610-619 (2010).
Mammalia	Rodentia	Sciuridae	Sciurus carolinensis	38.7	Lab	A. Clarke, P. Rothery, N. J. B. Isaac, Scaling of basal metabolic rate with body mass and temperature in mammals. J. Anim. Ecol. 79, 610-619 (2010).
Mammalia	Rodentia	Sciuridae	Spermophilus citellus	37.5	Lab	A. Clarke, P. Rothery, N. J. B. Isaac, Scaling of basal metabolic rate with body mass and temperature in mammals. J. Anim. Ecol. 79, 610-619 (2010).
Mammalia	Rodentia	Sciuridae	Tamias striatus	38.2	Lab	A. Clarke, P. Rothery, N. J. B. Isaac, Scaling of basal metabolic rate with body mass and temperature in mammals. J. Anim. Ecol. 79, 610-619 (2010).
Mammalia	Rodentia	Sciuridae	Tamiasciurus hudsonicus	38.5	Lab	R. W. Pauls, Body temperature dynamics of the red squirrel (Tamiasciurus hudsonicus): adaptations for energy conservation. Can. J. ZooL 57, 1349-1354 (1979).
Mammalia	Rodentia	Sciuridae	Urocitellus armatus	35.7	NA	A. Clarke, P. Rothery, N. J. B. Isaac, Scaling of basal metabolic rate with body mass and temperature in mammals. J. Anim. Ecol. 79, 610-619 (2010).
Mammalia	Rodentia	Sciuridae	Urocitellus beldingi	35.5	NA	A. Clarke, P. Rothery, N. J. B. Isaac, Scaling of basal metabolic rate with body mass and temperature in mammals. J. Anim. Ecol. 79, 610-619 (2010).
Mammalia	Rodentia	Sciuridae	Urocitellus parryii	37	Lab	A. Clarke, P. Rothery, N. J. B. Isaac, Scaling of basal metabolic rate with body mass and temperature in mammals. J. Anim. Ecol. 79, 610-619 (2010).
Mammalia	Rodentia	Sciuridae	Urocitellus richardsonii	35.5	NA	A. Clarke, P. Rothery, N. J. B. Isaac, Scaling of basal metabolic rate with body mass and temperature in mammals. J. Anim. Ecol. 79, 610-619 (2010).
Mammalia	Rodentia	Sciuridae	Urocitellus townsendii	35.6	NA	A. Clarke, P. Rothery, N. J. B. Isaac, Scaling of basal metabolic rate with body mass and temperature in mammals. J. Anim. Ecol. 79, 610-619 (2010).
Mammalia	Rodentia	Sciuridae	Urocitellus undulatus	38	Lab	A. Clarke, P. Rothery, N. J. B. Isaac, Scaling of basal metabolic rate with body mass and temperature in mammals. J. Anim. Ecol. 79, 610-619 (2010).
Mammalia	Rodentia	Sciuridae	Xerospermophilus mohavensis	37	NA	A. Clarke, P. Rothery, N. J. B. Isaac, Scaling of basal metabolic rate with body mass and temperature in mammals. J. Anim. Ecol. 79, 610-619 (2010).
Mammalia	Rodentia	Sciuridae	Xerospermophilus spilosoma	36.1	NA	A. Clarke, P. Rothery, N. J. B. Isaac, Scaling of basal metabolic rate with body mass and temperature in mammals. J. Anim. Ecol. 79, 610-619 (2010).
Mammalia	Rodentia	Sciuridae	Xerospermophilus tereticaudus	36.3	NA	A. Clarke, P. Rothery, N. J. B. Isaac, Scaling of basal metabolic rate with body mass and temperature in mammals. J. Anim. Ecol. 79, 610-619 (2010).
Mammalia	Rodentia	Spalacidae	Cannomys badius	36	Lab	A. Clarke, P. Rothery, N. J. B. Isaac, Scaling of basal metabolic rate with body mass and temperature in mammals. J. Anim. Ecol. 79, 610-619 (2010).
Mammalia	Rodentia	Spalacidae	Nannospalax ehrenbergi	36	Lab	A. Clarke, P. Rothery, N. J. B. Isaac, Scaling of basal metabolic rate with body mass and temperature in mammals. J. Anim. Ecol. 79, 610-619 (2010).
Mammalia	Rodentia	Spalacidae	Nannospalax leucodon	36.3	Lab	A. Clarke, P. Rothery, N. J. B. Isaac, Scaling of basal metabolic rate with body mass and temperature in mammals. J. Anim. Ecol. 79, 610-619 (2010).
Mammalia	Rodentia	Spalacidae	Tachyoryctes splendens	35.9	Lab	A. Clarke, P. Rothery, N. J. B. Isaac, Scaling of basal metabolic rate with body mass and temperature in mammals. J. Anim. Ecol. 79, 610-619 (2010).
Mammalia	Scandentia	Ptilocercidae	Ptilocercus lowii	36.5	Lab	A. Clarke, P. Rothery, N. J. B. Isaac, Scaling of basal metabolic rate with body mass and temperature in mammals. J. Anim. Ecol. 79, 610-619 (2010).
Mammalia	Scandentia	Tupaiidae	Tupaia glis	37	Lab	A. Clarke, P. Rothery, N. J. B. Isaac, Scaling of basal metabolic rate with body mass and temperature in mammals. J. Anim. Ecol. 79, 610-619 (2010).
Mammalia	Tubulidentata	Orycteropodidae	Orycteropus afer	34.5	Lab	A. Clarke, P. Rothery, N. J. B. Isaac, Scaling of basal metabolic rate with body mass and temperature in mammals. J. Anim. Ecol. 79, 610-619 (2010).
Testudines	Cryptodira	Carettochelyidae	Carettochelys insculpta	27.5	Field	C.-L. Davies, Thermoregulation, activity and energetics of the pig-nosed turtle (Carettochelys insculpta) in the Daly River, Northern Territory. University of Canberra (2005).
Testudines	Cryptodira	Cheloniidae	Caretta caretta	27.51	Field	C. W. Sapsford, G. R. Hughes, Body Temperature of the Loggerhead Sea Turtle Caretta Caretta and the Leatherback Sea Turtle Dermochelys Coriacea During Nesting. Zool. Africana 13:63–69 (1978).
Testudines	Cryptodira	Cheloniidae	Chelonia mydas	29.94	Field	N. Mrosovsky, P. C. H. Pritchard, Body Temperatures of Dermochelys coriacea and Other Sea Turtles. Copeia1 4:624-631 (1971).
Testudines	Cryptodira	Cheloniidae	Eretmochelys imbricata	25.4	Field	J. P. Muñoz-Pérez, G. A. Lewbart, M. Hirschfeld, D. Alarcón-Ruales, J. Denkinger, J. G. Castañeda, J. García, K. J. Lohmann, Blood gases, biochemistry and haematology of Galápagos hawksbill turtles (Eretmochelys imbricata). Conserv. Physiol. 5 (2017).
Testudines	Cryptodira	Cheloniidae	Lepidochelys olivacea	29.13	Field	N. Mrosovsky, P. C. H. Pritchard, Body Temperatures of Dermochelys coriacea and Other Sea Turtles. Copeia1 4:624-631 (1971).
Testudines	Cryptodira	Chelydridae	Chelydra serpentina	24.5	Field	B. H. Brattstrom, Body temperatures of reptiles. The American Midland Naturalist 73, 376-422 (1965).
Testudines	Cryptodira	Chelydridae	Macrochelys temminckii	19.96	Field	J. Shen, F. Meng, Y. Zhang, W. Du, Field body temperature and thermal preference of the big-headed turtle Platysternon megacephalum. Curr. Zool. 59:626–632 (2013).
Testudines	Cryptodira	Dermatemydidae	Dermatemys mawii	27.75	Field	R. C. Vogt, J. R. Polisar, D. Moll, G. Gonzalez-Porter, Dermatemys mawii Gray 1847 – Central American River Turtle, Tortuga Blanca, Hickatee. In: Rhodin, A.G.J., Pritchard, P.C.H., van Dijk, P.P., Saumure, R.A., Buhlmann, K.A., Iverson, J.B., and Mittermeier, R.A. (Eds.). Conservation Biology of Freshwater Tur. Chelonian Res. Monogr. 5:058.1-058.12 (2011).
Testudines	Cryptodira	Dermochelyidae	Dermochelys coriacea	30.22	Field	C. W. Sapsford, G. R. Hughes, Body Temperature of the Loggerhead Sea Turtle Caretta Caretta and the Leatherback Sea Turtle Dermochelys Coriacea During Nesting. Zool. Africana 13:63–69 (1978).
Testudines	Cryptodira	Emydidae	Actinemys marmorata	24.8	Field	B. H. Brattstrom, Body temperatures of reptiles. The American Midland Naturalist 73, 376-422 (1965).
Testudines	Cryptodira	Emydidae	Chrysemys picta	27.8	Field	B. H. Brattstrom, Body temperatures of reptiles. The American Midland Naturalist 73, 376-422 (1965).
Testudines	Cryptodira	Emydidae	Deirochelys reticularia	25.5	Field	B. H. Brattstrom, Body temperatures of reptiles. The American Midland Naturalist 73, 376-422 (1965).
Testudines	Cryptodira	Emydidae	Glyptemys insculpta	23.2	Field	J. Shen, F. Meng, Y. Zhang, W. Du, Field body temperature and thermal preference of the big-headed turtle Platysternon megacephalum. Curr. Zool. 59:626–632 (2013).
Testudines	Cryptodira	Emydidae	Glyptemys muhlenbergii	25.3	Field	J. B. Feaga, C. A. Haas, Seasonal Thermal Ecology of Bog Turtles (Glyptemys muhlenbergii) in Southwestern Virginia. J. Herpetol. 49:264–275 (2015).
Testudines	Cryptodira	Emydidae	Graptemys geographica	27.7	Lab	R. C. Vogt, G. Bulté, J. B. Iverson, Graptemys geographica (LeSueur 1817) – Northern Map Turtle, Common Map Turtle. In: Rhodin, A.G.J., Iverson, J.B., van Dijk, P.P., Buhlmann, K.A., Pritchard, P.C.H., and Mittermeier, R.A. (Eds.). Conservation Biology of Freshwater Turtles and Tortoises: A . Chelonian Res. Monogr. 5:104.1–18 (2018).
Testudines	Cryptodira	Emydidae	Pseudemys concinna	22	Lab	R. E. Gatten, Effects of temperature and activity on aerobic and anaerobic metabolism and heart rate in the turtles Pseudemys scripta and Terrapene ornata. Comp. Biochem. Physiol. 48A:619–648 (1974).
Testudines	Cryptodira	Emydidae	Terrapene ornata	28	Field	B. H. Brattstrom, Body temperatures of reptiles. The American Midland Naturalist 73, 376-422 (1965).
Testudines	Cryptodira	Emydidae	Trachemys scripta	25.5	Field	B. H. Brattstrom, Body temperatures of reptiles. The American Midland Naturalist 73, 376-422 (1965).
Testudines	Cryptodira	Geoemydidae	Cuora flavomarginata	22.2	Field	T.-H. Chen, K.-Y. Lue, Thermal preference of the yellow-margined box turtle (Cuora flavomarginata) (Testudines: Geoemydidae) inhabiting a mesic lowland forest, northern Taiwan. Amphibia-Reptilia 29:513–522 (2008).
Testudines	Cryptodira	Kinosternidae	Sternotherus odoratus	21.2	Field	B. H. Brattstrom, Body temperatures of reptiles. The American Midland Naturalist 73, 376-422 (1965).
Testudines	Cryptodira	Platysternidae	Platysternon megacephalum	20.75	Field	J. Shen, F. Meng, Y. Zhang, W. Du, Field body temperature and thermal preference of the big-headed turtle Platysternon megacephalum. Curr. Zool. 59:626–632 (2013).
Testudines	Cryptodira	Testudinidae	Chelonoidis carbonarius	26.58	Field	A. J. Noss, R. R. Montaño F, F. Soria, S. L. Deem, C. V. Fiorello, L. A. Fitzgerald, Chelonoidis carbonaria (Testudines: Testudinidae) Activity Patterns and Burrow use in the Bolivian Chaco. South Am. J. Herpetol. 8:19–28 (2013).
Testudines	Cryptodira	Testudinidae	Gopherus agassizii	30.6	Field	B. H. Brattstrom, Body temperatures of reptiles. The American Midland Naturalist 73, 376-422 (1965).
Testudines	Cryptodira	Testudinidae	Gopherus berlandieri	32	Lab	F. L. Rose, Thermal Preferentia of Berlandier’s Tortoise (Gopherus berlandieri) and the Ornate Box Turtle (Terrapene ornata). Southwest. Nat. 33:357–361 (1988).
Testudines	Cryptodira	Testudinidae	Gopherus flavomarginatus	31	Field	A. J. Noss, R. R. Montaño F, F. Soria, S. L. Deem, C. V. Fiorello, L. A. Fitzgerald, Chelonoidis carbonaria (Testudines: Testudinidae) Activity Patterns and Burrow use in the Bolivian Chaco. South Am. J. Herpetol. 8:19–28 (2013).
Testudines	Cryptodira	Testudinidae	Gopherus polyphemus	34.5	Field	B. H. Brattstrom, Body temperatures of reptiles. The American Midland Naturalist 73, 376-422 (1965).
Testudines	Cryptodira	Testudinidae	Kinixys spekii	27	Field	A. J. Noss, R. R. Montaño F, F. Soria, S. L. Deem, C. V. Fiorello, L. A. Fitzgerald, Chelonoidis carbonaria (Testudines: Testudinidae) Activity Patterns and Burrow use in the Bolivian Chaco. South Am. J. Herpetol. 8:19–28 (2013).
Testudines	Cryptodira	Testudinidae	Stigmochelys pardalis	32.6	Field	A. Hailey, I. M. Coulson, Temperature and the tropical tortoise Kinixys spekii: constraints on activity level and body temperature. Journal of Zoology 240:523–536 (1996).
Testudines	Cryptodira	Testudinidae	Testudo kleinmanni	29.72	Field	E. Geffen, H. Mendelssohn, Activity patterns and thermoregulatory behavior of the Egyptian tortoise Testudo kleinmanni in Israel. Journal of Herpetology 23:404–409 (1989).
Testudines	Pleurodira	Chelidae	Chelodina longicollis	22.28	Field	J. Shen, F. Meng, Y. Zhang, W. Du, Field body temperature and thermal preference of the big-headed turtle Platysternon megacephalum. Curr. Zool. 59:626–632 (2013).
