# Supplementary material for: Large‐scale evolution of body temperatures in land vertebrates
Source: Evol Lett. 2021 Aug 12;5(5):484–94. doi: 10.1002/evl3.249 (PMC8484719; doi:10.1002/evl3.249)
Supplement: Supplementary file 1 — Supplementary Material [file EVL3-5-484-s001.zip › Dataset_S2.xlsx]

## Sheet: Metadata
	Dataset S2. Diel activity for all 1721 species in the study.
	Mammal taxonomy follows Burgin et al. (2018).
	Bird taxonomy follows Clements et al. (2019).
	Amphibianstaxonomy follows the AmphibiaWeb (amphibiaweb.org, September 2019; AmphibiaWeb 2019).
	Reptile taxonomy follows the Reptile Database (www.reptile-database.org, August 2019; Uetz et al. 2019).
	Diel: diel activity for each species (DIU=diurnal; NOC=nocturnal; ARR=arrhythmic; CRE=crepuscular).

## Sheet: Dataset S2
Clade	Order	Family	Binomial	Diel	References	Notes
Amphibia	Anura	Bufonidae	Anaxyrus boreas	NOC	Lillywhite, H. B., P. Licht, and P. Chelgren. 1973. The role of behavioral thermoregulation in the growth energetics of the toad, Bufo boreas. Ecology 54:375–383.
Amphibia	Anura	Bufonidae	Anaxyrus canorus	DIU	AmphibiaWeb. 2019. <https://amphibiaweb.org> University of California, Berkeley, CA, USA. Accessed 13 September 2019.
Amphibia	Anura	Bufonidae	Anaxyrus cognatus	NOC	Stebbins, R. C. 2003. A Field Guide to Western Reptiles and Amphibians. Boston: Houghton Mifflin Company.
Amphibia	Anura	Bufonidae	Anaxyrus debilis	NOC	AmphibiaWeb. 2019. <https://amphibiaweb.org> University of California, Berkeley, CA, USA. Accessed 13 September 2019.
Amphibia	Anura	Bufonidae	Anaxyrus exsul	ARR	AmphibiaWeb. 2019. <https://amphibiaweb.org> University of California, Berkeley, CA, USA. Accessed 13 September 2019.
Amphibia	Anura	Bufonidae	Anaxyrus woodhousii	NOC	Anderson, S. R., and J. J. Wiens. 2017. Out of the dark: 350 million years of conservatism and evolution in diel activity patterns in vertebrates. Evolution 71:1944–1959.
Amphibia	Anura	Bufonidae	Incilius alvarius	NOC	Stebbins, R. C. 2003. A Field Guide to Western Reptiles and Amphibians. Boston: Houghton Mifflin Company.
Amphibia	Anura	Bufonidae	Incilius mazatlanensis	NOC	Luna-Gómez, M. I., A. García, and G. Santos-Barrera. 2017. Spatial and temporal distribution and microhabitat use of aquatic breeding amphibians (Anura) in a seasonally dry tropical forest in Chamela, Mexico. Rev. Biol. Trop. 65:1082–1094.
Amphibia	Anura	Bufonidae	Rhinella marina	NOC	Anderson, S. R., and J. J. Wiens. 2017. Out of the dark: 350 million years of conservatism and evolution in diel activity patterns in vertebrates. Evolution 71:1944–1959.
Amphibia	Anura	Dicroglossidae	Paa spinosa	NOC	Zheng, R.-Q., and C.-T. Liu. 2010. Giant spiny-frog (Paa spinosa) from different populations differ in thermal preference but not in thermal tolerance. Aquat. Ecol. 44:723–729.
Amphibia	Anura	Hylidae	Acris crepitans	ARR	Anderson, S. R., and J. J. Wiens. 2017. Out of the dark: 350 million years of conservatism and evolution in diel activity patterns in vertebrates. Evolution 71:1944–1959.
Amphibia	Anura	Hylidae	Dendropsophus labialis	ARR	Navas, C. A., J. M. Carvajalino-Fernández, L. P. Saboyá-Acosta, L. A. Rueda-Solano, and M. A. Carvajalino-Fernández. 2013. The body temperature of active amphibians along a tropical elevation gradient: patterns of mean and variance and inference from environmental data. Funct. Ecol. 27:1145–1154.
Amphibia	Anura	Hylidae	Hyla cinerea	NOC	Anderson, S. R., and J. J. Wiens. 2017. Out of the dark: 350 million years of conservatism and evolution in diel activity patterns in vertebrates. Evolution 71:1944–1959.
Amphibia	Anura	Hylidae	Hyla squirella	NOC	Anderson, S. R., and J. J. Wiens. 2017. Out of the dark: 350 million years of conservatism and evolution in diel activity patterns in vertebrates. Evolution 71:1944–1959.
Amphibia	Anura	Hylidae	Litoria gracilenta	NOC	Thomson, B., and M. Robinson. 2016. Australian Wildlife After Dark. Csiro Publishing.
Amphibia	Anura	Hylidae	Litoria rubella	NOC	Anderson, S. R., and J. J. Wiens. 2017. Out of the dark: 350 million years of conservatism and evolution in diel activity patterns in vertebrates. Evolution 71:1944–1959.
Amphibia	Anura	Hylidae	Pseudacris triseriata	CRE	Myers, P., R. Espinosa, C. S. Parr, T. Jones, G. S. Hammond, and T. A. Dewey. 2019. The Animal Diversity Web. <http://animaldiversity.org>. Accessed 11 September, 2019.
Amphibia	Anura	Hylidae	Smilisca baudinii	NOC	Anderson, S. R., and J. J. Wiens. 2017. Out of the dark: 350 million years of conservatism and evolution in diel activity patterns in vertebrates. Evolution 71:1944–1959.
Amphibia	Anura	Hylidae	Smilisca fodiens	NOC	Stebbins, R. C., and S. M. McGinnis. 2018. Peterson Field Guide to Western Reptiles & Amphibians, Fourth Edition. Houghton Mifflin Harcourt.
Amphibia	Anura	Hylidae	Tlalocohyla smithii	NOC	Lara-Resendiz, R. A., and V. H. Luja. 2018. Body temperatures of some amphibians from Nayarit, Mexico. Rev. Mex. Biodivers. 89:577–581.
Amphibia	Anura	Leptodactylidae	Engystomops pustulosus	NOC	Navas, C. A., J. M. Carvajalino-Fernández, L. P. Saboyá-Acosta, L. A. Rueda-Solano, and M. A. Carvajalino-Fernández. 2013. The body temperature of active amphibians along a tropical elevation gradient: patterns of mean and variance and inference from environmental data. Funct. Ecol. 27:1145–1154.
Amphibia	Anura	Leptodactylidae	Leptodactylus melanonotus	NOC	Anderson, S. R., and J. J. Wiens. 2017. Out of the dark: 350 million years of conservatism and evolution in diel activity patterns in vertebrates. Evolution 71:1944–1959.
Amphibia	Anura	Microhylidae	Gastrophryne olivacea	NOC	Stebbins, R. C. 2003. A Field Guide to Western Reptiles and Amphibians. Boston: Houghton Mifflin Company.
Amphibia	Anura	Myobatrachidae	Limnodynastes tasmaniensis	NOC	Anderson, S. R., and J. J. Wiens. 2017. Out of the dark: 350 million years of conservatism and evolution in diel activity patterns in vertebrates. Evolution 71:1944–1959.
Amphibia	Anura	Ranidae	Rana boylii	DIU	Stebbins, R. C. 2003. A Field Guide to Western Reptiles and Amphibians. Boston: Houghton Mifflin Company.
Amphibia	Anura	Ranidae	Rana cascadae	DIU	Stebbins, R. C. 2003. A Field Guide to Western Reptiles and Amphibians. Boston: Houghton Mifflin Company.
Amphibia	Anura	Ranidae	Rana catesbeiana	DIU	Lillywhite, H. B. 1970. Behavioral Temperature Regulation in the Bullfrog, Rana catesbeiana. Copeia 1:158–168.
Amphibia	Anura	Ranidae	Rana clamitans	NOC	Anderson, S. R., and J. J. Wiens. 2017. Out of the dark: 350 million years of conservatism and evolution in diel activity patterns in vertebrates. Evolution 71:1944–1959.
Amphibia	Anura	Ranidae	Rana palmipes	ARR	Anderson, S. R., and J. J. Wiens. 2017. Out of the dark: 350 million years of conservatism and evolution in diel activity patterns in vertebrates. Evolution 71:1944–1959.
Amphibia	Anura	Ranidae	Rana pipiens	ARR	Anderson, S. R., and J. J. Wiens. 2017. Out of the dark: 350 million years of conservatism and evolution in diel activity patterns in vertebrates. Evolution 71:1944–1959.
Amphibia	Anura	Ranidae	Rana sylvatica	DIU	Stebbins, R. C. 2003. A Field Guide to Western Reptiles and Amphibians. Boston: Houghton Mifflin Company.
Amphibia	Anura	Ranidae	Rana virgatipes	NOC	Myers, P., R. Espinosa, C. S. Parr, T. Jones, G. S. Hammond, and T. A. Dewey. 2019. The Animal Diversity Web. <http://animaldiversity.org>. Accessed 11 September, 2019.
Amphibia	Caudata	Ambystomatidae	Ambystoma cingulatum	NOC	Conant, R., and J. T. Collins. 1998. A field guide to reptiles & amphibians: Eastern and Central North America. Houghton Mifflin Harcourt.	Based on description of the genus
Amphibia	Caudata	Ambystomatidae	Ambystoma dumerilii	NOC	Conant, R., and J. T. Collins. 1998. A field guide to reptiles & amphibians: Eastern and Central North America. Houghton Mifflin Harcourt.	Based on description of the genus
Amphibia	Caudata	Ambystomatidae	Ambystoma jeffersonianum	ARR	AmphibiaWeb. 2019. <https://amphibiaweb.org> University of California, Berkeley, CA, USA. Accessed 13 September 2019.
Amphibia	Caudata	Ambystomatidae	Ambystoma macrodactylum	NOC	AmphibiaWeb. 2019. <https://amphibiaweb.org> University of California, Berkeley, CA, USA. Accessed 13 September 2019.
Amphibia	Caudata	Ambystomatidae	Ambystoma maculatum	NOC	Conant, R., and J. T. Collins. 1998. A field guide to reptiles & amphibians: Eastern and Central North America. Houghton Mifflin Harcourt.
Amphibia	Caudata	Ambystomatidae	Ambystoma mexicanum	NOC	Anderson, J. D., R. E. Graham, Vertical migration and stratification of Larval Ambystoma. Copeia 1967, 371-374 (1967).
Amphibia	Caudata	Ambystomatidae	Ambystoma opacum	NOC	Anderson, S. R., and J. J. Wiens. 2017. Out of the dark: 350 million years of conservatism and evolution in diel activity patterns in vertebrates. Evolution 71:1944–1959.
Amphibia	Caudata	Ambystomatidae	Ambystoma ordinarium	DIU	AmphibiaWeb. 2019. <https://amphibiaweb.org> University of California, Berkeley, CA, USA. Accessed 13 September 2019.
Amphibia	Caudata	Ambystomatidae	Ambystoma tigrinum	NOC	Stebbins, R. C. 2003. A Field Guide to Western Reptiles and Amphibians. Boston: Houghton Mifflin Company.
Amphibia	Caudata	Dicamptodontidae	Dicamptodon ensatus	ARR	Stebbins, R. C. 2003. A Field Guide to Western Reptiles and Amphibians. Boston: Houghton Mifflin Company.
Amphibia	Caudata	Plethodontidae	Aneides aeneus	NOC	AmphibiaWeb. 2019. <https://amphibiaweb.org> University of California, Berkeley, CA, USA. Accessed 13 September 2019.
Amphibia	Caudata	Plethodontidae	Aneides ferreus	NOC	Stebbins, R. C. 2003. A Field Guide to Western Reptiles and Amphibians. Boston: Houghton Mifflin Company.	Based on description of the family
Amphibia	Caudata	Plethodontidae	Aneides flavipunctatus	NOC	Stebbins, R. C. 2003. A Field Guide to Western Reptiles and Amphibians. Boston: Houghton Mifflin Company.	Based on description of the family
Amphibia	Caudata	Plethodontidae	Aneides hardii	NOC	AmphibiaWeb. 2019. <https://amphibiaweb.org> University of California, Berkeley, CA, USA. Accessed 13 September 2019.
Amphibia	Caudata	Plethodontidae	Aneides lugubris	NOC	Stebbins, R. C. 2003. A Field Guide to Western Reptiles and Amphibians. Boston: Houghton Mifflin Company.
Amphibia	Caudata	Plethodontidae	Aquiloeurycea cephalica	NOC	Stebbins, R. C. 2003. A Field Guide to Western Reptiles and Amphibians. Boston: Houghton Mifflin Company.	Based on description of the family
Amphibia	Caudata	Plethodontidae	Batrachoseps attenuatus	NOC	AmphibiaWeb. 2019. <https://amphibiaweb.org> University of California, Berkeley, CA, USA. Accessed 13 September 2019.
Amphibia	Caudata	Plethodontidae	Batrachoseps nigriventris	NOC	AmphibiaWeb. 2019. <https://amphibiaweb.org> University of California, Berkeley, CA, USA. Accessed 13 September 2019.
Amphibia	Caudata	Plethodontidae	Batrachoseps pacificus	NOC	Anderson, S. R., and J. J. Wiens. 2017. Out of the dark: 350 million years of conservatism and evolution in diel activity patterns in vertebrates. Evolution 71:1944–1959.
Amphibia	Caudata	Plethodontidae	Batrachoseps wrighti	NOC	Stebbins, R. C. 2003. A Field Guide to Western Reptiles and Amphibians. Boston: Houghton Mifflin Company.	Based on description of the family
Amphibia	Caudata	Plethodontidae	Bolitoglossa adspersa	NOC	AmphibiaWeb. 2019. <https://amphibiaweb.org> University of California, Berkeley, CA, USA. Accessed 13 September 2019.	Based on description of the genus
Amphibia	Caudata	Plethodontidae	Bolitoglossa dunni	NOC	Anderson, S. R., and J. J. Wiens. 2017. Out of the dark: 350 million years of conservatism and evolution in diel activity patterns in vertebrates. Evolution 71:1944–1959.
Amphibia	Caudata	Plethodontidae	Bolitoglossa engelhardti	NOC	AmphibiaWeb. 2019. <https://amphibiaweb.org> University of California, Berkeley, CA, USA. Accessed 13 September 2019.	Based on description of the genus
Amphibia	Caudata	Plethodontidae	Bolitoglossa franklini	NOC	AmphibiaWeb. 2019. <https://amphibiaweb.org> University of California, Berkeley, CA, USA. Accessed 13 September 2019.	Based on description of the genus
Amphibia	Caudata	Plethodontidae	Bolitoglossa hartwegi	NOC	AmphibiaWeb. 2019. <https://amphibiaweb.org> University of California, Berkeley, CA, USA. Accessed 13 September 2019.	Based on description of the genus
Amphibia	Caudata	Plethodontidae	Bolitoglossa lincolni	NOC	AmphibiaWeb. 2019. <https://amphibiaweb.org> University of California, Berkeley, CA, USA. Accessed 13 September 2019.	Based on description of the genus
Amphibia	Caudata	Plethodontidae	Bolitoglossa mexicana	NOC	AmphibiaWeb. 2019. <https://amphibiaweb.org> University of California, Berkeley, CA, USA. Accessed 13 September 2019.	Based on description of the genus
Amphibia	Caudata	Plethodontidae	Bolitoglossa morio	NOC	AmphibiaWeb. 2019. <https://amphibiaweb.org> University of California, Berkeley, CA, USA. Accessed 13 September 2019.	Based on description of the genus
Amphibia	Caudata	Plethodontidae	Bolitoglossa occidentalis	NOC	AmphibiaWeb. 2019. <https://amphibiaweb.org> University of California, Berkeley, CA, USA. Accessed 13 September 2019.	Based on description of the genus
Amphibia	Caudata	Plethodontidae	Bolitoglossa platydactyla	NOC	AmphibiaWeb. 2019. <https://amphibiaweb.org> University of California, Berkeley, CA, USA. Accessed 13 September 2019.	Based on description of the genus
Amphibia	Caudata	Plethodontidae	Bolitoglossa rostrata	NOC	AmphibiaWeb. 2019. <https://amphibiaweb.org> University of California, Berkeley, CA, USA. Accessed 13 September 2019.	Based on description of the genus
Amphibia	Caudata	Plethodontidae	Bolitoglossa rufescens	NOC	Anderson, S. R., and J. J. Wiens. 2017. Out of the dark: 350 million years of conservatism and evolution in diel activity patterns in vertebrates. Evolution 71:1944–1959.
Amphibia	Caudata	Plethodontidae	Bolitoglossa subpalmata	NOC	Anderson, S. R., and J. J. Wiens. 2017. Out of the dark: 350 million years of conservatism and evolution in diel activity patterns in vertebrates. Evolution 71:1944–1959.
Amphibia	Caudata	Plethodontidae	Chiropterotriton chondrostega	NOC	Stebbins, R. C. 2003. A Field Guide to Western Reptiles and Amphibians. Boston: Houghton Mifflin Company.	Based on description of the family
Amphibia	Caudata	Plethodontidae	Chiropterotriton dimidiatus	NOC	Stebbins, R. C. 2003. A Field Guide to Western Reptiles and Amphibians. Boston: Houghton Mifflin Company.	Based on description of the family
Amphibia	Caudata	Plethodontidae	Chiropterotriton lavae	NOC	Stebbins, R. C. 2003. A Field Guide to Western Reptiles and Amphibians. Boston: Houghton Mifflin Company.	Based on description of the family
Amphibia	Caudata	Plethodontidae	Chiropterotriton multidentatus	NOC	Stebbins, R. C. 2003. A Field Guide to Western Reptiles and Amphibians. Boston: Houghton Mifflin Company.	Based on description of the family
Amphibia	Caudata	Plethodontidae	Desmognathus fuscus	NOC	Myers, P., R. Espinosa, C. S. Parr, T. Jones, G. S. Hammond, and T. A. Dewey. 2019. The Animal Diversity Web. <http://animaldiversity.org>. Accessed 11 September, 2019.
Amphibia	Caudata	Plethodontidae	Desmognathus monticola	NOC	Anderson, S. R., and J. J. Wiens. 2017. Out of the dark: 350 million years of conservatism and evolution in diel activity patterns in vertebrates. Evolution 71:1944–1959.
Amphibia	Caudata	Plethodontidae	Desmognathus ochrophaeus	NOC	Anderson, S. R., and J. J. Wiens. 2017. Out of the dark: 350 million years of conservatism and evolution in diel activity patterns in vertebrates. Evolution 71:1944–1959.
Amphibia	Caudata	Plethodontidae	Desmognathus wrighti	NOC	Conant, R., and J. T. Collins. 1998. A field guide to reptiles & amphibians: Eastern and Central North America. Houghton Mifflin Harcourt.
Amphibia	Caudata	Plethodontidae	Ensatina eschscholtzii	DIU	Anderson, S. R., and J. J. Wiens. 2017. Out of the dark: 350 million years of conservatism and evolution in diel activity patterns in vertebrates. Evolution 71:1944–1959.
Amphibia	Caudata	Plethodontidae	Eurycea bislineata	NOC	AmphibiaWeb. 2019. <https://amphibiaweb.org> University of California, Berkeley, CA, USA. Accessed 13 September 2019.
Amphibia	Caudata	Plethodontidae	Eurycea longicauda	NOC	Anderson, S. R., and J. J. Wiens. 2017. Out of the dark: 350 million years of conservatism and evolution in diel activity patterns in vertebrates. Evolution 71:1944–1959.
Amphibia	Caudata	Plethodontidae	Eurycea lucifuga	NOC	AmphibiaWeb. 2019. <https://amphibiaweb.org> University of California, Berkeley, CA, USA. Accessed 13 September 2019.
Amphibia	Caudata	Plethodontidae	Eurycea multiplicata	NOC	AmphibiaWeb. 2019. <https://amphibiaweb.org> University of California, Berkeley, CA, USA. Accessed 13 September 2019.
Amphibia	Caudata	Plethodontidae	Eurycea rathbuni	NOC	Conant, R., and J. T. Collins. 1998. A field guide to reptiles & amphibians: Eastern and Central North America. Houghton Mifflin Harcourt.
Amphibia	Caudata	Plethodontidae	Eurycea wilderae	ARR	Myers, P., R. Espinosa, C. S. Parr, T. Jones, G. S. Hammond, and T. A. Dewey. 2019. The Animal Diversity Web. <http://animaldiversity.org>. Accessed 11 September, 2019.
Amphibia	Caudata	Plethodontidae	Gyrinophilus palleucus	NOC	Conant, R., and J. T. Collins. 1998. A field guide to reptiles & amphibians: Eastern and Central North America. Houghton Mifflin Harcourt.
Amphibia	Caudata	Plethodontidae	Gyrinophilus porphyriticus	NOC	Anderson, S. R., and J. J. Wiens. 2017. Out of the dark: 350 million years of conservatism and evolution in diel activity patterns in vertebrates. Evolution 71:1944–1959.
Amphibia	Caudata	Plethodontidae	Hydromantes brunus	NOC	Stebbins, R. C. 2003. A Field Guide to Western Reptiles and Amphibians. Boston: Houghton Mifflin Company.	Based on description of the genus
Amphibia	Caudata	Plethodontidae	Hydromantes platycephalus	NOC	Anderson, S. R., and J. J. Wiens. 2017. Out of the dark: 350 million years of conservatism and evolution in diel activity patterns in vertebrates. Evolution 71:1944–1959.
Amphibia	Caudata	Plethodontidae	Hydromantes shastae	NOC	Stebbins, R. C. 2003. A Field Guide to Western Reptiles and Amphibians. Boston: Houghton Mifflin Company.	Based on description of the genus
Amphibia	Caudata	Plethodontidae	Isthmura bellii	NOC	AmphibiaWeb. 2019. <https://amphibiaweb.org> University of California, Berkeley, CA, USA. Accessed 13 September 2019.
Amphibia	Caudata	Plethodontidae	Parvimolge townsendi	NOC	Stebbins, R. C. 2003. A Field Guide to Western Reptiles and Amphibians. Boston: Houghton Mifflin Company.	Based on description of the family
Amphibia	Caudata	Plethodontidae	Plethodon caddoensis	NOC	Conant, R., and J. T. Collins. 1998. A field guide to reptiles & amphibians: Eastern and Central North America. Houghton Mifflin Harcourt.	Based on description of the genus
Amphibia	Caudata	Plethodontidae	Plethodon cinereus	NOC	Anderson, S. R., and J. J. Wiens. 2017. Out of the dark: 350 million years of conservatism and evolution in diel activity patterns in vertebrates. Evolution 71:1944–1959.
Amphibia	Caudata	Plethodontidae	Plethodon dorsalis	NOC	Conant, R., and J. T. Collins. 1998. A field guide to reptiles & amphibians: Eastern and Central North America. Houghton Mifflin Harcourt.	Based on description of the genus
Amphibia	Caudata	Plethodontidae	Plethodon dunni	NOC	Stebbins, R. C. 2003. A Field Guide to Western Reptiles and Amphibians. Boston: Houghton Mifflin Company.	Based on description of the genus
Amphibia	Caudata	Plethodontidae	Plethodon glutinosus	NOC	Conant, R., and J. T. Collins. 1998. A field guide to reptiles & amphibians: Eastern and Central North America. Houghton Mifflin Harcourt.	Based on description of the genus
Amphibia	Caudata	Plethodontidae	Plethodon metcalfi	NOC	AmphibiaWeb. 2019. <https://amphibiaweb.org> University of California, Berkeley, CA, USA. Accessed 13 September 2019.
Amphibia	Caudata	Plethodontidae	Plethodon neomexicanus	NOC	Stebbins, R. C. 2003. A Field Guide to Western Reptiles and Amphibians. Boston: Houghton Mifflin Company.	Based on description of the genus
Amphibia	Caudata	Plethodontidae	Plethodon ouachitae	NOC	Conant, R., and J. T. Collins. 1998. A field guide to reptiles & amphibians: Eastern and Central North America. Houghton Mifflin Harcourt.	Based on description of the genus
Amphibia	Caudata	Plethodontidae	Plethodon vandykei	NOC	Stebbins, R. C. 2003. A Field Guide to Western Reptiles and Amphibians. Boston: Houghton Mifflin Company.	Based on description of the genus
Amphibia	Caudata	Plethodontidae	Plethodon vehiculum	NOC	Stebbins, R. C. 2003. A Field Guide to Western Reptiles and Amphibians. Boston: Houghton Mifflin Company.	Based on description of the genus
Amphibia	Caudata	Plethodontidae	Plethodon welleri	NOC	Conant, R., and J. T. Collins. 1998. A field guide to reptiles & amphibians: Eastern and Central North America. Houghton Mifflin Harcourt.	Based on description of the genus
Amphibia	Caudata	Plethodontidae	Pseudoeurycea altamontana	NOC	Stebbins, R. C. 2003. A Field Guide to Western Reptiles and Amphibians. Boston: Houghton Mifflin Company.	Based on description of the family
Amphibia	Caudata	Plethodontidae	Pseudoeurycea brunnata	NOC	Stebbins, R. C. 2003. A Field Guide to Western Reptiles and Amphibians. Boston: Houghton Mifflin Company.	Based on description of the family
Amphibia	Caudata	Plethodontidae	Pseudoeurycea cochranae	NOC	Stebbins, R. C. 2003. A Field Guide to Western Reptiles and Amphibians. Boston: Houghton Mifflin Company.	Based on description of the family
Amphibia	Caudata	Plethodontidae	Pseudoeurycea goebeli	NOC	Stebbins, R. C. 2003. A Field Guide to Western Reptiles and Amphibians. Boston: Houghton Mifflin Company.	Based on description of the family
Amphibia	Caudata	Plethodontidae	Pseudoeurycea leprosa	NOC	Stebbins, R. C. 2003. A Field Guide to Western Reptiles and Amphibians. Boston: Houghton Mifflin Company.	Based on description of the family
Amphibia	Caudata	Plethodontidae	Pseudoeurycea lineola	NOC	Stebbins, R. C. 2003. A Field Guide to Western Reptiles and Amphibians. Boston: Houghton Mifflin Company.	Based on description of the family
Amphibia	Caudata	Plethodontidae	Pseudoeurycea nigromaculata	NOC	Stebbins, R. C. 2003. A Field Guide to Western Reptiles and Amphibians. Boston: Houghton Mifflin Company.	Based on description of the family
Amphibia	Caudata	Plethodontidae	Pseudoeurycea rex	NOC	Stebbins, R. C. 2003. A Field Guide to Western Reptiles and Amphibians. Boston: Houghton Mifflin Company.	Based on description of the family
Amphibia	Caudata	Plethodontidae	Pseudoeurycea robertsi	NOC	Stebbins, R. C. 2003. A Field Guide to Western Reptiles and Amphibians. Boston: Houghton Mifflin Company.	Based on description of the family
Amphibia	Caudata	Plethodontidae	Pseudoeurycea smithi	NOC	Stebbins, R. C. 2003. A Field Guide to Western Reptiles and Amphibians. Boston: Houghton Mifflin Company.	Based on description of the family
Amphibia	Caudata	Plethodontidae	Pseudoeurycea unguidentis	NOC	Stebbins, R. C. 2003. A Field Guide to Western Reptiles and Amphibians. Boston: Houghton Mifflin Company.	Based on description of the family
Amphibia	Caudata	Plethodontidae	Thorius dubitus	NOC	Stebbins, R. C. 2003. A Field Guide to Western Reptiles and Amphibians. Boston: Houghton Mifflin Company.	Based on description of the family
Amphibia	Caudata	Plethodontidae	Thorius troglodytes	NOC	Stebbins, R. C. 2003. A Field Guide to Western Reptiles and Amphibians. Boston: Houghton Mifflin Company.	Based on description of the family
Amphibia	Caudata	Rhyacotritonidae	Rhyacotriton olympicus	NOC	Anderson, S. R., and J. J. Wiens. 2017. Out of the dark: 350 million years of conservatism and evolution in diel activity patterns in vertebrates. Evolution 71:1944–1959.
Amphibia	Caudata	Salamandridae	Notophthalmus viridescens	DIU	Anderson, S. R., and J. J. Wiens. 2017. Out of the dark: 350 million years of conservatism and evolution in diel activity patterns in vertebrates. Evolution 71:1944–1959.
Amphibia	Caudata	Salamandridae	Salamandra salamandra	NOC	Anderson, S. R., and J. J. Wiens. 2017. Out of the dark: 350 million years of conservatism and evolution in diel activity patterns in vertebrates. Evolution 71:1944–1959.
Amphibia	Caudata	Salamandridae	Taricha granulosa	ARR	Stebbins, R. C. 2003. A Field Guide to Western Reptiles and Amphibians. Boston: Houghton Mifflin Company.	Based on description of the genus
Amphibia	Caudata	Salamandridae	Taricha torosa	ARR	Stebbins, R. C. 2003. A Field Guide to Western Reptiles and Amphibians. Boston: Houghton Mifflin Company.	Based on description of the genus
Amphibia	Caudata	Sirenidae	Pseudobranchus striatus	NOC	AmphibiaWeb. 2019. <https://amphibiaweb.org> University of California, Berkeley, CA, USA. Accessed 13 September 2019.	Based on description of the family
Aves	Accipitriformes	Accipitridae	Accipiter striatus	DIU	Burbidge, A. H., R. E. Johnstone, and D. J. Pearson. 2010. Birds in a vast arid upland: avian biogeographical patterns in the Pilbara region of Western Australia. Rec. West. Aust. Museum, Suppl. 78:247–270.
Aves	Accipitriformes	Accipitridae	Buteo jamaicensis	DIU	Myers, P., R. Espinosa, C. S. Parr, T. Jones, G. S. Hammond, and T. A. Dewey. 2019. The Animal Diversity Web. <http://animaldiversity.org>. Accessed 11 September, 2019.
Aves	Accipitriformes	Accipitridae	Buteo lagopus	DIU	Anderson, S. R., and J. J. Wiens. 2017. Out of the dark: 350 million years of conservatism and evolution in diel activity patterns in vertebrates. Evolution 71:1944–1959.
Aves	Accipitriformes	Accipitridae	Buteo swainsoni	DIU	East Contra Costa County HCP/NCCP. 2006. Swainson’s Hawk (Buteo swainsoni). Species Accounts. <https://www.contracosta.ca.gov/depart/cd/water/HCP/archive/hcp_nccp_content/hcp_nccp/app_figs/App%20D%20components/App_D-06a_Swainson’s_hawk_profile_1-18-05.pdf>.
Aves	Accipitriformes	Accipitridae	Circus cyaneus	CRE	Anderson, S. R., and J. J. Wiens. 2017. Out of the dark: 350 million years of conservatism and evolution in diel activity patterns in vertebrates. Evolution 71:1944–1959.
Aves	Accipitriformes	Accipitridae	Geranoaetus melanoleucus	DIU	Jaksié, F. M., H. W. Greene, and J. L. Yáñez. 1981. The guild structure of a community of predatory vertebrates in central Chile. Oecologia 49:21–28.
Aves	Accipitriformes	Accipitridae	Gypaetus barbatus	DIU	Hall, M. I., and C. F. Ross. 2007. Eye shape and activity pattern in birds. J. Zool. 271:437–444.
Aves	Accipitriformes	Accipitridae	Haliaeetus leucocephalus	DIU	Myers, P., R. Espinosa, C. S. Parr, T. Jones, G. S. Hammond, and T. A. Dewey. 2019. The Animal Diversity Web. <http://animaldiversity.org>. Accessed 11 September, 2019.
Aves	Accipitriformes	Accipitridae	Milvus migrans	DIU	Myers, P., R. Espinosa, C. S. Parr, T. Jones, G. S. Hammond, and T. A. Dewey. 2019. The Animal Diversity Web. <http://animaldiversity.org>. Accessed 11 September, 2019.
Aves	Anseriformes	Anatidae	Anas acuta	ARR	McNeil, R., P. Drapeau, and J. D. Goss-Custard. 1992. The occurrence and adaptive significance of nocturnal habits in waterfowl. Biol. Rev. 67:381–419.
Aves	Anseriformes	Anatidae	Anas laysanensis	NOC	Reynolds, M. H., J. S. Hatfield, L. H. Crampton, M. S. Vekasy, and E. Tweed. 2010. Circadian habitat use, home range and behaviour of Laysan Teal Anas laysanensis. Wildfowl 60:106–123.
Aves	Anseriformes	Anatidae	Anas platyrhynchos	DIU	Anderson, S. R., and J. J. Wiens. 2017. Out of the dark: 350 million years of conservatism and evolution in diel activity patterns in vertebrates. Evolution 71:1944–1959.
Aves	Anseriformes	Anatidae	Anser anser	DIU	Anderson, S. R., and J. J. Wiens. 2017. Out of the dark: 350 million years of conservatism and evolution in diel activity patterns in vertebrates. Evolution 71:1944–1959.
Aves	Anseriformes	Anatidae	Anser caerulescens	ARR	Myers, P., R. Espinosa, C. S. Parr, T. Jones, G. S. Hammond, and T. A. Dewey. 2019. The Animal Diversity Web. <http://animaldiversity.org>. Accessed 11 September, 2019.
Aves	Anseriformes	Anatidae	Aythya affinis	DIU	Anderson, S. R., and J. J. Wiens. 2017. Out of the dark: 350 million years of conservatism and evolution in diel activity patterns in vertebrates. Evolution 71:1944–1959.
Aves	Anseriformes	Anatidae	Aythya americana	ARR	Michot, T. C., M. C. Woodin, S. E. Adair, and E. B. Moser. 2006. Diurnal time-activity budgets of redheads (Aythya americana) wintering in seagrass beds and coastal ponds in Louisiana and Texas. Hydrobiologia 567:113–128.
Aves	Anseriformes	Anatidae	Branta bernicla	ARR	Lane, S. J., and M. Hassall. 1996. Nocturnal feeding by Dark-bellied Brent Geese Branta bernicla bernicla. Ibis (Lond. 1859). 138:291–297.
Aves	Anseriformes	Anatidae	Branta canadensis	DIU	Austin, J. E., and D. D. Humburg. 1992. Diurnal Flight Time of Wintering Canada Geese: Consideration of Refuges and Flight Energetics. Prairie Nat. 24:21–30.
Aves	Anseriformes	Anatidae	Bucephala clangula	DIU	Myers, P., R. Espinosa, C. S. Parr, T. Jones, G. S. Hammond, and T. A. Dewey. 2019. The Animal Diversity Web. <http://animaldiversity.org>. Accessed 11 September, 2019.
Aves	Anseriformes	Anatidae	Cairina moschata	DIU	Myers, P., R. Espinosa, C. S. Parr, T. Jones, G. S. Hammond, and T. A. Dewey. 2019. The Animal Diversity Web. <http://animaldiversity.org>. Accessed 11 September, 2019.
Aves	Anseriformes	Anatidae	Cygnus buccinator	DIU	Myers, P., R. Espinosa, C. S. Parr, T. Jones, G. S. Hammond, and T. A. Dewey. 2019. The Animal Diversity Web. <http://animaldiversity.org>. Accessed 11 September, 2019.
Aves	Anseriformes	Anatidae	Lophodytes cucullatus	DIU	Myers, P., R. Espinosa, C. S. Parr, T. Jones, G. S. Hammond, and T. A. Dewey. 2019. The Animal Diversity Web. <http://animaldiversity.org>. Accessed 11 September, 2019.
Aves	Anseriformes	Anatidae	Mareca americana	ARR	McNeil, R., P. Drapeau, and J. D. Goss-Custard. 1992. The occurrence and adaptive significance of nocturnal habits in waterfowl. Biol. Rev. 67:381–419.
Aves	Anseriformes	Anatidae	Mareca penelope	ARR	McNeil, R., P. Drapeau, and J. D. Goss-Custard. 1992. The occurrence and adaptive significance of nocturnal habits in waterfowl. Biol. Rev. 67:381–419.
Aves	Anseriformes	Anatidae	Mareca strepera	ARR	McNeil, R., P. Drapeau, and J. D. Goss-Custard. 1992. The occurrence and adaptive significance of nocturnal habits in waterfowl. Biol. Rev. 67:381–419.
Aves	Anseriformes	Anatidae	Mergus serrator	DIU	Myers, P., R. Espinosa, C. S. Parr, T. Jones, G. S. Hammond, and T. A. Dewey. 2019. The Animal Diversity Web. <http://animaldiversity.org>. Accessed 11 September, 2019.
Aves	Anseriformes	Anatidae	Oxyura jamaicensis	DIU	Myers, P., R. Espinosa, C. S. Parr, T. Jones, G. S. Hammond, and T. A. Dewey. 2019. The Animal Diversity Web. <http://animaldiversity.org>. Accessed 11 September, 2019.
Aves	Anseriformes	Anatidae	Spatula clypeata	ARR	McNeil, R., P. Drapeau, and J. D. Goss-Custard. 1992. The occurrence and adaptive significance of nocturnal habits in waterfowl. Biol. Rev. 67:381–419.
Aves	Anseriformes	Anatidae	Spatula cyanoptera	ARR	McNeil, R., P. Drapeau, and J. D. Goss-Custard. 1992. The occurrence and adaptive significance of nocturnal habits in waterfowl. Biol. Rev. 67:381–419.
Aves	Anseriformes	Anatidae	Spatula discors	ARR	McNeil, R., P. Drapeau, and J. D. Goss-Custard. 1992. The occurrence and adaptive significance of nocturnal habits in waterfowl. Biol. Rev. 67:381–419.
Aves	Bucerotiformes	Phoeniculidae	Phoeniculus purpureus	DIU	Graham, K. 2018. Phoeniculus purpureus. ASAG Species Fact Sheet. <http://aviansag.org/Fact_Sheets/Coraciiformes/Gr_Woodhoopoe.pdf>.
Aves	Caprimulgiformes	Apodidae	Aerodramus vanikorensis	DIU	Sarkar, A. 2003. Fundamentals Of Animals Behaviour. Discovery Publishing House.	Based on description of Swiftlets
Aves	Caprimulgiformes	Apodidae	Aeronautes saxatalis	DIU	Mayr, G. 2010. Phylogenetic relationships of the paraphyletic ‘caprimulgiform’ birds (nightjars and allies). J. Zool. Syst. Evol. Res. 48:126–137.
Aves	Caprimulgiformes	Apodidae	Chaetura pelagica	DIU	Anderson, S. R., and J. J. Wiens. 2017. Out of the dark: 350 million years of conservatism and evolution in diel activity patterns in vertebrates. Evolution 71:1944–1959.
Aves	Caprimulgiformes	Apodidae	Collocalia esculenta	DIU	Hall, M. I., and C. F. Ross. 2007. Eye shape and activity pattern in birds. J. Zool. 271:437–444.
Aves	Caprimulgiformes	Caprimulgidae	Antrostomus vociferus	NOC	Anderson, S. R., and J. J. Wiens. 2017. Out of the dark: 350 million years of conservatism and evolution in diel activity patterns in vertebrates. Evolution 71:1944–1959.
Aves	Caprimulgiformes	Caprimulgidae	Caprimulgus europaeus	CRE	Myers, P., R. Espinosa, C. S. Parr, T. Jones, G. S. Hammond, and T. A. Dewey. 2019. The Animal Diversity Web. <http://animaldiversity.org>. Accessed 11 September, 2019.
Aves	Caprimulgiformes	Caprimulgidae	Caprimulgus macrurus	NOC	Hall, M. I., and C. F. Ross. 2007. Eye shape and activity pattern in birds. J. Zool. 271:437–444.
Aves	Caprimulgiformes	Caprimulgidae	Chordeiles acutipennis	NOC	Anderson, S. R., and J. J. Wiens. 2017. Out of the dark: 350 million years of conservatism and evolution in diel activity patterns in vertebrates. Evolution 71:1944–1959.
Aves	Caprimulgiformes	Caprimulgidae	Chordeiles minor	NOC	Anderson, S. R., and J. J. Wiens. 2017. Out of the dark: 350 million years of conservatism and evolution in diel activity patterns in vertebrates. Evolution 71:1944–1959.
Aves	Caprimulgiformes	Caprimulgidae	Eurostopodus mystacalis	NOC	del Hoyo, J., A. Elliott, J. Sargatal, D. A. Christie, and G. Kirwan. 2019. Handbook of the Birds of the World Alive. Lynx Edicions, Barcelona. <http://www.hbw.com/>.	Based on description of the family
Aves	Caprimulgiformes	Caprimulgidae	Phalaenoptilus nuttallii	NOC	Anderson, S. R., and J. J. Wiens. 2017. Out of the dark: 350 million years of conservatism and evolution in diel activity patterns in vertebrates. Evolution 71:1944–1959.
Aves	Caprimulgiformes	Podargidae	Podargus papuensis	NOC	Hall, M. I., and C. F. Ross. 2007. Eye shape and activity pattern in birds. J. Zool. 271:437–444.
Aves	Caprimulgiformes	Podargidae	Podargus strigoides	NOC	Anderson, S. R., and J. J. Wiens. 2017. Out of the dark: 350 million years of conservatism and evolution in diel activity patterns in vertebrates. Evolution 71:1944–1959.
Aves	Caprimulgiformes	Trochilidae	Amazilia versicolor	CRE	Previatto, D. M., R. S. Mizobe, and S. R. Posso. 2013. Birds as potential pollinators of the Spathodea nilotica (Bignoniaceae) in the urban environment. Brazilian J. Biol. 73:737–741.
Aves	Caprimulgiformes	Trochilidae	Aphantochroa cirrochloris	DIU	Glase, J. C. 1979. Investigative Biology: Biological Sciences 103-104, Cornell University. Morton Publishing Company.	Based on description of Hummingbirds
Aves	Caprimulgiformes	Trochilidae	Archilochus alexandri	DIU	Anderson, S. R., and J. J. Wiens. 2017. Out of the dark: 350 million years of conservatism and evolution in diel activity patterns in vertebrates. Evolution 71:1944–1959.
Aves	Caprimulgiformes	Trochilidae	Archilochus colubris	DIU	Myers, P., R. Espinosa, C. S. Parr, T. Jones, G. S. Hammond, and T. A. Dewey. 2019. The Animal Diversity Web. <http://animaldiversity.org>. Accessed 11 September, 2019.
Aves	Caprimulgiformes	Trochilidae	Calypte anna	DIU	Anderson, S. R., and J. J. Wiens. 2017. Out of the dark: 350 million years of conservatism and evolution in diel activity patterns in vertebrates. Evolution 71:1944–1959.
Aves	Caprimulgiformes	Trochilidae	Chlorestes notata	DIU	Perch, B. 2017. Chlorostilbon notatus. The Online Guide to the Animals of Trinidad and Tobago. <https://sta.uwi.edu/fst/lifesciences/sites/default/files/lifesciences/documents/ogatt/Chlorostilbon_notatus%20-%20Blue-chinned%20Sapphire.pdf>.
Aves	Caprimulgiformes	Trochilidae	Chrysuronia oenone	DIU	Schuchmann, K.-L., K. Kruger, and R. Prinzinger. 1983. Torpor in hummingbirds. Bonner Zool. Beiträge 34:273–277.
Aves	Caprimulgiformes	Trochilidae	Colibri serrirostris	DIU	SanMartin-Gajardo, I., and M. Sazima. 2005. Chiropterophily in Sinningieae (Gesneriaceae): Sinningia brasiliensis and Paliavana prasinata are bat-pollinated, but P. sericiflora is not. Not yet? Ann. Bot. 95:1097–1103.
Aves	Caprimulgiformes	Trochilidae	Cynanthus latirostris	DIU	Anderson, S. R., and J. J. Wiens. 2017. Out of the dark: 350 million years of conservatism and evolution in diel activity patterns in vertebrates. Evolution 71:1944–1959.
Aves	Caprimulgiformes	Trochilidae	Eupetomena macroura	DIU	Anderson, S. R., and J. J. Wiens. 2017. Out of the dark: 350 million years of conservatism and evolution in diel activity patterns in vertebrates. Evolution 71:1944–1959.
Aves	Caprimulgiformes	Trochilidae	Florisuga fusca	CRE	Mendonça, L. B., and L. dos Anjos. 2006. Feeding behavior of hummingbirds and perching birds on Erythrina speciosa Andrews (Fabaceae) flowers in an urban area, Londrina, Paraná, Brazil. Rev. Bras. Zool. 23:42–49.
Aves	Caprimulgiformes	Trochilidae	Hylocharis cyanus	DIU	Reinertsen, R. E. 1983. Nocturnal hypothermia and its energetic significance for small birds living in the Arctic and subarctic regions. A review. Polar Res. 1:269–284.
Aves	Caprimulgiformes	Trochilidae	Lampornis clemenciae	DIU	Anderson, S. R., and J. J. Wiens. 2017. Out of the dark: 350 million years of conservatism and evolution in diel activity patterns in vertebrates. Evolution 71:1944–1959.
Aves	Caprimulgiformes	Trochilidae	Oreotrochilus estella	DIU	Schuchmann, K.-L., K. Kruger, and R. Prinzinger. 1983. Torpor in hummingbirds. Bonner Zool. Beiträge 34:273–277.
Aves	Caprimulgiformes	Trochilidae	Polytmus guainumbi	DIU	Mohan, N. 2017. Polytmus guainumbi. The Online Guide to the Animals of Trinidad and Tobago. <https://sta.uwi.edu/fst/lifesciences/sites/default/files/lifesciences/documents/ogatt/Polytmus_guainumbi%20-%20White-tailed%20Goldenthroat.pdf>.
Aves	Caprimulgiformes	Trochilidae	Selasphorus platycercus	DIU	Myers, P., R. Espinosa, C. S. Parr, T. Jones, G. S. Hammond, and T. A. Dewey. 2019. The Animal Diversity Web. <http://animaldiversity.org>. Accessed 11 September, 2019.
Aves	Caprimulgiformes	Trochilidae	Selasphorus rufus	DIU	Anderson, S. R., and J. J. Wiens. 2017. Out of the dark: 350 million years of conservatism and evolution in diel activity patterns in vertebrates. Evolution 71:1944–1959.
Aves	Caprimulgiformes	Trochilidae	Thalurania furcata	DIU	Previatto, D. M., D. I. de S. Dainezi, and S. R. Posso. 2016. Exploitation of Ceiba pubiflora flowers by birds. Rev. Bras. Ornitol. 24:21–26.
Aves	Caprimulgiformes	Trochilidae	Urosticte benjamini	DIU	Schuchmann, K.-L., K. Kruger, and R. Prinzinger. 1983. Torpor in hummingbirds. Bonner Zool. Beiträge 34:273–277.
Aves	Cathartiformes	Cathartidae	Cathartes aura	DIU	Anderson, S. R., and J. J. Wiens. 2017. Out of the dark: 350 million years of conservatism and evolution in diel activity patterns in vertebrates. Evolution 71:1944–1959.
Aves	Charadriiformes	Alcidae	Aethia cristatella	DIU	Myers, P., R. Espinosa, C. S. Parr, T. Jones, G. S. Hammond, and T. A. Dewey. 2019. The Animal Diversity Web. <http://animaldiversity.org>. Accessed 11 September, 2019.
Aves	Charadriiformes	Alcidae	Aethia pusilla	DIU	Anderson, S. R., and J. J. Wiens. 2017. Out of the dark: 350 million years of conservatism and evolution in diel activity patterns in vertebrates. Evolution 71:1944–1959.
Aves	Charadriiformes	Alcidae	Alca torda	DIU	Cody, M. L. 1974. Competition and the Structure of Bird Communities. Princeton University Press.
Aves	Charadriiformes	Alcidae	Cepphus grylle	DIU	Cody, M. L. 1974. Competition and the Structure of Bird Communities. Princeton University Press.
Aves	Charadriiformes	Alcidae	Fratercula arctica	DIU	Cody, M. L. 1974. Competition and the Structure of Bird Communities. Princeton University Press.
Aves	Charadriiformes	Alcidae	Fratercula cirrhata	DIU	Blackburn, G. S., J. M. Hipfner, and R. C. Ydenberg. 2009. Evidence that tufted puffins Fratercula cirrhata use colony overflights to reduce kleptoparasitism risk. J. Avian Biol. 40:412–418.
Aves	Charadriiformes	Alcidae	Synthliboramphus hypoleucus	NOC	Anderson, S. R., and J. J. Wiens. 2017. Out of the dark: 350 million years of conservatism and evolution in diel activity patterns in vertebrates. Evolution 71:1944–1959.
Aves	Charadriiformes	Alcidae	Uria aalge	DIU	Cody, M. L. 1974. Competition and the Structure of Bird Communities. Princeton University Press.
Aves	Charadriiformes	Alcidae	Uria lomvia	DIU	Myers, P., R. Espinosa, C. S. Parr, T. Jones, G. S. Hammond, and T. A. Dewey. 2019. The Animal Diversity Web. <http://animaldiversity.org>. Accessed 11 September, 2019.
Aves	Charadriiformes	Charadriidae	Charadrius alexandrinus	DIU	Hall, M. I., and C. F. Ross. 2007. Eye shape and activity pattern in birds. J. Zool. 271:437–444.
Aves	Charadriiformes	Charadriidae	Charadrius hiaticula	ARR	Pienkowski, M. W. 1982. Diet and energy intake of Grey and Ringed plovers, Pluvialis squatarola and Charadrius hiaticula, in the non-breeding season. J. Zool. 197:511–549.
Aves	Charadriiformes	Charadriidae	Charadrius montanus	DIU	Zeiner, D.C., W.F.Laudenslayer, Jr., K.E. Mayer, and M. White, eds. 1988-1990. California's Wildlife. Vol. I-III. California Depart. of Fish and Game, Sacramento, California.
Aves	Charadriiformes	Charadriidae	Charadrius semipalmatus	ARR	Hall, M. I., and C. F. Ross. 2007. Eye shape and activity pattern in birds. J. Zool. 271:437–444.
Aves	Charadriiformes	Charadriidae	Charadrius vociferus	ARR	Myers, P., R. Espinosa, C. S. Parr, T. Jones, G. S. Hammond, and T. A. Dewey. 2019. The Animal Diversity Web. <http://animaldiversity.org>. Accessed 11 September, 2019.
Aves	Charadriiformes	Charadriidae	Charadrius wilsonia	ARR	Rojas, L. M., R. McNeil, T. Cabana, and P. Lachapelle. 1999. Diurnal and nocturnal visual capabilities in Shorebirds as a function of their feeding strategies. Brain, Behav. Evol. 53:29–43.
Aves	Charadriiformes	Charadriidae	Pluvialis dominica	DIU	Myers, P., R. Espinosa, C. S. Parr, T. Jones, G. S. Hammond, and T. A. Dewey. 2019. The Animal Diversity Web. <http://animaldiversity.org>. Accessed 11 September, 2019.
Aves	Charadriiformes	Charadriidae	Pluvialis squatarola	ARR	Hall, M. I., and C. F. Ross. 2007. Eye shape and activity pattern in birds. J. Zool. 271:437–444.
Aves	Charadriiformes	Charadriidae	Vanellus vanellus	ARR	Hall, M. I., and C. F. Ross. 2007. Eye shape and activity pattern in birds. J. Zool. 271:437–444.
Aves	Charadriiformes	Laridae	Anous stolidus	ARR	Brown, W. Y. 1975. Parental Feeding of Young Sooty Terns (Sterna fuscata (L.)) and Brown Noddies (Anous stolidus (L.)) in Hawaii. J. Anim. Ecol. 44:731–742.
Aves	Charadriiformes	Laridae	Chroicocephalus philadelphia	DIU	Myers, P., R. Espinosa, C. S. Parr, T. Jones, G. S. Hammond, and T. A. Dewey. 2019. The Animal Diversity Web. <http://animaldiversity.org>. Accessed 11 September, 2019.
Aves	Charadriiformes	Laridae	Hydroprogne caspia	DIU	Anderson, S. R., and J. J. Wiens. 2017. Out of the dark: 350 million years of conservatism and evolution in diel activity patterns in vertebrates. Evolution 71:1944–1959.
Aves	Charadriiformes	Laridae	Larus californicus	DIU	Conover, M. R., and D. E. Miller. 1980. Daily Activity Patterns of Breeding Ring-Billed and California Gulls. J. F. Ornithol. 51:329–339.
Aves	Charadriiformes	Laridae	Larus canus	DIU	Anderson, S. R., and J. J. Wiens. 2017. Out of the dark: 350 million years of conservatism and evolution in diel activity patterns in vertebrates. Evolution 71:1944–1959.
Aves	Charadriiformes	Laridae	Larus delawarensis	DIU	Myers, P., R. Espinosa, C. S. Parr, T. Jones, G. S. Hammond, and T. A. Dewey. 2019. The Animal Diversity Web. <http://animaldiversity.org>. Accessed 11 September, 2019.
Aves	Charadriiformes	Laridae	Larus dominicanus	DIU	Eberti, L. A., J. O. Branco, and E. Barbieri. 2014. Daily activities of Larus dominicanus (Lichtenstein 1823) at Saco da Fazenda, Itajai-Açu river estuary, Itajai, SC. Panam. J. Aquat. Sci. 9:199–206.
Aves	Charadriiformes	Laridae	Larus glaucescens	DIU	Cochran, J. K., H. J. Bokuniewicz, and P. L. Yager. 2019. Encyclopedia of Ocean Sciences. Academic Press.	Based on description of the family
Aves	Charadriiformes	Laridae	Larus glaucoides	DIU	Dam, W. van, E. Schrijver, and B. Sorensen. 2014. SeaBird Saver: an innovative laser technology to reduce seabird bycatch in commercial fisheries. Sixth Meeting of the Seabird Bycatch Working Group.
Aves	Charadriiformes	Laridae	Larus hyperboreus	DIU	Dam, W. van, E. Schrijver, and B. Sorensen. 2014. SeaBird Saver: an innovative laser technology to reduce seabird bycatch in commercial fisheries. Sixth Meeting of the Seabird Bycatch Working Group.
Aves	Charadriiformes	Laridae	Larus pacificus	ARR	Higgins, P. J., and S. J. J. F. Davies. 1996. Handbook of Australian, New Zealand & Antarctic Birds. Melbourne, Oxford University Press.
Aves	Charadriiformes	Laridae	Leucophaeus atricilla	ARR	Burger, J., and K. J. Staine. 1993. Nocturnal Behavior of Gulls in Coastal New Jersey. Estuaries 16:809–814.
Aves	Charadriiformes	Laridae	Leucophaeus pipixcan	DIU	Myers, P., R. Espinosa, C. S. Parr, T. Jones, G. S. Hammond, and T. A. Dewey. 2019. The Animal Diversity Web. <http://animaldiversity.org>. Accessed 11 September, 2019.
Aves	Charadriiformes	Laridae	Onychoprion fuscatus	ARR	Jaeger, A., C. J. Feare, R. W. Summers, C. Lebarbenchon, C. S. Larose, and M. Le Corre. 2017. Geolocation Reveals Year-Round at-Sea Distribution and Activity of a Superabundant Tropical Seabird, the Sooty Tern Onychoprion fuscatus. Front. Mar. Sci. 4:394.
Aves	Charadriiformes	Laridae	Rissa tridactyla	ARR	Dam, W. van, E. Schrijver, and B. Sorensen. 2014. SeaBird Saver: an innovative laser technology to reduce seabird bycatch in commercial fisheries. Sixth Meeting of the Seabird Bycatch Working Group.
Aves	Charadriiformes	Laridae	Rynchops niger	NOC	Rojas, L. M., R. McNeil, T. Cabana, and P. Lachapelle. 1999. Diurnal and nocturnal visual capabilities in Shorebirds as a function of their feeding strategies. Brain, Behav. Evol. 53:29–43.
Aves	Charadriiformes	Laridae	Sterna forsteri	DIU	Myers, P., R. Espinosa, C. S. Parr, T. Jones, G. S. Hammond, and T. A. Dewey. 2019. The Animal Diversity Web. <http://animaldiversity.org>. Accessed 11 September, 2019.
Aves	Charadriiformes	Laridae	Sterna vittata	DIU	Higgins, P. J., and S. J. J. F. Davies. 1996. Handbook of Australian, New Zealand & Antarctic Birds. Melbourne, Oxford University Press.
Aves	Charadriiformes	Laridae	Thalasseus maximus	DIU	Zeiner, D.C., W.F.Laudenslayer, Jr., K.E. Mayer, and M. White, eds. 1988-1990. California's Wildlife. Vol. I-III. California Depart. of Fish and Game, Sacramento, California.
Aves	Charadriiformes	Laridae	Thalasseus sandvicensis	DIU	Myers, P., R. Espinosa, C. S. Parr, T. Jones, G. S. Hammond, and T. A. Dewey. 2019. The Animal Diversity Web. <http://animaldiversity.org>. Accessed 11 September, 2019.
Aves	Charadriiformes	Recurvirostridae	Himantopus mexicanus	DIU	Hall, M. I., and C. F. Ross. 2007. Eye shape and activity pattern in birds. J. Zool. 271:437–444.
Aves	Charadriiformes	Recurvirostridae	Recurvirostra americana	CRE	Myers, P., R. Espinosa, C. S. Parr, T. Jones, G. S. Hammond, and T. A. Dewey. 2019. The Animal Diversity Web. <http://animaldiversity.org>. Accessed 11 September, 2019.
Aves	Charadriiformes	Scolopacidae	Actitis macularius	DIU	Anderson, S. R., and J. J. Wiens. 2017. Out of the dark: 350 million years of conservatism and evolution in diel activity patterns in vertebrates. Evolution 71:1944–1959.
Aves	Charadriiformes	Scolopacidae	Arenaria interpres	DIU	Myers, P., R. Espinosa, C. S. Parr, T. Jones, G. S. Hammond, and T. A. Dewey. 2019. The Animal Diversity Web. <http://animaldiversity.org>. Accessed 11 September, 2019.
Aves	Charadriiformes	Scolopacidae	Calidris alba	DIU	Myers, P., R. Espinosa, C. S. Parr, T. Jones, G. S. Hammond, and T. A. Dewey. 2019. The Animal Diversity Web. <http://animaldiversity.org>. Accessed 11 September, 2019.
Aves	Charadriiformes	Scolopacidae	Calidris alpina	ARR	Hall, M. I., and C. F. Ross. 2007. Eye shape and activity pattern in birds. J. Zool. 271:437–444.
Aves	Charadriiformes	Scolopacidae	Calidris bairdii	DIU	Hall, M. I., and C. F. Ross. 2007. Eye shape and activity pattern in birds. J. Zool. 271:437–444.
Aves	Charadriiformes	Scolopacidae	Calidris canutus	DIU	Hall, M. I., and C. F. Ross. 2007. Eye shape and activity pattern in birds. J. Zool. 271:437–444.
Aves	Charadriiformes	Scolopacidae	Calidris ferruginea	ARR	Fasola, M., and L. Canova. 1993. Diel activity of resident and immigrant waterbirds at Lake Turkana, Kenya. Ibis (Lond. 1859). 135:442–450.
Aves	Charadriiformes	Scolopacidae	Calidris himantopus	DIU	Anderson, S. R., and J. J. Wiens. 2017. Out of the dark: 350 million years of conservatism and evolution in diel activity patterns in vertebrates. Evolution 71:1944–1959.
Aves	Charadriiformes	Scolopacidae	Calidris mauri	DIU	Hall, M. I., and C. F. Ross. 2007. Eye shape and activity pattern in birds. J. Zool. 271:437–444.
Aves	Charadriiformes	Scolopacidae	Calidris melanotos	DIU	Hall, M. I., and C. F. Ross. 2007. Eye shape and activity pattern in birds. J. Zool. 271:437–444.
Aves	Charadriiformes	Scolopacidae	Calidris minutilla	DIU	Hall, M. I., and C. F. Ross. 2007. Eye shape and activity pattern in birds. J. Zool. 271:437–444.
Aves	Charadriiformes	Scolopacidae	Calidris pugnax	ARR	Hall, M. I., and C. F. Ross. 2007. Eye shape and activity pattern in birds. J. Zool. 271:437–444.
Aves	Charadriiformes	Scolopacidae	Calidris ruficollis	ARR	Rohweder, D. A., and P. R. Baverstock. 1996. Preliminary Investigation of Nocturnal Habitat Use by Migratory Waders (Order Charadriformes) in Northern New South Wales. Wildl. Res. 23:169–184.
Aves	Charadriiformes	Scolopacidae	Gallinago gallinago	DIU	Myers, P., R. Espinosa, C. S. Parr, T. Jones, G. S. Hammond, and T. A. Dewey. 2019. The Animal Diversity Web. <http://animaldiversity.org>. Accessed 11 September, 2019.
Aves	Charadriiformes	Scolopacidae	Limnodromus griseus	ARR	Hall, M. I., and C. F. Ross. 2007. Eye shape and activity pattern in birds. J. Zool. 271:437–444.
Aves	Charadriiformes	Scolopacidae	Limosa fedoa	DIU	Myers, P., R. Espinosa, C. S. Parr, T. Jones, G. S. Hammond, and T. A. Dewey. 2019. The Animal Diversity Web. <http://animaldiversity.org>. Accessed 11 September, 2019.
Aves	Charadriiformes	Scolopacidae	Limosa haemastica	ARR	Navedo, J. G., C. Verdugo, I. A. Rodríguez-Jorquera, J. M. Abad-Gómez, C. G. Suazo, L. E. Castañeda, V. Araya, J. Ruiz, and J. S. Gutiérrez. 2019. Assessing the effects of human activities on the foraging opportunities of migratory shorebirds in Austral high-latitude bays. PLoS One 14:e0212441.
Aves	Charadriiformes	Scolopacidae	Limosa lapponica	DIU	Hall, M. I., and C. F. Ross. 2007. Eye shape and activity pattern in birds. J. Zool. 271:437–444.
Aves	Charadriiformes	Scolopacidae	Limosa limosa	DIU	Hall, M. I., and C. F. Ross. 2007. Eye shape and activity pattern in birds. J. Zool. 271:437–444.
Aves	Charadriiformes	Scolopacidae	Numenius americanus	DIU	Myers, P., R. Espinosa, C. S. Parr, T. Jones, G. S. Hammond, and T. A. Dewey. 2019. The Animal Diversity Web. <http://animaldiversity.org>. Accessed 11 September, 2019.
Aves	Charadriiformes	Scolopacidae	Numenius arquata	DIU	Hall, M. I., and C. F. Ross. 2007. Eye shape and activity pattern in birds. J. Zool. 271:437–444.
Aves	Charadriiformes	Scolopacidae	Numenius phaeopus	DIU	Hall, M. I., and C. F. Ross. 2007. Eye shape and activity pattern in birds. J. Zool. 271:437–444.
Aves	Charadriiformes	Scolopacidae	Phalaropus lobatus	DIU	Anderson, S. R., and J. J. Wiens. 2017. Out of the dark: 350 million years of conservatism and evolution in diel activity patterns in vertebrates. Evolution 71:1944–1959.
Aves	Charadriiformes	Scolopacidae	Phalaropus tricolor	DIU	Robbins, C. S. 1981. Effect of time of day on bird activity. Stud. Avian Biol. 6:275–286.
Aves	Charadriiformes	Scolopacidae	Tringa flavipes	DIU	Myers, P., R. Espinosa, C. S. Parr, T. Jones, G. S. Hammond, and T. A. Dewey. 2019. The Animal Diversity Web. <http://animaldiversity.org>. Accessed 11 September, 2019.
Aves	Charadriiformes	Scolopacidae	Tringa glareola	NOC	Myers, P., R. Espinosa, C. S. Parr, T. Jones, G. S. Hammond, and T. A. Dewey. 2019. The Animal Diversity Web. <http://animaldiversity.org>. Accessed 11 September, 2019.
Aves	Charadriiformes	Scolopacidae	Tringa melanoleuca	DIU	Hall, M. I., and C. F. Ross. 2007. Eye shape and activity pattern in birds. J. Zool. 271:437–444.
Aves	Charadriiformes	Scolopacidae	Tringa semipalmata	ARR	McNeil, R., and G. Rompré. 1995. Day and night feeding territoriality in Willets Catoptrophorus semipalmatus and Whimbrel Numenius phaeopus during the non-breeding season in the tropics. Ibis (Lond. 1859). 137:169–176.
Aves	Charadriiformes	Scolopacidae	Tringa solitaria	DIU	Hall, M. I., and C. F. Ross. 2007. Eye shape and activity pattern in birds. J. Zool. 271:437–444.
Aves	Charadriiformes	Scolopacidae	Tringa totanus	DIU	Hall, M. I., and C. F. Ross. 2007. Eye shape and activity pattern in birds. J. Zool. 271:437–444.
Aves	Charadriiformes	Stercorariidae	Stercorarius chilensis	ARR	Furness, R. W. 2010. The Skuas. A&amp;C Black.	Based on description of Skuas
Aves	Charadriiformes	Stercorariidae	Stercorarius maccormicki	ARR	Weimerskirch, H., A. Tarroux, O. Chastel, K. Delord, Y. Cherel, and S. Descamps. 2015. Population-specific wintering distributions of adult south polar skuas over three oceans. Mar. Ecol. Prog. Ser. 538:229–237.
Aves	Charadriiformes	Stercorariidae	Stercorarius skua	ARR	Votier, S. C., J. E. Crane, S. Bearhop, A. de León, C. A. McSorley, E. Mínguez, I. P. Mitchell, M. Parsons, R. A. Phillips, and R. W. Furness. 2006. Nocturnal foraging by great skuas Stercorarius skua: implications for conservation of storm-petrel populations. J. Ornithol. 147:405–413.
Aves	Ciconiiformes	Ciconiidae	Jabiru mycteria	DIU	Myers, P., R. Espinosa, C. S. Parr, T. Jones, G. S. Hammond, and T. A. Dewey. 2019. The Animal Diversity Web. <http://animaldiversity.org>. Accessed 11 September, 2019.
Aves	Ciconiiformes	Ciconiidae	Leptoptilos javanicus	DIU	Australasian Ornithologists’ Union. 1999. The Emu: Official Organ of the Australasian Ornithologists’ Union. The Union.	Based on description of the family
Aves	Ciconiiformes	Threskiornithidae	Eudocimus albus	DIU	Myers, P., R. Espinosa, C. S. Parr, T. Jones, G. S. Hammond, and T. A. Dewey. 2019. The Animal Diversity Web. <http://animaldiversity.org>. Accessed 11 September, 2019.
Aves	Columbiformes	Columbidae	Columba livia	DIU	Anderson, S. R., and J. J. Wiens. 2017. Out of the dark: 350 million years of conservatism and evolution in diel activity patterns in vertebrates. Evolution 71:1944–1959.
Aves	Columbiformes	Columbidae	Columbina inca	DIU	Myers, P., R. Espinosa, C. S. Parr, T. Jones, G. S. Hammond, and T. A. Dewey. 2019. The Animal Diversity Web. <http://animaldiversity.org>. Accessed 11 September, 2019.	Based on description of the family
Aves	Columbiformes	Columbidae	Columbina passerina	DIU	Myers, P., R. Espinosa, C. S. Parr, T. Jones, G. S. Hammond, and T. A. Dewey. 2019. The Animal Diversity Web. <http://animaldiversity.org>. Accessed 11 September, 2019.	Based on description of the family
Aves	Columbiformes	Columbidae	Patagioenas fasciata	DIU	Seecharan, R. 2017. Patagioenas fasciata. The Online Guide to the Animals of Trinidad and Tobago. <https://sta.uwi.edu/fst/lifesciences/sites/default/files/lifesciences/documents/ogatt/Patagioenas_fasciata%20-%20Band-tailed%20Pigeon.pdf>.
Aves	Columbiformes	Columbidae	Zenaida asiatica	DIU	Anderson, S. R., and J. J. Wiens. 2017. Out of the dark: 350 million years of conservatism and evolution in diel activity patterns in vertebrates. Evolution 71:1944–1959.
Aves	Columbiformes	Columbidae	Zenaida macroura	DIU	Myers, P., R. Espinosa, C. S. Parr, T. Jones, G. S. Hammond, and T. A. Dewey. 2019. The Animal Diversity Web. <http://animaldiversity.org>. Accessed 11 September, 2019.
Aves	Coraciiformes	Alcedinidae	Alcedo atthis	DIU	Miller, R. E., and M. E. Fowler. 2015. Fowler’s Zoo and Wild Animal Medicine, Volume 8. Elsevier.
Aves	Coraciiformes	Alcedinidae	Megaceryle alcyon	DIU	Myers, P., R. Espinosa, C. S. Parr, T. Jones, G. S. Hammond, and T. A. Dewey. 2019. The Animal Diversity Web. <http://animaldiversity.org>. Accessed 11 September, 2019.
Aves	Cuculiformes	Cuculidae	Coccyzus americanus	DIU	Anderson, S. R., and J. J. Wiens. 2017. Out of the dark: 350 million years of conservatism and evolution in diel activity patterns in vertebrates. Evolution 71:1944–1959.
Aves	Cuculiformes	Cuculidae	Coccyzus erythropthalmus	DIU	Myers, P., R. Espinosa, C. S. Parr, T. Jones, G. S. Hammond, and T. A. Dewey. 2019. The Animal Diversity Web. <http://animaldiversity.org>. Accessed 11 September, 2019.
Aves	Falconiformes	Falconidae	Falco peregrinus	DIU	Anderson, S. R., and J. J. Wiens. 2017. Out of the dark: 350 million years of conservatism and evolution in diel activity patterns in vertebrates. Evolution 71:1944–1959.
Aves	Falconiformes	Falconidae	Falco sparverius	DIU	Myers, P., R. Espinosa, C. S. Parr, T. Jones, G. S. Hammond, and T. A. Dewey. 2019. The Animal Diversity Web. <http://animaldiversity.org>. Accessed 11 September, 2019.
Aves	Galliformes	Cracidae	Crax rubra	DIU	Sutton, G. M. 1955. Great Curassow. Department of Zoology, University of Oklahoma, Norman, Oklahoma.
Aves	Galliformes	Cracidae	Penelope purpurascens	DIU	Bolaños Martínez, R., V. Sánchez-Cordero, M. A. Gurrola Hidalgo, J. A. Iglesias Hernández, G. E. Magaña-Cota, and F. J. Botello López. 2010. Primer registro de la cojolita (Penelope purpurascens) en el estado de Guanajuato, México. Acta Zoológica Mex. 26:237–241.
Aves	Galliformes	Numididae	Numida meleagris	DIU	Kumssa, T., and A. Bekele. 2013. Population status, feeding ecology and activity pattern of helmeted guinea fowl (Numidia meleagris) in Abijata-Shalla Lakes National Park. African J. Environ. Sci. Technol. 7:49–55.
Aves	Galliformes	Odontophoridae	Callipepla californica	DIU	Zeiner, D.C., W.F.Laudenslayer, Jr., K.E. Mayer, and M. White, eds. 1988-1990. California's Wildlife. Vol. I-III. California Depart. of Fish and Game, Sacramento, California.
Aves	Galliformes	Odontophoridae	Callipepla gambelii	DIU	Myers, P., R. Espinosa, C. S. Parr, T. Jones, G. S. Hammond, and T. A. Dewey. 2019. The Animal Diversity Web. <http://animaldiversity.org>. Accessed 11 September, 2019.
Aves	Galliformes	Odontophoridae	Colinus virginianus	DIU	Anderson, S. R., and J. J. Wiens. 2017. Out of the dark: 350 million years of conservatism and evolution in diel activity patterns in vertebrates. Evolution 71:1944–1959.
Aves	Galliformes	Odontophoridae	Oreortyx pictus	DIU	Carroll, J. P. 1994. Family Odontophoridae (New World Quails). Papers in Natural Resources. 648. <http://digitalcommons.unl.edu/natrespapers/648>.	Based on description of the family
Aves	Galliformes	Phasianidae	Falcipennis canadensis	DIU	Lisney, T. J., A. N. Iwaniuk, J. Kolominsky, M. V. Bandet, J. R. Corfield, and D. R. Wylie. 2012. Interspecifc variation in eye shape and retinal topography in seven species of galliform bird (Aves: Galliformes: Phasianidae). J. Comp. Physiol. A 198:717–731.
Aves	Galliformes	Phasianidae	Gallus gallus	DIU	Anderson, S. R., and J. J. Wiens. 2017. Out of the dark: 350 million years of conservatism and evolution in diel activity patterns in vertebrates. Evolution 71:1944–1959.
Aves	Galliformes	Phasianidae	Lagopus lagopus	DIU	Anderson, S. R., and J. J. Wiens. 2017. Out of the dark: 350 million years of conservatism and evolution in diel activity patterns in vertebrates. Evolution 71:1944–1959.
Aves	Galliformes	Phasianidae	Lagopus leucura	DIU	Zeiner, D.C., W.F.Laudenslayer, Jr., K.E. Mayer, and M. White, eds. 1988-1990. California's Wildlife. Vol. I-III. California Depart. of Fish and Game, Sacramento, California.
Aves	Galliformes	Phasianidae	Lagopus muta	DIU	Reierth, E., and K.-A. Stokkan. 1998. Dual Entrainment by Light and Food in the Svalbard Ptarmigan (Lagopus mutus hyperboreus). J. Biol. Rhythms 13:393–402.	Based on subspecies Lagopus mutus hyperboreus
Aves	Galliformes	Phasianidae	Meleagris gallopavo	DIU	Anderson, S. R., and J. J. Wiens. 2017. Out of the dark: 350 million years of conservatism and evolution in diel activity patterns in vertebrates. Evolution 71:1944–1959.
Aves	Galliformes	Phasianidae	Phasianus colchicus	DIU	Anderson, S. R., and J. J. Wiens. 2017. Out of the dark: 350 million years of conservatism and evolution in diel activity patterns in vertebrates. Evolution 71:1944–1959.
Aves	Gaviiformes	Gaviidae	Gavia pacifica	DIU	Stallcup, R., and J. Evens. 2014. Field Guide to Birds of the Northern California Coast. Univ of California Press.	Based on description of the family
Aves	Gruiformes	Aramidae	Aramus guarauna	ARR	Anderson, S. R., and J. J. Wiens. 2017. Out of the dark: 350 million years of conservatism and evolution in diel activity patterns in vertebrates. Evolution 71:1944–1959.
Aves	Gruiformes	Gruidae	Anthropoides paradiseus	DIU	Dunster, J. 2017. Anthropoides paradiseus. ASAG Species Fact Sheet. <http://aviansag.org/Fact_Sheets/Gruiformes/Blue_Crane.pdf>.
Aves	Gruiformes	Gruidae	Antigone canadensis	DIU	Anderson, S. R., and J. J. Wiens. 2017. Out of the dark: 350 million years of conservatism and evolution in diel activity patterns in vertebrates. Evolution 71:1944–1959.
Aves	Gruiformes	Rallidae	Fulica americana	DIU	Myers, P., R. Espinosa, C. S. Parr, T. Jones, G. S. Hammond, and T. A. Dewey. 2019. The Animal Diversity Web. <http://animaldiversity.org>. Accessed 11 September, 2019.
Aves	Gruiformes	Rallidae	Rallus limicola	CRE	Myers, P., R. Espinosa, C. S. Parr, T. Jones, G. S. Hammond, and T. A. Dewey. 2019. The Animal Diversity Web. <http://animaldiversity.org>. Accessed 11 September, 2019.
Aves	Passeriformes	Acrocephalidae	Acrocephalus schoenobaenus	DIU	Anderson, S. R., and J. J. Wiens. 2017. Out of the dark: 350 million years of conservatism and evolution in diel activity patterns in vertebrates. Evolution 71:1944–1959.
Aves	Passeriformes	Acrocephalidae	Acrocephalus scirpaceus	DIU	Anderson, S. R., and J. J. Wiens. 2017. Out of the dark: 350 million years of conservatism and evolution in diel activity patterns in vertebrates. Evolution 71:1944–1959.
Aves	Passeriformes	Aegithalidae	Psaltriparus minimus	DIU	Flesch, A. D., and L. A. Hahn. 2005. Distribution of Birds and Plants at the Western and Southern Edges of the Madrean Sky Islands in Sonora, Mexico. USDA For. Serv. Proc. RMRS-P-36:80–87.
Aves	Passeriformes	Alaudidae	Alauda arvensis	DIU	Anderson, S. R., and J. J. Wiens. 2017. Out of the dark: 350 million years of conservatism and evolution in diel activity patterns in vertebrates. Evolution 71:1944–1959.
Aves	Passeriformes	Alaudidae	Eremophila alpestris	DIU	Anderson, S. R., and J. J. Wiens. 2017. Out of the dark: 350 million years of conservatism and evolution in diel activity patterns in vertebrates. Evolution 71:1944–1959.
Aves	Passeriformes	Bombycillidae	Bombycilla cedrorum	DIU	Anderson, S. R., and J. J. Wiens. 2017. Out of the dark: 350 million years of conservatism and evolution in diel activity patterns in vertebrates. Evolution 71:1944–1959.
Aves	Passeriformes	Calcariidae	Calcarius lapponicus	DIU	Anderson, S. R., and J. J. Wiens. 2017. Out of the dark: 350 million years of conservatism and evolution in diel activity patterns in vertebrates. Evolution 71:1944–1959.
Aves	Passeriformes	Calcariidae	Plectrophenax nivalis	DIU	Anderson, S. R., and J. J. Wiens. 2017. Out of the dark: 350 million years of conservatism and evolution in diel activity patterns in vertebrates. Evolution 71:1944–1959.
Aves	Passeriformes	Cardinalidae	Cardinalis cardinalis	DIU	Anderson, S. R., and J. J. Wiens. 2017. Out of the dark: 350 million years of conservatism and evolution in diel activity patterns in vertebrates. Evolution 71:1944–1959.
Aves	Passeriformes	Cardinalidae	Passerina amoena	DIU	Zeiner, D.C., W.F.Laudenslayer, Jr., K.E. Mayer, and M. White, eds. 1988-1990. California's Wildlife. Vol. I-III. California Depart. of Fish and Game, Sacramento, California.
Aves	Passeriformes	Cardinalidae	Passerina cyanea	DIU	Anderson, S. R., and J. J. Wiens. 2017. Out of the dark: 350 million years of conservatism and evolution in diel activity patterns in vertebrates. Evolution 71:1944–1959.
Aves	Passeriformes	Cardinalidae	Pheucticus ludovicianus	DIU	Anderson, S. R., and J. J. Wiens. 2017. Out of the dark: 350 million years of conservatism and evolution in diel activity patterns in vertebrates. Evolution 71:1944–1959.
Aves	Passeriformes	Cardinalidae	Pheucticus melanocephalus	DIU	Zeiner, D.C., W.F.Laudenslayer, Jr., K.E. Mayer, and M. White, eds. 1988-1990. California's Wildlife. Vol. I-III. California Depart. of Fish and Game, Sacramento, California.
Aves	Passeriformes	Cardinalidae	Piranga flava	DIU	Flesch, A. D., and L. A. Hahn. 2005. Distribution of Birds and Plants at the Western and Southern Edges of the Madrean Sky Islands in Sonora, Mexico. USDA For. Serv. Proc. RMRS-P-36:80–87.
Aves	Passeriformes	Cardinalidae	Piranga ludoviciana	DIU	Myers, P., R. Espinosa, C. S. Parr, T. Jones, G. S. Hammond, and T. A. Dewey. 2019. The Animal Diversity Web. <http://animaldiversity.org>. Accessed 11 September, 2019.
Aves	Passeriformes	Cardinalidae	Piranga olivacea	DIU	Anderson, S. R., and J. J. Wiens. 2017. Out of the dark: 350 million years of conservatism and evolution in diel activity patterns in vertebrates. Evolution 71:1944–1959.
Aves	Passeriformes	Cardinalidae	Piranga rubra	DIU	Anderson, S. R., and J. J. Wiens. 2017. Out of the dark: 350 million years of conservatism and evolution in diel activity patterns in vertebrates. Evolution 71:1944–1959.
Aves	Passeriformes	Cardinalidae	Spiza americana	DIU	Anderson, S. R., and J. J. Wiens. 2017. Out of the dark: 350 million years of conservatism and evolution in diel activity patterns in vertebrates. Evolution 71:1944–1959.
Aves	Passeriformes	Certhiidae	Certhia familiaris	DIU	Anderson, S. R., and J. J. Wiens. 2017. Out of the dark: 350 million years of conservatism and evolution in diel activity patterns in vertebrates. Evolution 71:1944–1959.
Aves	Passeriformes	Cinclidae	Cinclus mexicanus	DIU	Hendricks, P. 2000. Arboreal Nocturnal Roosting Behavior of a Fledgling American Dipper. Wilson Bull. 112:148–150.
Aves	Passeriformes	Corvidae	Aphelocoma californica	DIU	Zeiner, D.C., W.F.Laudenslayer, Jr., K.E. Mayer, and M. White, eds. 1988-1990. California's Wildlife. Vol. I-III. California Depart. of Fish and Game, Sacramento, California.
Aves	Passeriformes	Corvidae	Corvus brachyrhynchos	DIU	Myers, P., R. Espinosa, C. S. Parr, T. Jones, G. S. Hammond, and T. A. Dewey. 2019. The Animal Diversity Web. <http://animaldiversity.org>. Accessed 11 September, 2019.
Aves	Passeriformes	Corvidae	Corvus corax	DIU	Anderson, S. R., and J. J. Wiens. 2017. Out of the dark: 350 million years of conservatism and evolution in diel activity patterns in vertebrates. Evolution 71:1944–1959.
Aves	Passeriformes	Corvidae	Corvus cryptoleucus	DIU	Goguen, C. B. 2012. Comparison of bird and mammal communities on black-tailed prairie dog (Cynomys ludovicianus) colonies and uncolonized shortgrass prairie in New Mexico. J. Arid Environ. 80:27–34.
Aves	Passeriformes	Corvidae	Cyanocitta cristata	DIU	Anderson, S. R., and J. J. Wiens. 2017. Out of the dark: 350 million years of conservatism and evolution in diel activity patterns in vertebrates. Evolution 71:1944–1959.
Aves	Passeriformes	Corvidae	Cyanocitta stelleri	DIU	Goldenberg, W. P., T. L. George, and J. M. Black. 2016. Steller’s Jay (Cyanocitta stelleri) space use and behavior in campground and non-campground sites in coastal redwood forests. Condor 118:532–541.
Aves	Passeriformes	Corvidae	Gymnorhinus cyanocephalus	DIU	Zeiner, D.C., W.F.Laudenslayer, Jr., K.E. Mayer, and M. White, eds. 1988-1990. California's Wildlife. Vol. I-III. California Depart. of Fish and Game, Sacramento, California.
Aves	Passeriformes	Corvidae	Nucifraga caryocatactes	DIU	Hhayashida, M. 2003. Seed dispersal of Japanese stone pine by the Eurasian Nut-cracker. Ornithol. Soc. 2:33–40.
Aves	Passeriformes	Corvidae	Nucifraga columbiana	DIU	Samano, S., and D. F. Tomback. 2003. Cone opening phenology, seed dispersal, and seed predation in southwestern white pine (Pinus strobiformis) in southern Colorado. Écoscience 10:319–326.
Aves	Passeriformes	Corvidae	Perisoreus canadensis	DIU	Myers, P., R. Espinosa, C. S. Parr, T. Jones, G. S. Hammond, and T. A. Dewey. 2019. The Animal Diversity Web. <http://animaldiversity.org>. Accessed 11 September, 2019.
Aves	Passeriformes	Corvidae	Pica nuttalli	DIU	Quay, W. B. 1972. Infrequency of Pineal Atrophy among Birds and Its Relation to Nocturnality. Condor 74:33–45.
Aves	Passeriformes	Corvidae	Pica pica	DIU	Quay, W. B. 1972. Infrequency of Pineal Atrophy among Birds and Its Relation to Nocturnality. Condor 74:33–45.
Aves	Passeriformes	Emberizidae	Emberiza citrinella	DIU	Anderson, S. R., and J. J. Wiens. 2017. Out of the dark: 350 million years of conservatism and evolution in diel activity patterns in vertebrates. Evolution 71:1944–1959.
Aves	Passeriformes	Estrildidae	Estrilda troglodytes	DIU	Anderson, S. R., and J. J. Wiens. 2017. Out of the dark: 350 million years of conservatism and evolution in diel activity patterns in vertebrates. Evolution 71:1944–1959.
Aves	Passeriformes	Estrildidae	Taeniopygia guttata	DIU	Anderson, S. R., and J. J. Wiens. 2017. Out of the dark: 350 million years of conservatism and evolution in diel activity patterns in vertebrates. Evolution 71:1944–1959.
Aves	Passeriformes	Fringillidae	Coccothraustes vespertinus	DIU	Zeiner, D.C., W.F.Laudenslayer, Jr., K.E. Mayer, and M. White, eds. 1988-1990. California's Wildlife. Vol. I-III. California Depart. of Fish and Game, Sacramento, California.
Aves	Passeriformes	Fringillidae	Fringilla coelebs	DIU	Anderson, S. R., and J. J. Wiens. 2017. Out of the dark: 350 million years of conservatism and evolution in diel activity patterns in vertebrates. Evolution 71:1944–1959.
Aves	Passeriformes	Fringillidae	Haemorhous mexicanus	DIU	Myers, P., R. Espinosa, C. S. Parr, T. Jones, G. S. Hammond, and T. A. Dewey. 2019. The Animal Diversity Web. <http://animaldiversity.org>. Accessed 11 September, 2019.
Aves	Passeriformes	Fringillidae	Haemorhous purpureus	DIU	Myers, P., R. Espinosa, C. S. Parr, T. Jones, G. S. Hammond, and T. A. Dewey. 2019. The Animal Diversity Web. <http://animaldiversity.org>. Accessed 11 September, 2019.
Aves	Passeriformes	Fringillidae	Loxia curvirostra	DIU	Anderson, S. R., and J. J. Wiens. 2017. Out of the dark: 350 million years of conservatism and evolution in diel activity patterns in vertebrates. Evolution 71:1944–1959.
Aves	Passeriformes	Fringillidae	Loxia leucoptera	DIU	Kricher, J. C., and G. Morrison. 1998. A Field Guide to Eastern Forests, North America. Houghton Mifflin Harcourt.	Based on description of the family
Aves	Passeriformes	Fringillidae	Pinicola enucleator	DIU	Zeiner, D.C., W.F.Laudenslayer, Jr., K.E. Mayer, and M. White, eds. 1988-1990. California's Wildlife. Vol. I-III. California Depart. of Fish and Game, Sacramento, California.
Aves	Passeriformes	Fringillidae	Spinus pinus	DIU	Myers, P., R. Espinosa, C. S. Parr, T. Jones, G. S. Hammond, and T. A. Dewey. 2019. The Animal Diversity Web. <http://animaldiversity.org>. Accessed 11 September, 2019.
Aves	Passeriformes	Fringillidae	Spinus tristis	DIU	Anderson, S. R., and J. J. Wiens. 2017. Out of the dark: 350 million years of conservatism and evolution in diel activity patterns in vertebrates. Evolution 71:1944–1959.
Aves	Passeriformes	Hirundinidae	Hirundo rustica	DIU	Anderson, S. R., and J. J. Wiens. 2017. Out of the dark: 350 million years of conservatism and evolution in diel activity patterns in vertebrates. Evolution 71:1944–1959.
Aves	Passeriformes	Hirundinidae	Petrochelidon pyrrhonota	DIU	Anderson, S. R., and J. J. Wiens. 2017. Out of the dark: 350 million years of conservatism and evolution in diel activity patterns in vertebrates. Evolution 71:1944–1959.
Aves	Passeriformes	Hirundinidae	Progne subis	CRE	Myers, P., R. Espinosa, C. S. Parr, T. Jones, G. S. Hammond, and T. A. Dewey. 2019. The Animal Diversity Web. <http://animaldiversity.org>. Accessed 11 September, 2019.
Aves	Passeriformes	Hirundinidae	Riparia riparia	CRE	Myers, P., R. Espinosa, C. S. Parr, T. Jones, G. S. Hammond, and T. A. Dewey. 2019. The Animal Diversity Web. <http://animaldiversity.org>. Accessed 11 September, 2019.
Aves	Passeriformes	Hirundinidae	Stelgidopteryx serripennis	DIU	Zeiner, D.C., W.F.Laudenslayer, Jr., K.E. Mayer, and M. White, eds. 1988-1990. California's Wildlife. Vol. I-III. California Depart. of Fish and Game, Sacramento, California.
Aves	Passeriformes	Hirundinidae	Tachycineta bicolor	DIU	Myers, P., R. Espinosa, C. S. Parr, T. Jones, G. S. Hammond, and T. A. Dewey. 2019. The Animal Diversity Web. <http://animaldiversity.org>. Accessed 11 September, 2019.
Aves	Passeriformes	Hirundinidae	Tachycineta thalassina	DIU	Anderson, S. R., and J. J. Wiens. 2017. Out of the dark: 350 million years of conservatism and evolution in diel activity patterns in vertebrates. Evolution 71:1944–1959.
Aves	Passeriformes	Icteridae	Agelaius phoeniceus	DIU	Anderson, S. R., and J. J. Wiens. 2017. Out of the dark: 350 million years of conservatism and evolution in diel activity patterns in vertebrates. Evolution 71:1944–1959.
Aves	Passeriformes	Icteridae	Agelaius tricolor	DIU	Myers, P., R. Espinosa, C. S. Parr, T. Jones, G. S. Hammond, and T. A. Dewey. 2019. The Animal Diversity Web. <http://animaldiversity.org>. Accessed 11 September, 2019.
Aves	Passeriformes	Icteridae	Dolichonyx oryzivorus	DIU	Anderson, S. R., and J. J. Wiens. 2017. Out of the dark: 350 million years of conservatism and evolution in diel activity patterns in vertebrates. Evolution 71:1944–1959.
Aves	Passeriformes	Icteridae	Euphagus carolinus	ARR	Wright, J. R. 2015. Migration Ecology of a Declining Songbird, the Rusty Blackbird (Euphagus carolinus). The Ohio State University.	nocturnal migration
Aves	Passeriformes	Icteridae	Euphagus cyanocephalus	DIU	Zeiner, D.C., W.F.Laudenslayer, Jr., K.E. Mayer, and M. White, eds. 1988-1990. California's Wildlife. Vol. I-III. California Depart. of Fish and Game, Sacramento, California.
Aves	Passeriformes	Icteridae	Icteria virens	DIU	Anderson, S. R., and J. J. Wiens. 2017. Out of the dark: 350 million years of conservatism and evolution in diel activity patterns in vertebrates. Evolution 71:1944–1959.
Aves	Passeriformes	Icteridae	Icterus bullockii	DIU	Myers, P., R. Espinosa, C. S. Parr, T. Jones, G. S. Hammond, and T. A. Dewey. 2019. The Animal Diversity Web. <http://animaldiversity.org>. Accessed 11 September, 2019.
Aves	Passeriformes	Icteridae	Icterus cucullatus	DIU	Zeiner, D.C., W.F.Laudenslayer, Jr., K.E. Mayer, and M. White, eds. 1988-1990. California's Wildlife. Vol. I-III. California Depart. of Fish and Game, Sacramento, California.
Aves	Passeriformes	Icteridae	Icterus galbula	DIU	Anderson, S. R., and J. J. Wiens. 2017. Out of the dark: 350 million years of conservatism and evolution in diel activity patterns in vertebrates. Evolution 71:1944–1959.
Aves	Passeriformes	Icteridae	Icterus parisorum	DIU	Pérez-Villafaña, M. G., and A. Valiente-Banuet. 2009. Effectiveness of Dispersal of an Ornithocorous Cactus Myrtillocactus geometrizans (Cactaceae) in a Patchy Environment. Open Biol. J. 2:101–113.
Aves	Passeriformes	Icteridae	Icterus spurius	ARR	Myers, P., R. Espinosa, C. S. Parr, T. Jones, G. S. Hammond, and T. A. Dewey. 2019. The Animal Diversity Web. <http://animaldiversity.org>. Accessed 11 September, 2019.	nocturnal migration
Aves	Passeriformes	Icteridae	Molothrus ater	DIU	Myers, P., R. Espinosa, C. S. Parr, T. Jones, G. S. Hammond, and T. A. Dewey. 2019. The Animal Diversity Web. <http://animaldiversity.org>. Accessed 11 September, 2019.
Aves	Passeriformes	Icteridae	Quiscalus major	DIU	Myers, P., R. Espinosa, C. S. Parr, T. Jones, G. S. Hammond, and T. A. Dewey. 2019. The Animal Diversity Web. <http://animaldiversity.org>. Accessed 11 September, 2019.
Aves	Passeriformes	Icteridae	Quiscalus quiscula	DIU	Myers, P., R. Espinosa, C. S. Parr, T. Jones, G. S. Hammond, and T. A. Dewey. 2019. The Animal Diversity Web. <http://animaldiversity.org>. Accessed 11 September, 2019.
Aves	Passeriformes	Icteridae	Sturnella neglecta	DIU	Anderson, S. R., and J. J. Wiens. 2017. Out of the dark: 350 million years of conservatism and evolution in diel activity patterns in vertebrates. Evolution 71:1944–1959.
Aves	Passeriformes	Icteridae	Xanthocephalus xanthocephalus	DIU	Rodewald, P. 2015. The Birds of North America. <https://birdsna.org>. Cornell Laboratory of Ornithology, Ithaca, NY.
Aves	Passeriformes	Laniidae	Lanius collurio	DIU	Anderson, S. R., and J. J. Wiens. 2017. Out of the dark: 350 million years of conservatism and evolution in diel activity patterns in vertebrates. Evolution 71:1944–1959.
Aves	Passeriformes	Laniidae	Lanius excubitor	DIU	Anderson, S. R., and J. J. Wiens. 2017. Out of the dark: 350 million years of conservatism and evolution in diel activity patterns in vertebrates. Evolution 71:1944–1959.
Aves	Passeriformes	Laniidae	Lanius ludovicianus	DIU	Craig, R. B. 1978. An Analysis of the Predatory Behavior of the Loggerhead Shrike. Auk 95:221–234.
Aves	Passeriformes	Locustellidae	Locustella naevia	ARR	Bayly, N. J., and S. J. R. Rumsey. 2007. Grasshopper Warbler Locustella naevia autumn migration – findings from a study in southeast Britain. Br. Trust Ornithol. Ringing Migr. 23:147–155.	nocturnal migration
Aves	Passeriformes	Mimidae	Dumetella carolinensis	DIU	Anderson, S. R., and J. J. Wiens. 2017. Out of the dark: 350 million years of conservatism and evolution in diel activity patterns in vertebrates. Evolution 71:1944–1959.
Aves	Passeriformes	Mimidae	Mimus polyglottos	DIU	Anderson, S. R., and J. J. Wiens. 2017. Out of the dark: 350 million years of conservatism and evolution in diel activity patterns in vertebrates. Evolution 71:1944–1959.
Aves	Passeriformes	Mimidae	Oreoscoptes montanus	DIU	Anderson, S. R., and J. J. Wiens. 2017. Out of the dark: 350 million years of conservatism and evolution in diel activity patterns in vertebrates. Evolution 71:1944–1959.
Aves	Passeriformes	Mimidae	Toxostoma crissale	DIU	Zeiner, D.C., W.F.Laudenslayer, Jr., K.E. Mayer, and M. White, eds. 1988-1990. California's Wildlife. Vol. I-III. California Depart. of Fish and Game, Sacramento, California.
Aves	Passeriformes	Mimidae	Toxostoma curvirostre	DIU	Anderson, S. R., and J. J. Wiens. 2017. Out of the dark: 350 million years of conservatism and evolution in diel activity patterns in vertebrates. Evolution 71:1944–1959.
Aves	Passeriformes	Motacillidae	Anthus cervinus	DIU	C.R. Desmier, and A. Susanto. 2006. Ecological observations on diurnal birds in Indonesian oil palm plantations. J. Oil Palm Res. 122–143.
Aves	Passeriformes	Motacillidae	Anthus pratensis	DIU	Anderson, S. R., and J. J. Wiens. 2017. Out of the dark: 350 million years of conservatism and evolution in diel activity patterns in vertebrates. Evolution 71:1944–1959.
Aves	Passeriformes	Motacillidae	Anthus rubescens	DIU	Anderson, S. R., and J. J. Wiens. 2017. Out of the dark: 350 million years of conservatism and evolution in diel activity patterns in vertebrates. Evolution 71:1944–1959.
Aves	Passeriformes	Motacillidae	Anthus spinoletta	DIU	C.R. Desmier, and A. Susanto. 2006. Ecological observations on diurnal birds in Indonesian oil palm plantations. J. Oil Palm Res. 122–143.
Aves	Passeriformes	Motacillidae	Anthus spragueii	DIU	C.R. Desmier, and A. Susanto. 2006. Ecological observations on diurnal birds in Indonesian oil palm plantations. J. Oil Palm Res. 122–143.
Aves	Passeriformes	Motacillidae	Anthus trivialis	DIU	C.R. Desmier, and A. Susanto. 2006. Ecological observations on diurnal birds in Indonesian oil palm plantations. J. Oil Palm Res. 122–143.
Aves	Passeriformes	Motacillidae	Motacilla alba	DIU	Anderson, S. R., and J. J. Wiens. 2017. Out of the dark: 350 million years of conservatism and evolution in diel activity patterns in vertebrates. Evolution 71:1944–1959.
Aves	Passeriformes	Motacillidae	Motacilla flava	DIU	Anderson, S. R., and J. J. Wiens. 2017. Out of the dark: 350 million years of conservatism and evolution in diel activity patterns in vertebrates. Evolution 71:1944–1959.
Aves	Passeriformes	Muscicapidae	Erithacus rubecula	DIU	Anderson, S. R., and J. J. Wiens. 2017. Out of the dark: 350 million years of conservatism and evolution in diel activity patterns in vertebrates. Evolution 71:1944–1959.
Aves	Passeriformes	Muscicapidae	Ficedula hypoleuca	DIU	Anderson, S. R., and J. J. Wiens. 2017. Out of the dark: 350 million years of conservatism and evolution in diel activity patterns in vertebrates. Evolution 71:1944–1959.
Aves	Passeriformes	Muscicapidae	Ficedula parva	DIU	Anderson, S. R., and J. J. Wiens. 2017. Out of the dark: 350 million years of conservatism and evolution in diel activity patterns in vertebrates. Evolution 71:1944–1959.
Aves	Passeriformes	Muscicapidae	Luscinia svecica	DIU	Anderson, S. R., and J. J. Wiens. 2017. Out of the dark: 350 million years of conservatism and evolution in diel activity patterns in vertebrates. Evolution 71:1944–1959.
Aves	Passeriformes	Muscicapidae	Muscicapa striata	DIU	Anderson, S. R., and J. J. Wiens. 2017. Out of the dark: 350 million years of conservatism and evolution in diel activity patterns in vertebrates. Evolution 71:1944–1959.
Aves	Passeriformes	Muscicapidae	Oenanthe oenanthe	DIU	Anderson, S. R., and J. J. Wiens. 2017. Out of the dark: 350 million years of conservatism and evolution in diel activity patterns in vertebrates. Evolution 71:1944–1959.
Aves	Passeriformes	Muscicapidae	Phoenicurus phoenicurus	DIU	Anderson, S. R., and J. J. Wiens. 2017. Out of the dark: 350 million years of conservatism and evolution in diel activity patterns in vertebrates. Evolution 71:1944–1959.
Aves	Passeriformes	Muscicapidae	Saxicola rubetra	DIU	Taylor, J. A. 2015. Determinants of variation in productivity, adult survival and recruitment in a declining migrant bird: the whinchat (Saxicola rubetra). Lancaster University.
Aves	Passeriformes	Paridae	Baeolophus bicolor	DIU	Myers, P., R. Espinosa, C. S. Parr, T. Jones, G. S. Hammond, and T. A. Dewey. 2019. The Animal Diversity Web. <http://animaldiversity.org>. Accessed 11 September, 2019.
Aves	Passeriformes	Paridae	Baeolophus inornatus	DIU	Anderson, S. R., and J. J. Wiens. 2017. Out of the dark: 350 million years of conservatism and evolution in diel activity patterns in vertebrates. Evolution 71:1944–1959.
Aves	Passeriformes	Paridae	Baeolophus wollweberi	DIU	Anderson, S. R., and J. J. Wiens. 2017. Out of the dark: 350 million years of conservatism and evolution in diel activity patterns in vertebrates. Evolution 71:1944–1959.
Aves	Passeriformes	Paridae	Cyanistes caeruleus	DIU	Steinmeyer, C., H. Schielzeth, J. C. Mueller, and B. Kempenaers. 2010. Variation in sleep behaviour in free-living blue tits, Cyanistes caeruleus: effects of sex, age and environment. Anim. Behav. 80:853–864.
Aves	Passeriformes	Paridae	Poecile atricapillus	DIU	Anderson, S. R., and J. J. Wiens. 2017. Out of the dark: 350 million years of conservatism and evolution in diel activity patterns in vertebrates. Evolution 71:1944–1959.
Aves	Passeriformes	Paridae	Poecile carolinensis	DIU	Anderson, S. R., and J. J. Wiens. 2017. Out of the dark: 350 million years of conservatism and evolution in diel activity patterns in vertebrates. Evolution 71:1944–1959.
Aves	Passeriformes	Paridae	Poecile cinctus	DIU	Reinertsen, R. E. 1983. Nocturnal hypothermia and its energetic significance for small birds living in the Arctic and subarctic regions. A review. Polar Res. 1:269–284.
Aves	Passeriformes	Paridae	Poecile gambeli	DIU	Zeiner, D.C., W.F.Laudenslayer, Jr., K.E. Mayer, and M. White, eds. 1988-1990. California's Wildlife. Vol. I-III. California Depart. of Fish and Game, Sacramento, California.
Aves	Passeriformes	Paridae	Poecile palustris	DIU	Nilsson, J.-Å., and A. Nord. 2017. The use of the nest for parental roosting and thermal consequences of the nest for nestlings and parents. Behav. Ecol. Sociobiol. 71:171.
Aves	Passeriformes	Paridae	Poecile sclateri	DIU	Silva, H. G. de, and R. A. Medellín. 2002. Are Land Bird Assemblages Functionally Saturated? An Empirical Test in Mexico. Oikos 96:169–181.
Aves	Passeriformes	Parulidae	Cardellina canadensis	DIU	Myers, P., R. Espinosa, C. S. Parr, T. Jones, G. S. Hammond, and T. A. Dewey. 2019. The Animal Diversity Web. <http://animaldiversity.org>. Accessed 11 September, 2019.
Aves	Passeriformes	Parulidae	Cardellina pusilla	ARR	Zeiner, D.C., W.F.Laudenslayer, Jr., K.E. Mayer, and M. White, eds. 1988-1990. California's Wildlife. Vol. I-III. California Depart. of Fish and Game, Sacramento, California.	nocturnal migration
Aves	Passeriformes	Parulidae	Geothlypis formosa	DIU	George, T. L., and D. S. Dobkin. 2002. Effects of habitat fragmentation on birds in western landscapes: contrasts with paradigms from the Easteran United States. Cooper Ornithological Society.
Aves	Passeriformes	Parulidae	Geothlypis philadelphia	DIU	Myers, P., R. Espinosa, C. S. Parr, T. Jones, G. S. Hammond, and T. A. Dewey. 2019. The Animal Diversity Web. <http://animaldiversity.org>. Accessed 11 September, 2019.
Aves	Passeriformes	Parulidae	Geothlypis tolmiei	DIU	Myers, P., R. Espinosa, C. S. Parr, T. Jones, G. S. Hammond, and T. A. Dewey. 2019. The Animal Diversity Web. <http://animaldiversity.org>. Accessed 11 September, 2019.
Aves	Passeriformes	Parulidae	Geothlypis trichas	DIU	Anderson, S. R., and J. J. Wiens. 2017. Out of the dark: 350 million years of conservatism and evolution in diel activity patterns in vertebrates. Evolution 71:1944–1959.
Aves	Passeriformes	Parulidae	Helmitheros vermivorum	DIU	Murray, N. L., and F. Stauffer. 1995. Nongame Bird Use of Habitat in Central Appalachian Riparian Forests. J. Wildl. Manage. 59:78–88.
Aves	Passeriformes	Parulidae	Leiothlypis celata	ARR	Zeiner, D.C., W.F.Laudenslayer, Jr., K.E. Mayer, and M. White, eds. 1988-1990. California's Wildlife. Vol. I-III. California Depart. of Fish and Game, Sacramento, California.	nocturnal migration
Aves	Passeriformes	Parulidae	Leiothlypis luciae	ARR	Zeiner, D.C., W.F.Laudenslayer, Jr., K.E. Mayer, and M. White, eds. 1988-1990. California's Wildlife. Vol. I-III. California Depart. of Fish and Game, Sacramento, California.	nocturnal migration
Aves	Passeriformes	Parulidae	Leiothlypis peregrina	DIU	Anderson, S. R., and J. J. Wiens. 2017. Out of the dark: 350 million years of conservatism and evolution in diel activity patterns in vertebrates. Evolution 71:1944–1959.
Aves	Passeriformes	Parulidae	Leiothlypis virginiae	DIU	Zeiner, D.C., W.F.Laudenslayer, Jr., K.E. Mayer, and M. White, eds. 1988-1990. California's Wildlife. Vol. I-III. California Depart. of Fish and Game, Sacramento, California.
Aves	Passeriformes	Parulidae	Mniotilta varia	DIU	Anderson, S. R., and J. J. Wiens. 2017. Out of the dark: 350 million years of conservatism and evolution in diel activity patterns in vertebrates. Evolution 71:1944–1959.
Aves	Passeriformes	Parulidae	Parkesia motacilla	DIU	Myers, P., R. Espinosa, C. S. Parr, T. Jones, G. S. Hammond, and T. A. Dewey. 2019. The Animal Diversity Web. <http://animaldiversity.org>. Accessed 11 September, 2019.
Aves	Passeriformes	Parulidae	Parkesia noveboracensis	DIU	Anderson, S. R., and J. J. Wiens. 2017. Out of the dark: 350 million years of conservatism and evolution in diel activity patterns in vertebrates. Evolution 71:1944–1959.
Aves	Passeriformes	Parulidae	Seiurus aurocapilla	DIU	Robbins, C. S. 1981. Effect of time of day on bird activity. Stud. Avian Biol. 6:275–286.
Aves	Passeriformes	Parulidae	Setophaga caerulescens	DIU	Myers, P., R. Espinosa, C. S. Parr, T. Jones, G. S. Hammond, and T. A. Dewey. 2019. The Animal Diversity Web. <http://animaldiversity.org>. Accessed 11 September, 2019.
Aves	Passeriformes	Parulidae	Setophaga castanea	DIU	Norton, M. 2001. Status of the Bay-breasted Warbler (Dendroica castanea) in Alberta. Alberta Environment, Fisheries and Wildlife Management Division, and Alberta Conservation Association, Wildlife Status Report No. 32, Edmonton, AB. 21 pp.
Aves	Passeriformes	Parulidae	Setophaga cerulea	DIU	Carpenter, J. P., and Y. Wang. 2018. Diurnal space use and nocturnal roost-site selection by male Cerulean Warblers during the breeding season. J. F. Ornithol. 89:47–63.
Aves	Passeriformes	Parulidae	Setophaga citrina	ARR	Myers, P., R. Espinosa, C. S. Parr, T. Jones, G. S. Hammond, and T. A. Dewey. 2019. The Animal Diversity Web. <http://animaldiversity.org>. Accessed 11 September, 2019.	nocturnal migration
Aves	Passeriformes	Parulidae	Setophaga coronata	DIU	Anderson, S. R., and J. J. Wiens. 2017. Out of the dark: 350 million years of conservatism and evolution in diel activity patterns in vertebrates. Evolution 71:1944–1959.
Aves	Passeriformes	Parulidae	Setophaga discolor	CRE	Southwell, D. K. 2001. Conservation Assessment for Prairie Warbler (Dendroica discolor).
Aves	Passeriformes	Parulidae	Setophaga dominica	DIU	Gehring, J. L. 2006. Special animal abstract for Dendroica dominica (yellow-throated warbler). Michigan Nat. Featur. Invent. Lansing, MI. 3pp.
Aves	Passeriformes	Parulidae	Setophaga fusca	DIU	Myers, P., R. Espinosa, C. S. Parr, T. Jones, G. S. Hammond, and T. A. Dewey. 2019. The Animal Diversity Web. <http://animaldiversity.org>. Accessed 11 September, 2019.
Aves	Passeriformes	Parulidae	Setophaga graciae	DIU	Beason, J., and T. Leukering. 2005. Monitoring the Birds of Carson National Forest. Rocky Mountain Bird Observatory.
Aves	Passeriformes	Parulidae	Setophaga magnolia	DIU	Anderson, S. R., and J. J. Wiens. 2017. Out of the dark: 350 million years of conservatism and evolution in diel activity patterns in vertebrates. Evolution 71:1944–1959.
Aves	Passeriformes	Parulidae	Setophaga nigrescens	DIU	Flesch, A. D., and L. A. Hahn. 2005. Distribution of Birds and Plants at the Western and Southern Edges of the Madrean Sky Islands in Sonora, Mexico. USDA For. Serv. Proc. RMRS-P-36:80–87.
Aves	Passeriformes	Parulidae	Setophaga palmarum	DIU	Myers, P., R. Espinosa, C. S. Parr, T. Jones, G. S. Hammond, and T. A. Dewey. 2019. The Animal Diversity Web. <http://animaldiversity.org>. Accessed 11 September, 2019.
Aves	Passeriformes	Parulidae	Setophaga petechia	DIU	Anderson, S. R., and J. J. Wiens. 2017. Out of the dark: 350 million years of conservatism and evolution in diel activity patterns in vertebrates. Evolution 71:1944–1959.
Aves	Passeriformes	Parulidae	Setophaga pinus	DIU	Myers, P., R. Espinosa, C. S. Parr, T. Jones, G. S. Hammond, and T. A. Dewey. 2019. The Animal Diversity Web. <http://animaldiversity.org>. Accessed 11 September, 2019.
Aves	Passeriformes	Parulidae	Setophaga ruticilla	DIU	Anderson, S. R., and J. J. Wiens. 2017. Out of the dark: 350 million years of conservatism and evolution in diel activity patterns in vertebrates. Evolution 71:1944–1959.
Aves	Passeriformes	Parulidae	Setophaga striata	ARR	Winger, B. M., B. C. Weeks, A. Farnsworth, A. W. Jones, M. Hennen, and D. E. Willard. 2019. Nocturnal flight-calling behaviour predicts vulnerability to artificial light in migratory birds. Proc. R. Soc. B Biol. Sci. 286:20190364.	nocturnal migration
Aves	Passeriformes	Parulidae	Setophaga tigrina	ARR	Winger, B. M., B. C. Weeks, A. Farnsworth, A. W. Jones, M. Hennen, and D. E. Willard. 2019. Nocturnal flight-calling behaviour predicts vulnerability to artificial light in migratory birds. Proc. R. Soc. B Biol. Sci. 286:20190364.	nocturnal migration
Aves	Passeriformes	Parulidae	Setophaga virens	CRE	Myers, P., R. Espinosa, C. S. Parr, T. Jones, G. S. Hammond, and T. A. Dewey. 2019. The Animal Diversity Web. <http://animaldiversity.org>. Accessed 11 September, 2019.
Aves	Passeriformes	Parulidae	Vermivora chrysoptera	DIU	Myers, P., R. Espinosa, C. S. Parr, T. Jones, G. S. Hammond, and T. A. Dewey. 2019. The Animal Diversity Web. <http://animaldiversity.org>. Accessed 11 September, 2019.
Aves	Passeriformes	Passerellidae	Aimophila ruficeps	DIU	Myers, P., R. Espinosa, C. S. Parr, T. Jones, G. S. Hammond, and T. A. Dewey. 2019. The Animal Diversity Web. <http://animaldiversity.org>. Accessed 11 September, 2019.
Aves	Passeriformes	Passerellidae	Ammodramus savannarum	DIU	Anderson, S. R., and J. J. Wiens. 2017. Out of the dark: 350 million years of conservatism and evolution in diel activity patterns in vertebrates. Evolution 71:1944–1959.
Aves	Passeriformes	Passerellidae	Amphispiza bilineata	DIU	Zeiner, D.C., W.F.Laudenslayer, Jr., K.E. Mayer, and M. White, eds. 1988-1990. California's Wildlife. Vol. I-III. California Depart. of Fish and Game, Sacramento, California.
Aves	Passeriformes	Passerellidae	Artemisiospiza belli	DIU	Zeiner, D.C., W.F.Laudenslayer, Jr., K.E. Mayer, and M. White, eds. 1988-1990. California's Wildlife. Vol. I-III. California Depart. of Fish and Game, Sacramento, California.
Aves	Passeriformes	Passerellidae	Calamospiza melanocorys	DIU	Anderson, S. R., and J. J. Wiens. 2017. Out of the dark: 350 million years of conservatism and evolution in diel activity patterns in vertebrates. Evolution 71:1944–1959.
Aves	Passeriformes	Passerellidae	Centronyx henslowii	DIU	Myers, P., R. Espinosa, C. S. Parr, T. Jones, G. S. Hammond, and T. A. Dewey. 2019. The Animal Diversity Web. <http://animaldiversity.org>. Accessed 11 September, 2019.
Aves	Passeriformes	Passerellidae	Junco hyemalis	DIU	Anderson, S. R., and J. J. Wiens. 2017. Out of the dark: 350 million years of conservatism and evolution in diel activity patterns in vertebrates. Evolution 71:1944–1959.
Aves	Passeriformes	Passerellidae	Junco phaeonotus	DIU	Weathers, W. W., and K. A. Sullivan. 1989. Nest Attentiveness and Egg Temperature in the Yellow-Eyed Junco. Condor 91:628–633.
Aves	Passeriformes	Passerellidae	Melospiza georgiana	DIU	Anderson, S. R., and J. J. Wiens. 2017. Out of the dark: 350 million years of conservatism and evolution in diel activity patterns in vertebrates. Evolution 71:1944–1959.
Aves	Passeriformes	Passerellidae	Melospiza lincolnii	DIU	Anderson, S. R., and J. J. Wiens. 2017. Out of the dark: 350 million years of conservatism and evolution in diel activity patterns in vertebrates. Evolution 71:1944–1959.
Aves	Passeriformes	Passerellidae	Melospiza melodia	DIU	Anderson, S. R., and J. J. Wiens. 2017. Out of the dark: 350 million years of conservatism and evolution in diel activity patterns in vertebrates. Evolution 71:1944–1959.
Aves	Passeriformes	Passerellidae	Melozone aberti	DIU	Schmidt-Nielsen, K. 1997. Animal Physiology: Adaptation and Environment. Cambridge University Press.
Aves	Passeriformes	Passerellidae	Melozone crissalis	DIU	Zeiner, D.C., W.F.Laudenslayer, Jr., K.E. Mayer, and M. White, eds. 1988-1990. California's Wildlife. Vol. I-III. California Depart. of Fish and Game, Sacramento, California.
Aves	Passeriformes	Passerellidae	Melozone fusca	DIU	Quay, W. B. 1972. Infrequency of Pineal Atrophy among Birds and Its Relation to Nocturnality. Condor 74:33–45.
Aves	Passeriformes	Passerellidae	Passerculus sandwichensis	DIU	Anderson, S. R., and J. J. Wiens. 2017. Out of the dark: 350 million years of conservatism and evolution in diel activity patterns in vertebrates. Evolution 71:1944–1959.
Aves	Passeriformes	Passerellidae	Passerella iliaca	DIU	Anderson, S. R., and J. J. Wiens. 2017. Out of the dark: 350 million years of conservatism and evolution in diel activity patterns in vertebrates. Evolution 71:1944–1959.
Aves	Passeriformes	Passerellidae	Peucaea aestivalis	DIU	Myers, P., R. Espinosa, C. S. Parr, T. Jones, G. S. Hammond, and T. A. Dewey. 2019. The Animal Diversity Web. <http://animaldiversity.org>. Accessed 11 September, 2019.
Aves	Passeriformes	Passerellidae	Pipilo erythrophthalmus	DIU	Quay, W. B. 1972. Infrequency of Pineal Atrophy among Birds and Its Relation to Nocturnality. Condor 74:33–45.
Aves	Passeriformes	Passerellidae	Pipilo maculatus	DIU	Zeiner, D.C., W.F.Laudenslayer, Jr., K.E. Mayer, and M. White, eds. 1988-1990. California's Wildlife. Vol. I-III. California Depart. of Fish and Game, Sacramento, California.
Aves	Passeriformes	Passerellidae	Spizella breweri	DIU	Anderson, S. R., and J. J. Wiens. 2017. Out of the dark: 350 million years of conservatism and evolution in diel activity patterns in vertebrates. Evolution 71:1944–1959.
Aves	Passeriformes	Passerellidae	Spizella pallida	DIU	Anderson, S. R., and J. J. Wiens. 2017. Out of the dark: 350 million years of conservatism and evolution in diel activity patterns in vertebrates. Evolution 71:1944–1959.
Aves	Passeriformes	Passerellidae	Spizella passerina	DIU	Anderson, S. R., and J. J. Wiens. 2017. Out of the dark: 350 million years of conservatism and evolution in diel activity patterns in vertebrates. Evolution 71:1944–1959.
Aves	Passeriformes	Passerellidae	Spizella pusilla	DIU	Anderson, S. R., and J. J. Wiens. 2017. Out of the dark: 350 million years of conservatism and evolution in diel activity patterns in vertebrates. Evolution 71:1944–1959.
Aves	Passeriformes	Passerellidae	Spizelloides arborea	DIU	Anderson, S. R., and J. J. Wiens. 2017. Out of the dark: 350 million years of conservatism and evolution in diel activity patterns in vertebrates. Evolution 71:1944–1959.
Aves	Passeriformes	Passerellidae	Zonotrichia albicollis	DIU	Anderson, S. R., and J. J. Wiens. 2017. Out of the dark: 350 million years of conservatism and evolution in diel activity patterns in vertebrates. Evolution 71:1944–1959.
Aves	Passeriformes	Passerellidae	Zonotrichia atricapilla	DIU	Zeiner, D.C., W.F.Laudenslayer, Jr., K.E. Mayer, and M. White, eds. 1988-1990. California's Wildlife. Vol. I-III. California Depart. of Fish and Game, Sacramento, California.
Aves	Passeriformes	Passerellidae	Zonotrichia leucophrys	DIU	Anderson, S. R., and J. J. Wiens. 2017. Out of the dark: 350 million years of conservatism and evolution in diel activity patterns in vertebrates. Evolution 71:1944–1959.
Aves	Passeriformes	Passerellidae	Zonotrichia querula	DIU	Anderson, S. R., and J. J. Wiens. 2017. Out of the dark: 350 million years of conservatism and evolution in diel activity patterns in vertebrates. Evolution 71:1944–1959.
Aves	Passeriformes	Passeridae	Passer domesticus	DIU	Anderson, S. R., and J. J. Wiens. 2017. Out of the dark: 350 million years of conservatism and evolution in diel activity patterns in vertebrates. Evolution 71:1944–1959.
Aves	Passeriformes	Peucedramidae	Peucedramus taeniatus	DIU	Silva, H. G. de, and R. A. Medellín. 2002. Are Land Bird Assemblages Functionally Saturated? An Empirical Test in Mexico. Oikos 96:169–181.
Aves	Passeriformes	Phylloscopidae	Phylloscopus collybita	DIU	Anderson, S. R., and J. J. Wiens. 2017. Out of the dark: 350 million years of conservatism and evolution in diel activity patterns in vertebrates. Evolution 71:1944–1959.
Aves	Passeriformes	Phylloscopidae	Phylloscopus sibilatrix	DIU	Anderson, S. R., and J. J. Wiens. 2017. Out of the dark: 350 million years of conservatism and evolution in diel activity patterns in vertebrates. Evolution 71:1944–1959.
Aves	Passeriformes	Phylloscopidae	Phylloscopus trochilus	DIU	Anderson, S. R., and J. J. Wiens. 2017. Out of the dark: 350 million years of conservatism and evolution in diel activity patterns in vertebrates. Evolution 71:1944–1959.
Aves	Passeriformes	Polioptilidae	Polioptila caerulea	DIU	Anderson, S. R., and J. J. Wiens. 2017. Out of the dark: 350 million years of conservatism and evolution in diel activity patterns in vertebrates. Evolution 71:1944–1959.
Aves	Passeriformes	Polioptilidae	Polioptila plumbea	DIU	Skutch, A. F. 1960. Life Histories of Central American Birds II: Families Vireonidae, Sylviidae, Turdidae, Troglodytidae, Paridae, Corvidae, Hirundinidae and Tyrannidae. Cooper Ornithological Society.
Aves	Passeriformes	Prunellidae	Prunella modularis	DIU	Bishton, G. 1985. The diet and foraging behaviour of the Dunnock Prunella modularis in a hedgerow habitat. Ibis (Lond. 1859). 128:526–539.
Aves	Passeriformes	Ptiliogonatidae	Phainopepla nitens	DIU	Anderson, S. R., and J. J. Wiens. 2017. Out of the dark: 350 million years of conservatism and evolution in diel activity patterns in vertebrates. Evolution 71:1944–1959.
Aves	Passeriformes	Regulidae	Regulus calendula	DIU	Anderson, S. R., and J. J. Wiens. 2017. Out of the dark: 350 million years of conservatism and evolution in diel activity patterns in vertebrates. Evolution 71:1944–1959.
Aves	Passeriformes	Regulidae	Regulus regulus	DIU	Anderson, S. R., and J. J. Wiens. 2017. Out of the dark: 350 million years of conservatism and evolution in diel activity patterns in vertebrates. Evolution 71:1944–1959.
Aves	Passeriformes	Regulidae	Regulus satrapa	DIU	Anderson, S. R., and J. J. Wiens. 2017. Out of the dark: 350 million years of conservatism and evolution in diel activity patterns in vertebrates. Evolution 71:1944–1959.
Aves	Passeriformes	Remizidae	Auriparus flaviceps	DIU	Buttemer, W. A., L. B. Astheimer, W. W. Weathers, and A. M. Hayworth. 1987. Energy Savings Attending Winter-Nest Use by Verdins (Auriparus flaviceps). Auk 104:531–535.
Aves	Passeriformes	Sittidae	Sitta canadensis	DIU	Anderson, S. R., and J. J. Wiens. 2017. Out of the dark: 350 million years of conservatism and evolution in diel activity patterns in vertebrates. Evolution 71:1944–1959.
Aves	Passeriformes	Sittidae	Sitta carolinensis	DIU	Myers, P., R. Espinosa, C. S. Parr, T. Jones, G. S. Hammond, and T. A. Dewey. 2019. The Animal Diversity Web. <http://animaldiversity.org>. Accessed 11 September, 2019.
Aves	Passeriformes	Sittidae	Sitta pusilla	DIU	Myers, P., R. Espinosa, C. S. Parr, T. Jones, G. S. Hammond, and T. A. Dewey. 2019. The Animal Diversity Web. <http://animaldiversity.org>. Accessed 11 September, 2019.
Aves	Passeriformes	Sturnidae	Sturnus vulgaris	DIU	Anderson, S. R., and J. J. Wiens. 2017. Out of the dark: 350 million years of conservatism and evolution in diel activity patterns in vertebrates. Evolution 71:1944–1959.
Aves	Passeriformes	Sylviidae	Chamaea fasciata	DIU	Zeiner, D.C., W.F.Laudenslayer, Jr., K.E. Mayer, and M. White, eds. 1988-1990. California's Wildlife. Vol. I-III. California Depart. of Fish and Game, Sacramento, California.
Aves	Passeriformes	Sylviidae	Sylvia atricapilla	ARR	Berthold, P. 2001. Bird Migration: A General Survey. Oxford University Press.	nocturnal migration
Aves	Passeriformes	Sylviidae	Sylvia borin	ARR	Bartell, P. A., and E. Gwinner. 2005. A separate circadian oscillator controls nocturnal migratory restlessness in the Songbird Sylvia borin. J. Biol. Rhythms 20:538–549.	nocturnal migration
Aves	Passeriformes	Sylviidae	Sylvia communis	DIU	Anderson, S. R., and J. J. Wiens. 2017. Out of the dark: 350 million years of conservatism and evolution in diel activity patterns in vertebrates. Evolution 71:1944–1959.
Aves	Passeriformes	Sylviidae	Sylvia curruca	DIU	Anderson, S. R., and J. J. Wiens. 2017. Out of the dark: 350 million years of conservatism and evolution in diel activity patterns in vertebrates. Evolution 71:1944–1959.
Aves	Passeriformes	Sylviidae	Sylvia nisoria	DIU	Anderson, S. R., and J. J. Wiens. 2017. Out of the dark: 350 million years of conservatism and evolution in diel activity patterns in vertebrates. Evolution 71:1944–1959.
Aves	Passeriformes	Thraupidae	Porphyrospiza caerulescens	ARR	Newton, I. 2010. The Migration Ecology of Birds. Elsevier.	Based on description of the family - nocturnal migration
Aves	Passeriformes	Troglodytidae	Campylorhynchus brunneicapillus	DIU	Myers, P., R. Espinosa, C. S. Parr, T. Jones, G. S. Hammond, and T. A. Dewey. 2019. The Animal Diversity Web. <http://animaldiversity.org>. Accessed 11 September, 2019.
Aves	Passeriformes	Troglodytidae	Catherpes mexicanus	DIU	Zeiner, D.C., W.F.Laudenslayer, Jr., K.E. Mayer, and M. White, eds. 1988-1990. California's Wildlife. Vol. I-III. California Depart. of Fish and Game, Sacramento, California.
Aves	Passeriformes	Troglodytidae	Cistothorus palustris	DIU	Anderson, S. R., and J. J. Wiens. 2017. Out of the dark: 350 million years of conservatism and evolution in diel activity patterns in vertebrates. Evolution 71:1944–1959.
Aves	Passeriformes	Troglodytidae	Thryomanes bewickii	DIU	Flesch, A. D., and L. A. Hahn. 2005. Distribution of Birds and Plants at the Western and Southern Edges of the Madrean Sky Islands in Sonora, Mexico. USDA For. Serv. Proc. RMRS-P-36:80–87.
Aves	Passeriformes	Troglodytidae	Thryothorus ludovicianus	DIU	Myers, P., R. Espinosa, C. S. Parr, T. Jones, G. S. Hammond, and T. A. Dewey. 2019. The Animal Diversity Web. <http://animaldiversity.org>. Accessed 11 September, 2019.
Aves	Passeriformes	Troglodytidae	Troglodytes aedon	DIU	Anderson, S. R., and J. J. Wiens. 2017. Out of the dark: 350 million years of conservatism and evolution in diel activity patterns in vertebrates. Evolution 71:1944–1959.
Aves	Passeriformes	Troglodytidae	Troglodytes troglodytes	DIU	Anderson, S. R., and J. J. Wiens. 2017. Out of the dark: 350 million years of conservatism and evolution in diel activity patterns in vertebrates. Evolution 71:1944–1959.
Aves	Passeriformes	Turdidae	Catharus fuscescens	DIU	Anderson, S. R., and J. J. Wiens. 2017. Out of the dark: 350 million years of conservatism and evolution in diel activity patterns in vertebrates. Evolution 71:1944–1959.
Aves	Passeriformes	Turdidae	Catharus guttatus	DIU	Anderson, S. R., and J. J. Wiens. 2017. Out of the dark: 350 million years of conservatism and evolution in diel activity patterns in vertebrates. Evolution 71:1944–1959.
Aves	Passeriformes	Turdidae	Catharus minimus	DIU	Anderson, S. R., and J. J. Wiens. 2017. Out of the dark: 350 million years of conservatism and evolution in diel activity patterns in vertebrates. Evolution 71:1944–1959.
Aves	Passeriformes	Turdidae	Catharus ustulatus	DIU	Anderson, S. R., and J. J. Wiens. 2017. Out of the dark: 350 million years of conservatism and evolution in diel activity patterns in vertebrates. Evolution 71:1944–1959.
Aves	Passeriformes	Turdidae	Hylocichla mustelina	DIU	Anderson, S. R., and J. J. Wiens. 2017. Out of the dark: 350 million years of conservatism and evolution in diel activity patterns in vertebrates. Evolution 71:1944–1959.
Aves	Passeriformes	Turdidae	Myadestes townsendi	DIU	Zeiner, D.C., W.F.Laudenslayer, Jr., K.E. Mayer, and M. White, eds. 1988-1990. California's Wildlife. Vol. I-III. California Depart. of Fish and Game, Sacramento, California.
Aves	Passeriformes	Turdidae	Sialia currucoides	DIU	Myers, P., R. Espinosa, C. S. Parr, T. Jones, G. S. Hammond, and T. A. Dewey. 2019. The Animal Diversity Web. <http://animaldiversity.org>. Accessed 11 September, 2019.	Based on description of the genus
Aves	Passeriformes	Turdidae	Sialia mexicana	DIU	Flesch, A. D., and L. A. Hahn. 2005. Distribution of Birds and Plants at the Western and Southern Edges of the Madrean Sky Islands in Sonora, Mexico. USDA For. Serv. Proc. RMRS-P-36:80–87.
Aves	Passeriformes	Turdidae	Sialia sialis	DIU	Myers, P., R. Espinosa, C. S. Parr, T. Jones, G. S. Hammond, and T. A. Dewey. 2019. The Animal Diversity Web. <http://animaldiversity.org>. Accessed 11 September, 2019.
Aves	Passeriformes	Turdidae	Turdus iliacus	DIU	Quay, W. B. 1972. Infrequency of Pineal Atrophy among Birds and Its Relation to Nocturnality. Condor 74:33–45.
Aves	Passeriformes	Turdidae	Turdus migratorius	DIU	Anderson, S. R., and J. J. Wiens. 2017. Out of the dark: 350 million years of conservatism and evolution in diel activity patterns in vertebrates. Evolution 71:1944–1959.
Aves	Passeriformes	Turdidae	Turdus philomelos	DIU	Anderson, S. R., and J. J. Wiens. 2017. Out of the dark: 350 million years of conservatism and evolution in diel activity patterns in vertebrates. Evolution 71:1944–1959.
Aves	Passeriformes	Tyrannidae	Contopus cooperi	DIU	Anderson, S. R., and J. J. Wiens. 2017. Out of the dark: 350 million years of conservatism and evolution in diel activity patterns in vertebrates. Evolution 71:1944–1959.
Aves	Passeriformes	Tyrannidae	Contopus pertinax	DIU	Silva, H. G. de, and R. A. Medellín. 2002. Are Land Bird Assemblages Functionally Saturated? An Empirical Test in Mexico. Oikos 96:169–181.
Aves	Passeriformes	Tyrannidae	Contopus sordidulus	DIU	Anderson, S. R., and J. J. Wiens. 2017. Out of the dark: 350 million years of conservatism and evolution in diel activity patterns in vertebrates. Evolution 71:1944–1959.
Aves	Passeriformes	Tyrannidae	Contopus virens	DIU	Anderson, S. R., and J. J. Wiens. 2017. Out of the dark: 350 million years of conservatism and evolution in diel activity patterns in vertebrates. Evolution 71:1944–1959.
Aves	Passeriformes	Tyrannidae	Empidonax difficilis	DIU	Zeiner, D.C., W.F.Laudenslayer, Jr., K.E. Mayer, and M. White, eds. 1988-1990. California's Wildlife. Vol. I-III. California Depart. of Fish and Game, Sacramento, California.
Aves	Passeriformes	Tyrannidae	Empidonax flaviventris	DIU	Robbins, C. S. 1981. Effect of time of day on bird activity. Stud. Avian Biol. 6:275–286.
Aves	Passeriformes	Tyrannidae	Empidonax hammondii	DIU	Zeiner, D.C., W.F.Laudenslayer, Jr., K.E. Mayer, and M. White, eds. 1988-1990. California's Wildlife. Vol. I-III. California Depart. of Fish and Game, Sacramento, California.
Aves	Passeriformes	Tyrannidae	Empidonax minimus	DIU	Anderson, S. R., and J. J. Wiens. 2017. Out of the dark: 350 million years of conservatism and evolution in diel activity patterns in vertebrates. Evolution 71:1944–1959.
Aves	Passeriformes	Tyrannidae	Empidonax traillii	DIU	Anderson, S. R., and J. J. Wiens. 2017. Out of the dark: 350 million years of conservatism and evolution in diel activity patterns in vertebrates. Evolution 71:1944–1959.
Aves	Passeriformes	Tyrannidae	Empidonax virescens	DIU	Myers, P., R. Espinosa, C. S. Parr, T. Jones, G. S. Hammond, and T. A. Dewey. 2019. The Animal Diversity Web. <http://animaldiversity.org>. Accessed 11 September, 2019.
Aves	Passeriformes	Tyrannidae	Empidonax wrightii	DIU	Zeiner, D.C., W.F.Laudenslayer, Jr., K.E. Mayer, and M. White, eds. 1988-1990. California's Wildlife. Vol. I-III. California Depart. of Fish and Game, Sacramento, California.
Aves	Passeriformes	Tyrannidae	Myiarchus cinerascens	DIU	Myers, P., R. Espinosa, C. S. Parr, T. Jones, G. S. Hammond, and T. A. Dewey. 2019. The Animal Diversity Web. <http://animaldiversity.org>. Accessed 11 September, 2019.
Aves	Passeriformes	Tyrannidae	Myiarchus tuberculifer	DIU	Rosa, G. L. M., L. dos Anjos, and M. O. Moura. 2013. Occupancy of different types of forest habitats by tyrant flycatchers (Passeriformes: Tyrannidae). Biota Neotrop. 13:190–197.	Based on description of the family
Aves	Passeriformes	Tyrannidae	Pyrocephalus rubinus	DIU	Anderson, S. R., and J. J. Wiens. 2017. Out of the dark: 350 million years of conservatism and evolution in diel activity patterns in vertebrates. Evolution 71:1944–1959.
Aves	Passeriformes	Tyrannidae	Sayornis nigricans	DIU	Zeiner, D.C., W.F.Laudenslayer, Jr., K.E. Mayer, and M. White, eds. 1988-1990. California's Wildlife. Vol. I-III. California Depart. of Fish and Game, Sacramento, California.
Aves	Passeriformes	Tyrannidae	Sayornis phoebe	DIU	Robbins, C. S. 1981. Effect of time of day on bird activity. Stud. Avian Biol. 6:275–286.
Aves	Passeriformes	Tyrannidae	Tyrannus tyrannus	DIU	Anderson, S. R., and J. J. Wiens. 2017. Out of the dark: 350 million years of conservatism and evolution in diel activity patterns in vertebrates. Evolution 71:1944–1959.
Aves	Passeriformes	Tyrannidae	Tyrannus verticalis	DIU	Myers, P., R. Espinosa, C. S. Parr, T. Jones, G. S. Hammond, and T. A. Dewey. 2019. The Animal Diversity Web. <http://animaldiversity.org>. Accessed 11 September, 2019.
Aves	Passeriformes	Tyrannidae	Tyrannus vociferans	DIU	Zeiner, D.C., W.F.Laudenslayer, Jr., K.E. Mayer, and M. White, eds. 1988-1990. California's Wildlife. Vol. I-III. California Depart. of Fish and Game, Sacramento, California.
Aves	Passeriformes	Vireonidae	Vireo bellii	DIU	Zeiner, D.C., W.F.Laudenslayer, Jr., K.E. Mayer, and M. White, eds. 1988-1990. California's Wildlife. Vol. I-III. California Depart. of Fish and Game, Sacramento, California.
Aves	Passeriformes	Vireonidae	Vireo flavifrons	ARR	Cabrera-Cruz, S. A., T. J. Mabee, and R. Villegas-Patraca. 2017. Patterns of nocturnal bird migration in southern Mexico. Rev. Mex. Biodivers. 88:867–879.	nocturnal migration
Aves	Passeriformes	Vireonidae	Vireo gilvus	ARR	Myers, P., R. Espinosa, C. S. Parr, T. Jones, G. S. Hammond, and T. A. Dewey. 2019. The Animal Diversity Web. <http://animaldiversity.org>. Accessed 11 September, 2019.	nocturnal migration
Aves	Passeriformes	Vireonidae	Vireo griseus	DIU	Anderson, S. R., and J. J. Wiens. 2017. Out of the dark: 350 million years of conservatism and evolution in diel activity patterns in vertebrates. Evolution 71:1944–1959.
Aves	Passeriformes	Vireonidae	Vireo huttoni	DIU	Flesch, A. D., and L. A. Hahn. 2005. Distribution of Birds and Plants at the Western and Southern Edges of the Madrean Sky Islands in Sonora, Mexico. USDA For. Serv. Proc. RMRS-P-36:80–87.
Aves	Passeriformes	Vireonidae	Vireo olivaceus	DIU	Anderson, S. R., and J. J. Wiens. 2017. Out of the dark: 350 million years of conservatism and evolution in diel activity patterns in vertebrates. Evolution 71:1944–1959.
Aves	Passeriformes	Vireonidae	Vireo philadelphicus	DIU	Anderson, S. R., and J. J. Wiens. 2017. Out of the dark: 350 million years of conservatism and evolution in diel activity patterns in vertebrates. Evolution 71:1944–1959.
Aves	Passeriformes	Vireonidae	Vireo solitarius	DIU	Myers, P., R. Espinosa, C. S. Parr, T. Jones, G. S. Hammond, and T. A. Dewey. 2019. The Animal Diversity Web. <http://animaldiversity.org>. Accessed 11 September, 2019.
Aves	Pelecaniformes	Ardeidae	Ardea herodias	ARR	Anderson, S. R., and J. J. Wiens. 2017. Out of the dark: 350 million years of conservatism and evolution in diel activity patterns in vertebrates. Evolution 71:1944–1959.
Aves	Pelecaniformes	Ardeidae	Botaurus lentiginosus	CRE	Rodewald, P. 2015. The Birds of North America. <https://birdsna.org>. Cornell Laboratory of Ornithology, Ithaca, NY.
Aves	Pelecaniformes	Ardeidae	Bubulcus ibis	DIU	Ojija, F. 2015. Ecology And Influence Of Age And Habitats On The Diurnal Activity Patterns Of Cattle Egret (Bubulcus Ibis). Int. J. Sci. Technol. Res. 4:107–111.
Aves	Pelecaniformes	Ardeidae	Butorides virescens	DIU	Myers, P., R. Espinosa, C. S. Parr, T. Jones, G. S. Hammond, and T. A. Dewey. 2019. The Animal Diversity Web. <http://animaldiversity.org>. Accessed 11 September, 2019.
Aves	Pelecaniformes	Ardeidae	Egretta thula	CRE	Myers, P., R. Espinosa, C. S. Parr, T. Jones, G. S. Hammond, and T. A. Dewey. 2019. The Animal Diversity Web. <http://animaldiversity.org>. Accessed 11 September, 2019.
Aves	Pelecaniformes	Ardeidae	Egretta tricolor	DIU	Rojas, L. M., R. McNeil, T. Cabana, and P. Lachapelle. 1999. Behavioral, morphological and physiological correlates of diurnal and nocturnal vision in selected wading bird species. Brain, Behav. Evol. 53:227–242.
Aves	Pelecaniformes	Ardeidae	Nycticorax nycticorax	NOC	Maccarone, A. D., and B. L. Hamilton. 2014. Diurnal and Nocturnal Foraging Activity by Black-crowned Night-Herons ( Nycticorax nycticorax ) at an Artificial Weir. Waterbirds 37:220–224.	Forages during the day seasonally
Aves	Pelecaniformes	Pelecanidae	Pelecanus erythrorhynchos	DIU	Myers, P., R. Espinosa, C. S. Parr, T. Jones, G. S. Hammond, and T. A. Dewey. 2019. The Animal Diversity Web. <http://animaldiversity.org>. Accessed 11 September, 2019.
Aves	Pelecaniformes	Pelecanidae	Pelecanus occidentalis	DIU	Anderson, S. R., and J. J. Wiens. 2017. Out of the dark: 350 million years of conservatism and evolution in diel activity patterns in vertebrates. Evolution 71:1944–1959.
Aves	Phoenicopteriformes	Phoenicopteridae	Phoenicopterus roseus	DIU	Myers, P., R. Espinosa, C. S. Parr, T. Jones, G. S. Hammond, and T. A. Dewey. 2019. The Animal Diversity Web. <http://animaldiversity.org>. Accessed 11 September, 2019.
Aves	Piciformes	Picidae	Colaptes auratus	DIU	Myers, P., R. Espinosa, C. S. Parr, T. Jones, G. S. Hammond, and T. A. Dewey. 2019. The Animal Diversity Web. <http://animaldiversity.org>. Accessed 11 September, 2019.
Aves	Piciformes	Picidae	Dryobates albolarvatus	DIU	Gorman, G. 2014. Woodpeckers of the World: The Complete Guide. A&C Black.	Based on description of Woodpeckers
Aves	Piciformes	Picidae	Dryobates arizonae	DIU	Flesch, A. D., and L. A. Hahn. 2005. Distribution of Birds and Plants at the Western and Southern Edges of the Madrean Sky Islands in Sonora, Mexico. USDA For. Serv. Proc. RMRS-P-36:80–87.
Aves	Piciformes	Picidae	Dryobates borealis	DIU	Myers, P., R. Espinosa, C. S. Parr, T. Jones, G. S. Hammond, and T. A. Dewey. 2019. The Animal Diversity Web. <http://animaldiversity.org>. Accessed 11 September, 2019.
Aves	Piciformes	Picidae	Dryobates nuttallii	DIU	Gorman, G. 2014. Woodpeckers of the World: The Complete Guide. A&C Black.	Based on description of Woodpeckers
Aves	Piciformes	Picidae	Dryobates pubescens	DIU	Myers, P., R. Espinosa, C. S. Parr, T. Jones, G. S. Hammond, and T. A. Dewey. 2019. The Animal Diversity Web. <http://animaldiversity.org>. Accessed 11 September, 2019.
Aves	Piciformes	Picidae	Dryobates scalaris	DIU	Gorman, G. 2014. Woodpeckers of the World: The Complete Guide. A&C Black.	Based on description of woodpeckers
Aves	Piciformes	Picidae	Dryobates villosus	DIU	Gorman, G. 2014. Woodpeckers of the World: The Complete Guide. A&C Black.	Based on description of woodpeckers
Aves	Piciformes	Picidae	Dryocopus pileatus	DIU	Myers, P., R. Espinosa, C. S. Parr, T. Jones, G. S. Hammond, and T. A. Dewey. 2019. The Animal Diversity Web. <http://animaldiversity.org>. Accessed 11 September, 2019.
Aves	Piciformes	Picidae	Melanerpes carolinus	DIU	Myers, P., R. Espinosa, C. S. Parr, T. Jones, G. S. Hammond, and T. A. Dewey. 2019. The Animal Diversity Web. <http://animaldiversity.org>. Accessed 11 September, 2019.
Aves	Piciformes	Picidae	Melanerpes erythrocephalus	DIU	Anderson, S. R., and J. J. Wiens. 2017. Out of the dark: 350 million years of conservatism and evolution in diel activity patterns in vertebrates. Evolution 71:1944–1959.
Aves	Piciformes	Picidae	Melanerpes formicivorus	DIU	Flesch, A. D., and L. A. Hahn. 2005. Distribution of Birds and Plants at the Western and Southern Edges of the Madrean Sky Islands in Sonora, Mexico. USDA For. Serv. Proc. RMRS-P-36:80–87.
Aves	Piciformes	Picidae	Melanerpes lewis	DIU	Abele, S. C., V. A. Saab, and E. O. Garton. 2004. Lewis’s Woodpecker (Melanerpes lewis): a technical conservation assessment. [Online]. USDA Forest Service, Rocky Mountain Region. <http:// www.fs.fed.us/r2/projects/scp/assessments/lewisswoodpecker.pdf>.
Aves	Piciformes	Picidae	Melanerpes uropygialis	DIU	Anderson, S. R., and J. J. Wiens. 2017. Out of the dark: 350 million years of conservatism and evolution in diel activity patterns in vertebrates. Evolution 71:1944–1959.
Aves	Piciformes	Picidae	Picoides arcticus	DIU	Myers, P., R. Espinosa, C. S. Parr, T. Jones, G. S. Hammond, and T. A. Dewey. 2019. The Animal Diversity Web. <http://animaldiversity.org>. Accessed 11 September, 2019.
Aves	Piciformes	Picidae	Picoides tridactylus	DIU	Anderson, S. R., and J. J. Wiens. 2017. Out of the dark: 350 million years of conservatism and evolution in diel activity patterns in vertebrates. Evolution 71:1944–1959.
Aves	Piciformes	Picidae	Sphyrapicus ruber	DIU	Anderson, S. R., and J. J. Wiens. 2017. Out of the dark: 350 million years of conservatism and evolution in diel activity patterns in vertebrates. Evolution 71:1944–1959.
Aves	Piciformes	Picidae	Sphyrapicus thyroideus	DIU	Gorman, G. 2014. Woodpeckers of the World: The Complete Guide. A&C Black.	Based on description of woodpeckers
Aves	Piciformes	Picidae	Sphyrapicus varius	DIU	Anderson, S. R., and J. J. Wiens. 2017. Out of the dark: 350 million years of conservatism and evolution in diel activity patterns in vertebrates. Evolution 71:1944–1959.
Aves	Podicipediformes	Podicipedidae	Aechmophorus occidentalis	DIU	Anderson, S. R., and J. J. Wiens. 2017. Out of the dark: 350 million years of conservatism and evolution in diel activity patterns in vertebrates. Evolution 71:1944–1959.
Aves	Podicipediformes	Podicipedidae	Podiceps auritus	DIU	Myers, P., R. Espinosa, C. S. Parr, T. Jones, G. S. Hammond, and T. A. Dewey. 2019. The Animal Diversity Web. <http://animaldiversity.org>. Accessed 11 September, 2019.
Aves	Podicipediformes	Podicipedidae	Podiceps nigricollis	DIU	Zeiner, D.C., W.F.Laudenslayer, Jr., K.E. Mayer, and M. White, eds. 1988-1990. California's Wildlife. Vol. I-III. California Depart. of Fish and Game, Sacramento, California.
Aves	Podicipediformes	Podicipedidae	Podilymbus podiceps	DIU	Anderson, S. R., and J. J. Wiens. 2017. Out of the dark: 350 million years of conservatism and evolution in diel activity patterns in vertebrates. Evolution 71:1944–1959.
Aves	Procellariiformes	Diomedeidae	Diomedea exulans	DIU	Myers, P., R. Espinosa, C. S. Parr, T. Jones, G. S. Hammond, and T. A. Dewey. 2019. The Animal Diversity Web. <http://animaldiversity.org>. Accessed 11 September, 2019.
Aves	Procellariiformes	Diomedeidae	Phoebastria immutabilis	ARR	Myers, P., R. Espinosa, C. S. Parr, T. Jones, G. S. Hammond, and T. A. Dewey. 2019. The Animal Diversity Web. <http://animaldiversity.org>. Accessed 11 September, 2019.
Aves	Procellariiformes	Diomedeidae	Phoebastria nigripes	ARR	Anderson, S. R., and J. J. Wiens. 2017. Out of the dark: 350 million years of conservatism and evolution in diel activity patterns in vertebrates. Evolution 71:1944–1959.
Aves	Procellariiformes	Procellariidae	Ardenna pacifica	DIU	Hart, N. S. 2004. Microspectrophotometry of visual pigments and oil droplets in a marine bird, the wedge-tailed shearwater Puffinus pacificus: topographic variations in photoreceptor spectral characteristics. J. Exp. Biol. 207:1229–1240.
Aves	Procellariiformes	Procellariidae	Ardenna tenuirostris	NOC	Serventy, D. L., and P. J. Curry. 1984. Observations on colony size, breeding success, recruitment and inter-colony dispersal in a tasmanian colony of short-tailed shearwaters Puffinus tenuirostris over a 30-Year Period. Emu 84:71–79.
Aves	Procellariiformes	Procellariidae	Bulweria bulwerii	NOC	Warburton, L., and M. Perrin. 2005. Foraging behaviour and feeding ecology of the Black-cheeked Lovebird Agapornis nigrigenis in Zambia. Ostrich 76:118–129.
Aves	Procellariiformes	Procellariidae	Daption capense	ARR	Warham, J. 1996. The Behaviour, Population Biology and Physiology of the Petrels. Academic Press.
Aves	Procellariiformes	Procellariidae	Macronectes giganteus	ARR	Le Bohec, C., M. Gauthier-Clerc, J.-P. Gendner, N. Chatelain, and Y. Le Maho. 2003. Nocturnal predation of king penguins by giant petrels on the Crozet Islands. Polar Biol. 26:587–590.
Aves	Procellariiformes	Procellariidae	Pachyptila turtur	DIU	Warham, J. 1996. The Behaviour, Population Biology and Physiology of the Petrels. Academic Press.	Based on description of the genus
Aves	Procellariiformes	Procellariidae	Pagodroma nivea	ARR	Warham, J. 1996. The Behaviour, Population Biology and Physiology of the Petrels. Academic Press.
Aves	Procellariiformes	Procellariidae	Procellaria aequinoctialis	DIU	Slater, P., and J. H. Calaby. 1970. A Field Guide to Australian Birds: Non-passerines. Rigby.	Based on description of the genus
Aves	Procellariiformes	Procellariidae	Pterodroma hypoleuca	NOC	Anderson, S. R., and J. J. Wiens. 2017. Out of the dark: 350 million years of conservatism and evolution in diel activity patterns in vertebrates. Evolution 71:1944–1959.
Aves	Procellariiformes	Procellariidae	Puffinus nativitatis	NOC	Rodewald, P. 2015. The Birds of North America. <https://birdsna.org>. Cornell Laboratory of Ornithology, Ithaca, NY.
Aves	Psittaciformes	Psittacidae	Agapornis pullarius	DIU	Warburton, L., and M. Perrin. 2005. Foraging behaviour and feeding ecology of the Black-cheeked Lovebird Agapornis nigrigenis in Zambia. Ostrich 76:118–129.
Aves	Sphenisciformes	Spheniscidae	Eudyptula minor	NOC	Myers, P., R. Espinosa, C. S. Parr, T. Jones, G. S. Hammond, and T. A. Dewey. 2019. The Animal Diversity Web. <http://animaldiversity.org>. Accessed 11 September, 2019.
Aves	Sphenisciformes	Spheniscidae	Megadyptes antipodes	DIU	Alterio, N., and H. Moller. 1997. Daily activity of Stoats (Mustela erminea), Feral Ferrets (Mustela furo) and Feral House Cats (Felis catus) in Coastal Grassland, Otago Peninsula, New Zealand. N. Z. J. Ecol. 21:89–95.
Aves	Sphenisciformes	Spheniscidae	Pygoscelis adeliae	DIU	Myers, P., R. Espinosa, C. S. Parr, T. Jones, G. S. Hammond, and T. A. Dewey. 2019. The Animal Diversity Web. <http://animaldiversity.org>. Accessed 11 September, 2019.
Aves	Sphenisciformes	Spheniscidae	Pygoscelis papua	DIU	Myers, P., R. Espinosa, C. S. Parr, T. Jones, G. S. Hammond, and T. A. Dewey. 2019. The Animal Diversity Web. <http://animaldiversity.org>. Accessed 11 September, 2019.
Aves	Strigiformes	Strigidae	Asio flammeus	CRE	Myers, P., R. Espinosa, C. S. Parr, T. Jones, G. S. Hammond, and T. A. Dewey. 2019. The Animal Diversity Web. <http://animaldiversity.org>. Accessed 11 September, 2019.
Aves	Strigiformes	Strigidae	Asio otus	NOC	Anderson, S. R., and J. J. Wiens. 2017. Out of the dark: 350 million years of conservatism and evolution in diel activity patterns in vertebrates. Evolution 71:1944–1959.
Aves	Strigiformes	Strigidae	Athene cunicularia	CRE	Myers, P., R. Espinosa, C. S. Parr, T. Jones, G. S. Hammond, and T. A. Dewey. 2019. The Animal Diversity Web. <http://animaldiversity.org>. Accessed 11 September, 2019.
Aves	Strigiformes	Strigidae	Bubo virginianus	ARR	Hall, M. I., and C. F. Ross. 2007. Eye shape and activity pattern in birds. J. Zool. 271:437–444.
Aves	Strigiformes	Strigidae	Megascops asio	NOC	Anderson, S. R., and J. J. Wiens. 2017. Out of the dark: 350 million years of conservatism and evolution in diel activity patterns in vertebrates. Evolution 71:1944–1959.
Aves	Strigiformes	Strigidae	Psiloscops flammeolus	NOC	Anderson, S. R., and J. J. Wiens. 2017. Out of the dark: 350 million years of conservatism and evolution in diel activity patterns in vertebrates. Evolution 71:1944–1959.
Aves	Strigiformes	Tytonidae	Tyto alba	NOC	Anderson, S. R., and J. J. Wiens. 2017. Out of the dark: 350 million years of conservatism and evolution in diel activity patterns in vertebrates. Evolution 71:1944–1959.
Aves	Struthioniformes	Apterygidae	Apteryx australis	NOC	Anderson, S. R., and J. J. Wiens. 2017. Out of the dark: 350 million years of conservatism and evolution in diel activity patterns in vertebrates. Evolution 71:1944–1959.
Aves	Struthioniformes	Dromadidae	Dromaius novaehollandiae	DIU	Myers, P., R. Espinosa, C. S. Parr, T. Jones, G. S. Hammond, and T. A. Dewey. 2019. The Animal Diversity Web. <http://animaldiversity.org>. Accessed 11 September, 2019.
Aves	Struthioniformes	Struthionidae	Struthio camelus	DIU	Myers, P., R. Espinosa, C. S. Parr, T. Jones, G. S. Hammond, and T. A. Dewey. 2019. The Animal Diversity Web. <http://animaldiversity.org>. Accessed 11 September, 2019.
Aves	Struthioniformes	Tinamidae	Nothura maculosa	DIU	Degrange, F. J., and M. B. J. Picasso. 2010. Geometric morphometrics of the skull of Tinamidae (Aves, Palaeognathae). Zoology 113:334–338.
Aves	Suliformes	Anhingidae	Anhinga anhinga	DIU	Anderson, S. R., and J. J. Wiens. 2017. Out of the dark: 350 million years of conservatism and evolution in diel activity patterns in vertebrates. Evolution 71:1944–1959.
Aves	Suliformes	Phalacrocoracidae	Phalacrocorax auritus	DIU	Myers, P., R. Espinosa, C. S. Parr, T. Jones, G. S. Hammond, and T. A. Dewey. 2019. The Animal Diversity Web. <http://animaldiversity.org>. Accessed 11 September, 2019.
Aves	Suliformes	Phalacrocoracidae	Phalacrocorax carbo	DIU	Johansen, R., R. T. Barrett, and T. Pedersen. 2001. Foraging strategies of Great Cormorants Phalacrocorax carbo carbo wintering north of the Arctic Circle. Bird Study 48:59–67.
Aves	Suliformes	Phalacrocoracidae	Phalacrocorax pelagicus	DIU	Quay, W. B. 1972. Infrequency of Pineal Atrophy among Birds and Its Relation to Nocturnality. Condor 74:33–45.
Aves	Suliformes	Sulidae	Morus bassanus	DIU	Myers, P., R. Espinosa, C. S. Parr, T. Jones, G. S. Hammond, and T. A. Dewey. 2019. The Animal Diversity Web. <http://animaldiversity.org>. Accessed 11 September, 2019.
Aves	Suliformes	Sulidae	Sula dactylatra	DIU	Myers, P., R. Espinosa, C. S. Parr, T. Jones, G. S. Hammond, and T. A. Dewey. 2019. The Animal Diversity Web. <http://animaldiversity.org>. Accessed 11 September, 2019.
Crocodylia	Crocodylia	Alligatoridae	Alligator mississippiensis	NOC	Anderson, S. R., and J. J. Wiens. 2017. Out of the dark: 350 million years of conservatism and evolution in diel activity patterns in vertebrates. Evolution 71:1944–1959.
Crocodylia	Crocodylia	Alligatoridae	Caiman crocodilus	NOC	Anderson, S. R., and J. J. Wiens. 2017. Out of the dark: 350 million years of conservatism and evolution in diel activity patterns in vertebrates. Evolution 71:1944–1959.
Crocodylia	Crocodylia	Alligatoridae	Caiman latirostris	NOC	Anderson, S. R., and J. J. Wiens. 2017. Out of the dark: 350 million years of conservatism and evolution in diel activity patterns in vertebrates. Evolution 71:1944–1959.
Crocodylia	Crocodylia	Alligatoridae	Caiman yacare	NOC	Anderson, S. R., and J. J. Wiens. 2017. Out of the dark: 350 million years of conservatism and evolution in diel activity patterns in vertebrates. Evolution 71:1944–1959.
Crocodylia	Crocodylia	Alligatoridae	Paleosuchus palpebrosus	NOC	Anderson, S. R., and J. J. Wiens. 2017. Out of the dark: 350 million years of conservatism and evolution in diel activity patterns in vertebrates. Evolution 71:1944–1959.
Crocodylia	Crocodylia	Crocodylidae	Crocodylus acutus	NOC	Anderson, S. R., and J. J. Wiens. 2017. Out of the dark: 350 million years of conservatism and evolution in diel activity patterns in vertebrates. Evolution 71:1944–1959.
Crocodylia	Crocodylia	Crocodylidae	Crocodylus niloticus	NOC	Anderson, S. R., and J. J. Wiens. 2017. Out of the dark: 350 million years of conservatism and evolution in diel activity patterns in vertebrates. Evolution 71:1944–1959.
Crocodylia	Crocodylia	Crocodylidae	Crocodylus palustris	NOC	Anderson, S. R., and J. J. Wiens. 2017. Out of the dark: 350 million years of conservatism and evolution in diel activity patterns in vertebrates. Evolution 71:1944–1959.
Crocodylia	Crocodylia	Crocodylidae	Crocodylus porosus	NOC	Anderson, S. R., and J. J. Wiens. 2017. Out of the dark: 350 million years of conservatism and evolution in diel activity patterns in vertebrates. Evolution 71:1944–1959.
Crocodylia	Crocodylia	Crocodylidae	Crocodylus siamensis	NOC	Anderson, S. R., and J. J. Wiens. 2017. Out of the dark: 350 million years of conservatism and evolution in diel activity patterns in vertebrates. Evolution 71:1944–1959.
Crocodylia	Crocodylia	Gavialidae	Gavialis gangeticus	NOC	Anderson, S. R., and J. J. Wiens. 2017. Out of the dark: 350 million years of conservatism and evolution in diel activity patterns in vertebrates. Evolution 71:1944–1959.
Lepidosauria	Sphenodontida	Sphenodontidae	Sphenodon punctatus	NOC	Anderson, S. R., and J. J. Wiens. 2017. Out of the dark: 350 million years of conservatism and evolution in diel activity patterns in vertebrates. Evolution 71:1944–1959.
Lepidosauria	Anguimorpha	Anguidae	Anguis fragilis	DIU	Anderson, S. R., and J. J. Wiens. 2017. Out of the dark: 350 million years of conservatism and evolution in diel activity patterns in vertebrates. Evolution 71:1944–1959.
Lepidosauria	Anguimorpha	Anguidae	Anniella pulchra	DIU	Anderson, S. R., and J. J. Wiens. 2017. Out of the dark: 350 million years of conservatism and evolution in diel activity patterns in vertebrates. Evolution 71:1944–1959.
Lepidosauria	Anguimorpha	Anguidae	Elgaria coerulea	DIU	Anderson, S. R., and J. J. Wiens. 2017. Out of the dark: 350 million years of conservatism and evolution in diel activity patterns in vertebrates. Evolution 71:1944–1959.
Lepidosauria	Anguimorpha	Anguidae	Elgaria multicarinata	DIU	Stebbins, R. C. 2003. A Field Guide to Western Reptiles and Amphibians. Boston: Houghton Mifflin Company.
Lepidosauria	Anguimorpha	Anguidae	Ophisaurus attenuatus	DIU	Anderson, S. R., and J. J. Wiens. 2017. Out of the dark: 350 million years of conservatism and evolution in diel activity patterns in vertebrates. Evolution 71:1944–1959.
Lepidosauria	Anguimorpha	Helodermatidae	Heloderma horridum	ARR	Meiri, S., A. M. Bauer, L. Chirio, G. R. Colli, I. Das, T. M. Doan, A. Feldman, F.-C. Herrera, M. Novosolov, P. Pafilis, D. Pincheira-Donoso, G. Powney, O. Torres-Carvajal, P. Uetz, and R. Van Damme. 2013. Are lizards feeling the heat? A tale of ecology and evolution under two temperatures. Glob. Ecol. Biogeogr. 22:834–845.
Lepidosauria	Anguimorpha	Helodermatidae	Heloderma suspectum	ARR	Anderson, S. R., and J. J. Wiens. 2017. Out of the dark: 350 million years of conservatism and evolution in diel activity patterns in vertebrates. Evolution 71:1944–1959.
Lepidosauria	Anguimorpha	Lanthanotidae	Lanthanotus borneensis	NOC	Myers, P., R. Espinosa, C. S. Parr, T. Jones, G. S. Hammond, and T. A. Dewey. 2019. The Animal Diversity Web. <http://animaldiversity.org>. Accessed 11 September, 2019.
Lepidosauria	Anguimorpha	Varanidae	Varanus bengalensis	DIU	Anderson, S. R., and J. J. Wiens. 2017. Out of the dark: 350 million years of conservatism and evolution in diel activity patterns in vertebrates. Evolution 71:1944–1959.
Lepidosauria	Anguimorpha	Varanidae	Varanus brevicauda	DIU	Meiri, S., A. M. Bauer, L. Chirio, G. R. Colli, I. Das, T. M. Doan, A. Feldman, F.-C. Herrera, M. Novosolov, P. Pafilis, D. Pincheira-Donoso, G. Powney, O. Torres-Carvajal, P. Uetz, and R. Van Damme. 2013. Are lizards feeling the heat? A tale of ecology and evolution under two temperatures. Glob. Ecol. Biogeogr. 22:834–845.
Lepidosauria	Anguimorpha	Varanidae	Varanus caudolineatus	DIU	Meiri, S., A. M. Bauer, L. Chirio, G. R. Colli, I. Das, T. M. Doan, A. Feldman, F.-C. Herrera, M. Novosolov, P. Pafilis, D. Pincheira-Donoso, G. Powney, O. Torres-Carvajal, P. Uetz, and R. Van Damme. 2013. Are lizards feeling the heat? A tale of ecology and evolution under two temperatures. Glob. Ecol. Biogeogr. 22:834–845.
Lepidosauria	Anguimorpha	Varanidae	Varanus eremius	DIU	Anderson, S. R., and J. J. Wiens. 2017. Out of the dark: 350 million years of conservatism and evolution in diel activity patterns in vertebrates. Evolution 71:1944–1959.
Lepidosauria	Anguimorpha	Varanidae	Varanus exanthematicus	DIU	Meiri, S., A. M. Bauer, L. Chirio, G. R. Colli, I. Das, T. M. Doan, A. Feldman, F.-C. Herrera, M. Novosolov, P. Pafilis, D. Pincheira-Donoso, G. Powney, O. Torres-Carvajal, P. Uetz, and R. Van Damme. 2013. Are lizards feeling the heat? A tale of ecology and evolution under two temperatures. Glob. Ecol. Biogeogr. 22:834–845.
Lepidosauria	Anguimorpha	Varanidae	Varanus giganteus	DIU	Anderson, S. R., and J. J. Wiens. 2017. Out of the dark: 350 million years of conservatism and evolution in diel activity patterns in vertebrates. Evolution 71:1944–1959.
Lepidosauria	Anguimorpha	Varanidae	Varanus gilleni	DIU	Anderson, S. R., and J. J. Wiens. 2017. Out of the dark: 350 million years of conservatism and evolution in diel activity patterns in vertebrates. Evolution 71:1944–1959.
Lepidosauria	Anguimorpha	Varanidae	Varanus gouldii	DIU	King., D., and Green, B. 1993. Family Varanidae. C. J. Glasby, G. J B. Ross, and P. L. Beeseley, editors. eds. Fauna of Australia. Vol 2A. Amphibia and Reptilia. Australian Government Publishing Service. Canberra. Google Scholar
Lepidosauria	Anguimorpha	Varanidae	Varanus griseus	DIU	Anderson, S. R., and J. J. Wiens. 2017. Out of the dark: 350 million years of conservatism and evolution in diel activity patterns in vertebrates. Evolution 71:1944–1959.
Lepidosauria	Anguimorpha	Varanidae	Varanus indicus	DIU	Anderson, S. R., and J. J. Wiens. 2017. Out of the dark: 350 million years of conservatism and evolution in diel activity patterns in vertebrates. Evolution 71:1944–1959.
Lepidosauria	Anguimorpha	Varanidae	Varanus komodoensis	DIU	Meiri, S., A. M. Bauer, L. Chirio, G. R. Colli, I. Das, T. M. Doan, A. Feldman, F.-C. Herrera, M. Novosolov, P. Pafilis, D. Pincheira-Donoso, G. Powney, O. Torres-Carvajal, P. Uetz, and R. Van Damme. 2013. Are lizards feeling the heat? A tale of ecology and evolution under two temperatures. Glob. Ecol. Biogeogr. 22:834–845.
Lepidosauria	Anguimorpha	Varanidae	Varanus mertensi	DIU	King., D., and Green, B. 1993. Family Varanidae. C. J. Glasby, G. J B. Ross, and P. L. Beeseley, editors. eds. Fauna of Australia. Vol 2A. Amphibia and Reptilia. Australian Government Publishing Service. Canberra. Google Scholar
Lepidosauria	Anguimorpha	Varanidae	Varanus niloticus	DIU	Meiri, S., A. M. Bauer, L. Chirio, G. R. Colli, I. Das, T. M. Doan, A. Feldman, F.-C. Herrera, M. Novosolov, P. Pafilis, D. Pincheira-Donoso, G. Powney, O. Torres-Carvajal, P. Uetz, and R. Van Damme. 2013. Are lizards feeling the heat? A tale of ecology and evolution under two temperatures. Glob. Ecol. Biogeogr. 22:834–845.
Lepidosauria	Anguimorpha	Varanidae	Varanus panoptes	DIU	King., D., and Green, B. 1993. Family Varanidae. C. J. Glasby, G. J B. Ross, and P. L. Beeseley, editors. eds. Fauna of Australia. Vol 2A. Amphibia and Reptilia. Australian Government Publishing Service. Canberra. Google Scholar
Lepidosauria	Anguimorpha	Varanidae	Varanus rosenbergi	DIU	Meiri, S., A. M. Bauer, L. Chirio, G. R. Colli, I. Das, T. M. Doan, A. Feldman, F.-C. Herrera, M. Novosolov, P. Pafilis, D. Pincheira-Donoso, G. Powney, O. Torres-Carvajal, P. Uetz, and R. Van Damme. 2013. Are lizards feeling the heat? A tale of ecology and evolution under two temperatures. Glob. Ecol. Biogeogr. 22:834–845.
Lepidosauria	Anguimorpha	Varanidae	Varanus salvator	DIU	Anderson, S. R., and J. J. Wiens. 2017. Out of the dark: 350 million years of conservatism and evolution in diel activity patterns in vertebrates. Evolution 71:1944–1959.
Lepidosauria	Anguimorpha	Varanidae	Varanus scalaris	DIU	King., D., and Green, B. 1993. Family Varanidae. C. J. Glasby, G. J B. Ross, and P. L. Beeseley, editors. eds. Fauna of Australia. Vol 2A. Amphibia and Reptilia. Australian Government Publishing Service. Canberra. Google Scholar
Lepidosauria	Anguimorpha	Varanidae	Varanus tristis	DIU	King., D., and Green, B. 1993. Family Varanidae. C. J. Glasby, G. J B. Ross, and P. L. Beeseley, editors. eds. Fauna of Australia. Vol 2A. Amphibia and Reptilia. Australian Government Publishing Service. Canberra. Google Scholar
Lepidosauria	Anguimorpha	Varanidae	Varanus varius	DIU	Anderson, S. R., and J. J. Wiens. 2017. Out of the dark: 350 million years of conservatism and evolution in diel activity patterns in vertebrates. Evolution 71:1944–1959.
Lepidosauria	Anguimorpha	Xenosauridae	Xenosaurus grandis	DIU	Anderson, S. R., and J. J. Wiens. 2017. Out of the dark: 350 million years of conservatism and evolution in diel activity patterns in vertebrates. Evolution 71:1944–1959.
Lepidosauria	Anguimorpha	Xenosauridae	Xenosaurus platyceps	DIU	Meiri, S., A. M. Bauer, L. Chirio, G. R. Colli, I. Das, T. M. Doan, A. Feldman, F.-C. Herrera, M. Novosolov, P. Pafilis, D. Pincheira-Donoso, G. Powney, O. Torres-Carvajal, P. Uetz, and R. Van Damme. 2013. Are lizards feeling the heat? A tale of ecology and evolution under two temperatures. Glob. Ecol. Biogeogr. 22:834–845.
Lepidosauria	Gekkota	Carphodactylidae	Nephrurus laevissimus	NOC	Meiri, S., A. M. Bauer, L. Chirio, G. R. Colli, I. Das, T. M. Doan, A. Feldman, F.-C. Herrera, M. Novosolov, P. Pafilis, D. Pincheira-Donoso, G. Powney, O. Torres-Carvajal, P. Uetz, and R. Van Damme. 2013. Are lizards feeling the heat? A tale of ecology and evolution under two temperatures. Glob. Ecol. Biogeogr. 22:834–845.
Lepidosauria	Gekkota	Carphodactylidae	Nephrurus levis	NOC	Meiri, S., A. M. Bauer, L. Chirio, G. R. Colli, I. Das, T. M. Doan, A. Feldman, F.-C. Herrera, M. Novosolov, P. Pafilis, D. Pincheira-Donoso, G. Powney, O. Torres-Carvajal, P. Uetz, and R. Van Damme. 2013. Are lizards feeling the heat? A tale of ecology and evolution under two temperatures. Glob. Ecol. Biogeogr. 22:834–845.
Lepidosauria	Gekkota	Carphodactylidae	Nephrurus stellatus	NOC	Angilletta, M. J., and Y. Werner. 1998. Australian geckos do not display diel variation in thermoregulatory behavior. Copeia 3:736–742.
Lepidosauria	Gekkota	Carphodactylidae	Nephrurus vertebralis	NOC	Meiri, S., A. M. Bauer, L. Chirio, G. R. Colli, I. Das, T. M. Doan, A. Feldman, F.-C. Herrera, M. Novosolov, P. Pafilis, D. Pincheira-Donoso, G. Powney, O. Torres-Carvajal, P. Uetz, and R. Van Damme. 2013. Are lizards feeling the heat? A tale of ecology and evolution under two temperatures. Glob. Ecol. Biogeogr. 22:834–845.
Lepidosauria	Gekkota	Carphodactylidae	Underwoodisaurus milii	NOC	Anderson, S. R., and J. J. Wiens. 2017. Out of the dark: 350 million years of conservatism and evolution in diel activity patterns in vertebrates. Evolution 71:1944–1959.
Lepidosauria	Gekkota	Diplodactylidae	Diplodactylus conspicillatus	NOC	Anderson, S. R., and J. J. Wiens. 2017. Out of the dark: 350 million years of conservatism and evolution in diel activity patterns in vertebrates. Evolution 71:1944–1959.
Lepidosauria	Gekkota	Diplodactylidae	Diplodactylus pulcher	NOC	Meiri, S., A. M. Bauer, L. Chirio, G. R. Colli, I. Das, T. M. Doan, A. Feldman, F.-C. Herrera, M. Novosolov, P. Pafilis, D. Pincheira-Donoso, G. Powney, O. Torres-Carvajal, P. Uetz, and R. Van Damme. 2013. Are lizards feeling the heat? A tale of ecology and evolution under two temperatures. Glob. Ecol. Biogeogr. 22:834–845.
Lepidosauria	Gekkota	Diplodactylidae	Hesperoedura reticulata	NOC	Meiri, S., A. M. Bauer, L. Chirio, G. R. Colli, I. Das, T. M. Doan, A. Feldman, F.-C. Herrera, M. Novosolov, P. Pafilis, D. Pincheira-Donoso, G. Powney, O. Torres-Carvajal, P. Uetz, and R. Van Damme. 2013. Are lizards feeling the heat? A tale of ecology and evolution under two temperatures. Glob. Ecol. Biogeogr. 22:834–845.
Lepidosauria	Gekkota	Diplodactylidae	Hoplodactylus duvaucelii	NOC	Meiri, S., A. M. Bauer, L. Chirio, G. R. Colli, I. Das, T. M. Doan, A. Feldman, F.-C. Herrera, M. Novosolov, P. Pafilis, D. Pincheira-Donoso, G. Powney, O. Torres-Carvajal, P. Uetz, and R. Van Damme. 2013. Are lizards feeling the heat? A tale of ecology and evolution under two temperatures. Glob. Ecol. Biogeogr. 22:834–845.
Lepidosauria	Gekkota	Diplodactylidae	Lucasium stenodactylum	NOC	Meiri, S., A. M. Bauer, L. Chirio, G. R. Colli, I. Das, T. M. Doan, A. Feldman, F.-C. Herrera, M. Novosolov, P. Pafilis, D. Pincheira-Donoso, G. Powney, O. Torres-Carvajal, P. Uetz, and R. Van Damme. 2013. Are lizards feeling the heat? A tale of ecology and evolution under two temperatures. Glob. Ecol. Biogeogr. 22:834–845.
Lepidosauria	Gekkota	Diplodactylidae	Naultinus manukanus	DIU	Meiri, S., A. M. Bauer, L. Chirio, G. R. Colli, I. Das, T. M. Doan, A. Feldman, F.-C. Herrera, M. Novosolov, P. Pafilis, D. Pincheira-Donoso, G. Powney, O. Torres-Carvajal, P. Uetz, and R. Van Damme. 2013. Are lizards feeling the heat? A tale of ecology and evolution under two temperatures. Glob. Ecol. Biogeogr. 22:834–845.
Lepidosauria	Gekkota	Diplodactylidae	Naultinus rudis	DIU	Meiri, S., A. M. Bauer, L. Chirio, G. R. Colli, I. Das, T. M. Doan, A. Feldman, F.-C. Herrera, M. Novosolov, P. Pafilis, D. Pincheira-Donoso, G. Powney, O. Torres-Carvajal, P. Uetz, and R. Van Damme. 2013. Are lizards feeling the heat? A tale of ecology and evolution under two temperatures. Glob. Ecol. Biogeogr. 22:834–845.
Lepidosauria	Gekkota	Diplodactylidae	Naultinus stellatus	DIU	Meiri, S., A. M. Bauer, L. Chirio, G. R. Colli, I. Das, T. M. Doan, A. Feldman, F.-C. Herrera, M. Novosolov, P. Pafilis, D. Pincheira-Donoso, G. Powney, O. Torres-Carvajal, P. Uetz, and R. Van Damme. 2013. Are lizards feeling the heat? A tale of ecology and evolution under two temperatures. Glob. Ecol. Biogeogr. 22:834–845.
Lepidosauria	Gekkota	Diplodactylidae	Oedura marmorata	NOC	Anderson, S. R., and J. J. Wiens. 2017. Out of the dark: 350 million years of conservatism and evolution in diel activity patterns in vertebrates. Evolution 71:1944–1959.
Lepidosauria	Gekkota	Diplodactylidae	Rhynchoedura ornata	NOC	Meiri, S., A. M. Bauer, L. Chirio, G. R. Colli, I. Das, T. M. Doan, A. Feldman, F.-C. Herrera, M. Novosolov, P. Pafilis, D. Pincheira-Donoso, G. Powney, O. Torres-Carvajal, P. Uetz, and R. Van Damme. 2013. Are lizards feeling the heat? A tale of ecology and evolution under two temperatures. Glob. Ecol. Biogeogr. 22:834–845.
Lepidosauria	Gekkota	Diplodactylidae	Strophurus ciliaris	NOC	Meiri, S., A. M. Bauer, L. Chirio, G. R. Colli, I. Das, T. M. Doan, A. Feldman, F.-C. Herrera, M. Novosolov, P. Pafilis, D. Pincheira-Donoso, G. Powney, O. Torres-Carvajal, P. Uetz, and R. Van Damme. 2013. Are lizards feeling the heat? A tale of ecology and evolution under two temperatures. Glob. Ecol. Biogeogr. 22:834–845.
Lepidosauria	Gekkota	Diplodactylidae	Strophurus elderi	NOC	Meiri, S., A. M. Bauer, L. Chirio, G. R. Colli, I. Das, T. M. Doan, A. Feldman, F.-C. Herrera, M. Novosolov, P. Pafilis, D. Pincheira-Donoso, G. Powney, O. Torres-Carvajal, P. Uetz, and R. Van Damme. 2013. Are lizards feeling the heat? A tale of ecology and evolution under two temperatures. Glob. Ecol. Biogeogr. 22:834–845.
Lepidosauria	Gekkota	Diplodactylidae	Strophurus spinigerus	NOC	Meiri, S., A. M. Bauer, L. Chirio, G. R. Colli, I. Das, T. M. Doan, A. Feldman, F.-C. Herrera, M. Novosolov, P. Pafilis, D. Pincheira-Donoso, G. Powney, O. Torres-Carvajal, P. Uetz, and R. Van Damme. 2013. Are lizards feeling the heat? A tale of ecology and evolution under two temperatures. Glob. Ecol. Biogeogr. 22:834–845.
Lepidosauria	Gekkota	Diplodactylidae	Strophurus strophurus	NOC	Meiri, S., A. M. Bauer, L. Chirio, G. R. Colli, I. Das, T. M. Doan, A. Feldman, F.-C. Herrera, M. Novosolov, P. Pafilis, D. Pincheira-Donoso, G. Powney, O. Torres-Carvajal, P. Uetz, and R. Van Damme. 2013. Are lizards feeling the heat? A tale of ecology and evolution under two temperatures. Glob. Ecol. Biogeogr. 22:834–845.
Lepidosauria	Gekkota	Diplodactylidae	Woodworthia maculata	NOC	Meiri, S., A. M. Bauer, L. Chirio, G. R. Colli, I. Das, T. M. Doan, A. Feldman, F.-C. Herrera, M. Novosolov, P. Pafilis, D. Pincheira-Donoso, G. Powney, O. Torres-Carvajal, P. Uetz, and R. Van Damme. 2013. Are lizards feeling the heat? A tale of ecology and evolution under two temperatures. Glob. Ecol. Biogeogr. 22:834–845.
Lepidosauria	Gekkota	Eublepharidae	Coleonyx brevis	NOC	Anderson, S. R., and J. J. Wiens. 2017. Out of the dark: 350 million years of conservatism and evolution in diel activity patterns in vertebrates. Evolution 71:1944–1959.
Lepidosauria	Gekkota	Eublepharidae	Coleonyx elegans	NOC	Trnik, M., J. Albrechtová, and L. Kratochvíl. 2011. Persistent effect of incubation temperature on stress-induced behavior in the Yucatan banded gecko (Coleonyx elegans). J. Comp. Psychol. 125:22–30.
Lepidosauria	Gekkota	Eublepharidae	Coleonyx mitratus	NOC	Anderson, S. R., and J. J. Wiens. 2017. Out of the dark: 350 million years of conservatism and evolution in diel activity patterns in vertebrates. Evolution 71:1944–1959.
Lepidosauria	Gekkota	Eublepharidae	Coleonyx variegatus	NOC	Anderson, S. R., and J. J. Wiens. 2017. Out of the dark: 350 million years of conservatism and evolution in diel activity patterns in vertebrates. Evolution 71:1944–1959.
Lepidosauria	Gekkota	Eublepharidae	Eublepharis macularius	NOC	Anderson, S. R., and J. J. Wiens. 2017. Out of the dark: 350 million years of conservatism and evolution in diel activity patterns in vertebrates. Evolution 71:1944–1959.
Lepidosauria	Gekkota	Eublepharidae	Goniurosaurus kuroiwae	NOC	Meiri, S., A. M. Bauer, L. Chirio, G. R. Colli, I. Das, T. M. Doan, A. Feldman, F.-C. Herrera, M. Novosolov, P. Pafilis, D. Pincheira-Donoso, G. Powney, O. Torres-Carvajal, P. Uetz, and R. Van Damme. 2013. Are lizards feeling the heat? A tale of ecology and evolution under two temperatures. Glob. Ecol. Biogeogr. 22:834–845.
Lepidosauria	Gekkota	Eublepharidae	Hemitheconyx caudicinctus	NOC	Anderson, S. R., and J. J. Wiens. 2017. Out of the dark: 350 million years of conservatism and evolution in diel activity patterns in vertebrates. Evolution 71:1944–1959.
Lepidosauria	Gekkota	Gekkonidae	Chondrodactylus angulifer	NOC	Meiri, S., A. M. Bauer, L. Chirio, G. R. Colli, I. Das, T. M. Doan, A. Feldman, F.-C. Herrera, M. Novosolov, P. Pafilis, D. Pincheira-Donoso, G. Powney, O. Torres-Carvajal, P. Uetz, and R. Van Damme. 2013. Are lizards feeling the heat? A tale of ecology and evolution under two temperatures. Glob. Ecol. Biogeogr. 22:834–845.
Lepidosauria	Gekkota	Gekkonidae	Chondrodactylus bibronii	NOC	Anderson, S. R., and J. J. Wiens. 2017. Out of the dark: 350 million years of conservatism and evolution in diel activity patterns in vertebrates. Evolution 71:1944–1959.
Lepidosauria	Gekkota	Gekkonidae	Christinus marmoratus	NOC	Meiri, S., A. M. Bauer, L. Chirio, G. R. Colli, I. Das, T. M. Doan, A. Feldman, F.-C. Herrera, M. Novosolov, P. Pafilis, D. Pincheira-Donoso, G. Powney, O. Torres-Carvajal, P. Uetz, and R. Van Damme. 2013. Are lizards feeling the heat? A tale of ecology and evolution under two temperatures. Glob. Ecol. Biogeogr. 22:834–845.
Lepidosauria	Gekkota	Gekkonidae	Gehyra variegata	NOC	Meiri, S., A. M. Bauer, L. Chirio, G. R. Colli, I. Das, T. M. Doan, A. Feldman, F.-C. Herrera, M. Novosolov, P. Pafilis, D. Pincheira-Donoso, G. Powney, O. Torres-Carvajal, P. Uetz, and R. Van Damme. 2013. Are lizards feeling the heat? A tale of ecology and evolution under two temperatures. Glob. Ecol. Biogeogr. 22:834–845.
Lepidosauria	Gekkota	Gekkonidae	Hemidactylus frenatus	NOC	Anderson, S. R., and J. J. Wiens. 2017. Out of the dark: 350 million years of conservatism and evolution in diel activity patterns in vertebrates. Evolution 71:1944–1959.
Lepidosauria	Gekkota	Gekkonidae	Hemidactylus mabouia	NOC	Anderson, S. R., and J. J. Wiens. 2017. Out of the dark: 350 million years of conservatism and evolution in diel activity patterns in vertebrates. Evolution 71:1944–1959.
Lepidosauria	Gekkota	Gekkonidae	Hemidactylus turcicus	NOC	Anderson, S. R., and J. J. Wiens. 2017. Out of the dark: 350 million years of conservatism and evolution in diel activity patterns in vertebrates. Evolution 71:1944–1959.
Lepidosauria	Gekkota	Gekkonidae	Heteronotia binoei	NOC	Cogger, H. 2018. Reptiles and Amphibians of Australia. Csiro Publishing.
Lepidosauria	Gekkota	Gekkonidae	Lepidodactylus lugubris	NOC	Anderson, S. R., and J. J. Wiens. 2017. Out of the dark: 350 million years of conservatism and evolution in diel activity patterns in vertebrates. Evolution 71:1944–1959.
Lepidosauria	Gekkota	Gekkonidae	Lygodactylus klugei	DIU	Anderson, S. R., and J. J. Wiens. 2017. Out of the dark: 350 million years of conservatism and evolution in diel activity patterns in vertebrates. Evolution 71:1944–1959.
Lepidosauria	Gekkota	Gekkonidae	Mediodactylus kotschyi	ARR	Meiri, S., A. M. Bauer, L. Chirio, G. R. Colli, I. Das, T. M. Doan, A. Feldman, F.-C. Herrera, M. Novosolov, P. Pafilis, D. Pincheira-Donoso, G. Powney, O. Torres-Carvajal, P. Uetz, and R. Van Damme. 2013. Are lizards feeling the heat? A tale of ecology and evolution under two temperatures. Glob. Ecol. Biogeogr. 22:834–845.
Lepidosauria	Gekkota	Gekkonidae	Phelsuma madagascariensis	DIU	Anderson, S. R., and J. J. Wiens. 2017. Out of the dark: 350 million years of conservatism and evolution in diel activity patterns in vertebrates. Evolution 71:1944–1959.
Lepidosauria	Gekkota	Gekkonidae	Rhoptropus afer	DIU	Meiri, S., A. M. Bauer, L. Chirio, G. R. Colli, I. Das, T. M. Doan, A. Feldman, F.-C. Herrera, M. Novosolov, P. Pafilis, D. Pincheira-Donoso, G. Powney, O. Torres-Carvajal, P. Uetz, and R. Van Damme. 2013. Are lizards feeling the heat? A tale of ecology and evolution under two temperatures. Glob. Ecol. Biogeogr. 22:834–845.
Lepidosauria	Gekkota	Phyllodactylidae	Phyllodactylus reissii	NOC	Anderson, S. R., and J. J. Wiens. 2017. Out of the dark: 350 million years of conservatism and evolution in diel activity patterns in vertebrates. Evolution 71:1944–1959.
Lepidosauria	Gekkota	Phyllodactylidae	Phyllodactylus tuberculosus	NOC	Anderson, S. R., and J. J. Wiens. 2017. Out of the dark: 350 million years of conservatism and evolution in diel activity patterns in vertebrates. Evolution 71:1944–1959.
Lepidosauria	Gekkota	Phyllodactylidae	Phyllopezus pollicaris	NOC	Anderson, S. R., and J. J. Wiens. 2017. Out of the dark: 350 million years of conservatism and evolution in diel activity patterns in vertebrates. Evolution 71:1944–1959.
Lepidosauria	Gekkota	Phyllodactylidae	Ptyodactylus hasselquistii	NOC	Anderson, S. R., and J. J. Wiens. 2017. Out of the dark: 350 million years of conservatism and evolution in diel activity patterns in vertebrates. Evolution 71:1944–1959.
Lepidosauria	Gekkota	Phyllodactylidae	Tarentola boettgeri	NOC	Meiri, S., A. M. Bauer, L. Chirio, G. R. Colli, I. Das, T. M. Doan, A. Feldman, F.-C. Herrera, M. Novosolov, P. Pafilis, D. Pincheira-Donoso, G. Powney, O. Torres-Carvajal, P. Uetz, and R. Van Damme. 2013. Are lizards feeling the heat? A tale of ecology and evolution under two temperatures. Glob. Ecol. Biogeogr. 22:834–845.
Lepidosauria	Gekkota	Phyllodactylidae	Tarentola mauritanica	ARR	Anderson, S. R., and J. J. Wiens. 2017. Out of the dark: 350 million years of conservatism and evolution in diel activity patterns in vertebrates. Evolution 71:1944–1959.
Lepidosauria	Gekkota	Phyllodactylidae	Thecadactylus rapicauda	NOC	Anderson, S. R., and J. J. Wiens. 2017. Out of the dark: 350 million years of conservatism and evolution in diel activity patterns in vertebrates. Evolution 71:1944–1959.
Lepidosauria	Gekkota	Pygopodidae	Delma impar	DIU	Turner, G. S. 2006. Observations of diurnal activity in the Striped Legless Lizard, Delma impar. Vic. Nat. 124:167–169.
Lepidosauria	Gekkota	Sphaerodactylidae	Chatogekko amazonicus	DIU	Ribeiro-Júnior, M. A. 2015. Catalogue of distribution of lizards (Reptilia: Squamata) from the Brazilian Amazonia. II. Gekkonidae, Phyllodactylidae, Sphaerodactylidae. Zootaxa 3981:001–055.
Lepidosauria	Gekkota	Sphaerodactylidae	Coleodactylus septentrionalis	DIU	Anderson, S. R., and J. J. Wiens. 2017. Out of the dark: 350 million years of conservatism and evolution in diel activity patterns in vertebrates. Evolution 71:1944–1959.
Lepidosauria	Gekkota	Sphaerodactylidae	Gonatodes antillensis	NOC	Meiri, S., A. M. Bauer, L. Chirio, G. R. Colli, I. Das, T. M. Doan, A. Feldman, F.-C. Herrera, M. Novosolov, P. Pafilis, D. Pincheira-Donoso, G. Powney, O. Torres-Carvajal, P. Uetz, and R. Van Damme. 2013. Are lizards feeling the heat? A tale of ecology and evolution under two temperatures. Glob. Ecol. Biogeogr. 22:834–845.
Lepidosauria	Gekkota	Sphaerodactylidae	Gonatodes concinnatus	DIU	Anderson, S. R., and J. J. Wiens. 2017. Out of the dark: 350 million years of conservatism and evolution in diel activity patterns in vertebrates. Evolution 71:1944–1959.
Lepidosauria	Gekkota	Sphaerodactylidae	Gonatodes hasemani	DIU	Anderson, S. R., and J. J. Wiens. 2017. Out of the dark: 350 million years of conservatism and evolution in diel activity patterns in vertebrates. Evolution 71:1944–1959.
Lepidosauria	Gekkota	Sphaerodactylidae	Gonatodes humeralis	DIU	Anderson, S. R., and J. J. Wiens. 2017. Out of the dark: 350 million years of conservatism and evolution in diel activity patterns in vertebrates. Evolution 71:1944–1959.
Lepidosauria	Gekkota	Sphaerodactylidae	Pristurus carteri	ARR	Anderson, S. R., and J. J. Wiens. 2017. Out of the dark: 350 million years of conservatism and evolution in diel activity patterns in vertebrates. Evolution 71:1944–1959.
Lepidosauria	Gekkota	Sphaerodactylidae	Teratoscincus przewalskii	NOC	Anderson, S. R., and J. J. Wiens. 2017. Out of the dark: 350 million years of conservatism and evolution in diel activity patterns in vertebrates. Evolution 71:1944–1959.
Lepidosauria	Iguania	Agamidae	Agama agama	DIU	Anderson, S. R., and J. J. Wiens. 2017. Out of the dark: 350 million years of conservatism and evolution in diel activity patterns in vertebrates. Evolution 71:1944–1959.
Lepidosauria	Iguania	Agamidae	Agama hispida	DIU	Meiri, S., A. M. Bauer, L. Chirio, G. R. Colli, I. Das, T. M. Doan, A. Feldman, F.-C. Herrera, M. Novosolov, P. Pafilis, D. Pincheira-Donoso, G. Powney, O. Torres-Carvajal, P. Uetz, and R. Van Damme. 2013. Are lizards feeling the heat? A tale of ecology and evolution under two temperatures. Glob. Ecol. Biogeogr. 22:834–845.
Lepidosauria	Iguania	Agamidae	Amphibolurus muricatus	DIU	Anderson, S. R., and J. J. Wiens. 2017. Out of the dark: 350 million years of conservatism and evolution in diel activity patterns in vertebrates. Evolution 71:1944–1959.
Lepidosauria	Iguania	Agamidae	Calotes versicolor	DIU	Anderson, S. R., and J. J. Wiens. 2017. Out of the dark: 350 million years of conservatism and evolution in diel activity patterns in vertebrates. Evolution 71:1944–1959.
Lepidosauria	Iguania	Agamidae	Chlamydosaurus kingii	DIU	Anderson, S. R., and J. J. Wiens. 2017. Out of the dark: 350 million years of conservatism and evolution in diel activity patterns in vertebrates. Evolution 71:1944–1959.
Lepidosauria	Iguania	Agamidae	Ctenophorus caudicinctus	DIU	Meiri, S., A. M. Bauer, L. Chirio, G. R. Colli, I. Das, T. M. Doan, A. Feldman, F.-C. Herrera, M. Novosolov, P. Pafilis, D. Pincheira-Donoso, G. Powney, O. Torres-Carvajal, P. Uetz, and R. Van Damme. 2013. Are lizards feeling the heat? A tale of ecology and evolution under two temperatures. Glob. Ecol. Biogeogr. 22:834–845.
Lepidosauria	Iguania	Agamidae	Ctenophorus isolepis	DIU	Anderson, S. R., and J. J. Wiens. 2017. Out of the dark: 350 million years of conservatism and evolution in diel activity patterns in vertebrates. Evolution 71:1944–1959.
Lepidosauria	Iguania	Agamidae	Ctenophorus maculatus	DIU	Cogger, H. 2018. Reptiles and Amphibians of Australia. Csiro Publishing.
Lepidosauria	Iguania	Agamidae	Ctenophorus nuchalis	DIU	Meiri, S., A. M. Bauer, L. Chirio, G. R. Colli, I. Das, T. M. Doan, A. Feldman, F.-C. Herrera, M. Novosolov, P. Pafilis, D. Pincheira-Donoso, G. Powney, O. Torres-Carvajal, P. Uetz, and R. Van Damme. 2013. Are lizards feeling the heat? A tale of ecology and evolution under two temperatures. Glob. Ecol. Biogeogr. 22:834–845.
Lepidosauria	Iguania	Agamidae	Ctenophorus scutulatus	DIU	Meiri, S., A. M. Bauer, L. Chirio, G. R. Colli, I. Das, T. M. Doan, A. Feldman, F.-C. Herrera, M. Novosolov, P. Pafilis, D. Pincheira-Donoso, G. Powney, O. Torres-Carvajal, P. Uetz, and R. Van Damme. 2013. Are lizards feeling the heat? A tale of ecology and evolution under two temperatures. Glob. Ecol. Biogeogr. 22:834–845.
Lepidosauria	Iguania	Agamidae	Draco volans	DIU	Meiri, S., A. M. Bauer, L. Chirio, G. R. Colli, I. Das, T. M. Doan, A. Feldman, F.-C. Herrera, M. Novosolov, P. Pafilis, D. Pincheira-Donoso, G. Powney, O. Torres-Carvajal, P. Uetz, and R. Van Damme. 2013. Are lizards feeling the heat? A tale of ecology and evolution under two temperatures. Glob. Ecol. Biogeogr. 22:834–845.
Lepidosauria	Iguania	Agamidae	Gowidon longirostris	DIU	Anderson, S. R., and J. J. Wiens. 2017. Out of the dark: 350 million years of conservatism and evolution in diel activity patterns in vertebrates. Evolution 71:1944–1959.
Lepidosauria	Iguania	Agamidae	Lophosaurus spinipes	DIU	Meiri, S., A. M. Bauer, L. Chirio, G. R. Colli, I. Das, T. M. Doan, A. Feldman, F.-C. Herrera, M. Novosolov, P. Pafilis, D. Pincheira-Donoso, G. Powney, O. Torres-Carvajal, P. Uetz, and R. Van Damme. 2013. Are lizards feeling the heat? A tale of ecology and evolution under two temperatures. Glob. Ecol. Biogeogr. 22:834–845.
Lepidosauria	Iguania	Agamidae	Moloch horridus	DIU	Anderson, S. R., and J. J. Wiens. 2017. Out of the dark: 350 million years of conservatism and evolution in diel activity patterns in vertebrates. Evolution 71:1944–1959.
Lepidosauria	Iguania	Agamidae	Phrynocephalus helioscopus	DIU	Meiri, S., A. M. Bauer, L. Chirio, G. R. Colli, I. Das, T. M. Doan, A. Feldman, F.-C. Herrera, M. Novosolov, P. Pafilis, D. Pincheira-Donoso, G. Powney, O. Torres-Carvajal, P. Uetz, and R. Van Damme. 2013. Are lizards feeling the heat? A tale of ecology and evolution under two temperatures. Glob. Ecol. Biogeogr. 22:834–845.
Lepidosauria	Iguania	Agamidae	Phrynocephalus interscapularis	DIU	Anderson, S. R., and J. J. Wiens. 2017. Out of the dark: 350 million years of conservatism and evolution in diel activity patterns in vertebrates. Evolution 71:1944–1959.
Lepidosauria	Iguania	Agamidae	Phrynocephalus mystaceus	DIU	Meiri, S., A. M. Bauer, L. Chirio, G. R. Colli, I. Das, T. M. Doan, A. Feldman, F.-C. Herrera, M. Novosolov, P. Pafilis, D. Pincheira-Donoso, G. Powney, O. Torres-Carvajal, P. Uetz, and R. Van Damme. 2013. Are lizards feeling the heat? A tale of ecology and evolution under two temperatures. Glob. Ecol. Biogeogr. 22:834–845.
Lepidosauria	Iguania	Agamidae	Pogona barbata	DIU	Meiri, S., A. M. Bauer, L. Chirio, G. R. Colli, I. Das, T. M. Doan, A. Feldman, F.-C. Herrera, M. Novosolov, P. Pafilis, D. Pincheira-Donoso, G. Powney, O. Torres-Carvajal, P. Uetz, and R. Van Damme. 2013. Are lizards feeling the heat? A tale of ecology and evolution under two temperatures. Glob. Ecol. Biogeogr. 22:834–845.
Lepidosauria	Iguania	Agamidae	Trapelus sanguinolentus	DIU	Anderson, S. R., and J. J. Wiens. 2017. Out of the dark: 350 million years of conservatism and evolution in diel activity patterns in vertebrates. Evolution 71:1944–1959.
Lepidosauria	Iguania	Agamidae	Uromastyx ornata	DIU	Nemtzov, S. C. 2008. Uromastyx lizards in Israel. NDF workshop case studies, WG 7 – Reptiles and Amphibians.	Based on the discription of the genus
Lepidosauria	Iguania	Chamaeleonidae	Bradypodion pumilum	DIU	Anderson, S. R., and J. J. Wiens. 2017. Out of the dark: 350 million years of conservatism and evolution in diel activity patterns in vertebrates. Evolution 71:1944–1959.
Lepidosauria	Iguania	Chamaeleonidae	Chamaeleo africanus	DIU	Meiri, S., A. M. Bauer, L. Chirio, G. R. Colli, I. Das, T. M. Doan, A. Feldman, F.-C. Herrera, M. Novosolov, P. Pafilis, D. Pincheira-Donoso, G. Powney, O. Torres-Carvajal, P. Uetz, and R. Van Damme. 2013. Are lizards feeling the heat? A tale of ecology and evolution under two temperatures. Glob. Ecol. Biogeogr. 22:834–845.
Lepidosauria	Iguania	Chamaeleonidae	Chamaeleo calyptratus	DIU	Anderson, S. R., and J. J. Wiens. 2017. Out of the dark: 350 million years of conservatism and evolution in diel activity patterns in vertebrates. Evolution 71:1944–1959.
Lepidosauria	Iguania	Chamaeleonidae	Chamaeleo chamaeleon	DIU	Meiri, S., A. M. Bauer, L. Chirio, G. R. Colli, I. Das, T. M. Doan, A. Feldman, F.-C. Herrera, M. Novosolov, P. Pafilis, D. Pincheira-Donoso, G. Powney, O. Torres-Carvajal, P. Uetz, and R. Van Damme. 2013. Are lizards feeling the heat? A tale of ecology and evolution under two temperatures. Glob. Ecol. Biogeogr. 22:834–845.
Lepidosauria	Iguania	Chamaeleonidae	Chamaeleo dilepis	DIU	Hebrard, J. J., and T. Madsen. 1984. Dry season intersexual habitat partitioning by flap-necked chameleons (Chamaeleo dilepis) in Kenya. 16: Assoc. Trop. Biol. Conserv. 16.
Lepidosauria	Iguania	Chamaeleonidae	Chamaeleo namaquensis	DIU	Meiri, S., A. M. Bauer, L. Chirio, G. R. Colli, I. Das, T. M. Doan, A. Feldman, F.-C. Herrera, M. Novosolov, P. Pafilis, D. Pincheira-Donoso, G. Powney, O. Torres-Carvajal, P. Uetz, and R. Van Damme. 2013. Are lizards feeling the heat? A tale of ecology and evolution under two temperatures. Glob. Ecol. Biogeogr. 22:834–845.
Lepidosauria	Iguania	Chamaeleonidae	Furcifer pardalis	DIU	Karsten, K. B., G. W. Ferguson, T. C. Chen, and M. F. Holick. 2009. Panther chameleons, Furcifer pardalis, behaviorally regulate optimal exposure to UV depending on dietary vitamin D3 status. Physiol. Biochem. Zool. 82:218–225.
Lepidosauria	Iguania	Chamaeleonidae	Trioceros bitaeniatus	DIU	Meiri, S., A. M. Bauer, L. Chirio, G. R. Colli, I. Das, T. M. Doan, A. Feldman, F.-C. Herrera, M. Novosolov, P. Pafilis, D. Pincheira-Donoso, G. Powney, O. Torres-Carvajal, P. Uetz, and R. Van Damme. 2013. Are lizards feeling the heat? A tale of ecology and evolution under two temperatures. Glob. Ecol. Biogeogr. 22:834–845.
Lepidosauria	Iguania	Chamaeleonidae	Trioceros ellioti	DIU	Meiri, S., A. M. Bauer, L. Chirio, G. R. Colli, I. Das, T. M. Doan, A. Feldman, F.-C. Herrera, M. Novosolov, P. Pafilis, D. Pincheira-Donoso, G. Powney, O. Torres-Carvajal, P. Uetz, and R. Van Damme. 2013. Are lizards feeling the heat? A tale of ecology and evolution under two temperatures. Glob. Ecol. Biogeogr. 22:834–845.
Lepidosauria	Iguania	Chamaeleonidae	Trioceros hoehnelii	DIU	Meiri, S., A. M. Bauer, L. Chirio, G. R. Colli, I. Das, T. M. Doan, A. Feldman, F.-C. Herrera, M. Novosolov, P. Pafilis, D. Pincheira-Donoso, G. Powney, O. Torres-Carvajal, P. Uetz, and R. Van Damme. 2013. Are lizards feeling the heat? A tale of ecology and evolution under two temperatures. Glob. Ecol. Biogeogr. 22:834–845.
Lepidosauria	Iguania	Chamaeleonidae	Trioceros jacksonii	DIU	Meiri, S., A. M. Bauer, L. Chirio, G. R. Colli, I. Das, T. M. Doan, A. Feldman, F.-C. Herrera, M. Novosolov, P. Pafilis, D. Pincheira-Donoso, G. Powney, O. Torres-Carvajal, P. Uetz, and R. Van Damme. 2013. Are lizards feeling the heat? A tale of ecology and evolution under two temperatures. Glob. Ecol. Biogeogr. 22:834–845.
Lepidosauria	Iguania	Chamaeleonidae	Trioceros schubotzi	DIU	Meiri, S., A. M. Bauer, L. Chirio, G. R. Colli, I. Das, T. M. Doan, A. Feldman, F.-C. Herrera, M. Novosolov, P. Pafilis, D. Pincheira-Donoso, G. Powney, O. Torres-Carvajal, P. Uetz, and R. Van Damme. 2013. Are lizards feeling the heat? A tale of ecology and evolution under two temperatures. Glob. Ecol. Biogeogr. 22:834–845.
Lepidosauria	Iguania	Corytophanidae	Basiliscus basiliscus	DIU	Anderson, S. R., and J. J. Wiens. 2017. Out of the dark: 350 million years of conservatism and evolution in diel activity patterns in vertebrates. Evolution 71:1944–1959.
Lepidosauria	Iguania	Corytophanidae	Basiliscus plumifrons	DIU	Anderson, S. R., and J. J. Wiens. 2017. Out of the dark: 350 million years of conservatism and evolution in diel activity patterns in vertebrates. Evolution 71:1944–1959.
Lepidosauria	Iguania	Corytophanidae	Basiliscus vittatus	DIU	Anderson, S. R., and J. J. Wiens. 2017. Out of the dark: 350 million years of conservatism and evolution in diel activity patterns in vertebrates. Evolution 71:1944–1959.
Lepidosauria	Iguania	Crotaphytidae	Crotaphytus collaris	DIU	Stebbins, R. C. 2003. A Field Guide to Western Reptiles and Amphibians. Boston: Houghton Mifflin Company.
Lepidosauria	Iguania	Crotaphytidae	Gambelia sila	DIU	Meiri, S., A. M. Bauer, L. Chirio, G. R. Colli, I. Das, T. M. Doan, A. Feldman, F.-C. Herrera, M. Novosolov, P. Pafilis, D. Pincheira-Donoso, G. Powney, O. Torres-Carvajal, P. Uetz, and R. Van Damme. 2013. Are lizards feeling the heat? A tale of ecology and evolution under two temperatures. Glob. Ecol. Biogeogr. 22:834–845.
Lepidosauria	Iguania	Crotaphytidae	Gambelia wislizenii	DIU	Anderson, S. R., and J. J. Wiens. 2017. Out of the dark: 350 million years of conservatism and evolution in diel activity patterns in vertebrates. Evolution 71:1944–1959.
Lepidosauria	Iguania	Dactyloidae	Anolis allisoni	DIU	Anderson, S. R., and J. J. Wiens. 2017. Out of the dark: 350 million years of conservatism and evolution in diel activity patterns in vertebrates. Evolution 71:1944–1959.
Lepidosauria	Iguania	Dactyloidae	Anolis allogus	DIU	Anderson, S. R., and J. J. Wiens. 2017. Out of the dark: 350 million years of conservatism and evolution in diel activity patterns in vertebrates. Evolution 71:1944–1959.
Lepidosauria	Iguania	Dactyloidae	Anolis auratus	DIU	Meiri, S., A. M. Bauer, L. Chirio, G. R. Colli, I. Das, T. M. Doan, A. Feldman, F.-C. Herrera, M. Novosolov, P. Pafilis, D. Pincheira-Donoso, G. Powney, O. Torres-Carvajal, P. Uetz, and R. Van Damme. 2013. Are lizards feeling the heat? A tale of ecology and evolution under two temperatures. Glob. Ecol. Biogeogr. 22:834–845.
Lepidosauria	Iguania	Dactyloidae	Anolis bahorucoensis	DIU	Meiri, S., A. M. Bauer, L. Chirio, G. R. Colli, I. Das, T. M. Doan, A. Feldman, F.-C. Herrera, M. Novosolov, P. Pafilis, D. Pincheira-Donoso, G. Powney, O. Torres-Carvajal, P. Uetz, and R. Van Damme. 2013. Are lizards feeling the heat? A tale of ecology and evolution under two temperatures. Glob. Ecol. Biogeogr. 22:834–845.
Lepidosauria	Iguania	Dactyloidae	Anolis barbatus	DIU	Meiri, S., A. M. Bauer, L. Chirio, G. R. Colli, I. Das, T. M. Doan, A. Feldman, F.-C. Herrera, M. Novosolov, P. Pafilis, D. Pincheira-Donoso, G. Powney, O. Torres-Carvajal, P. Uetz, and R. Van Damme. 2013. Are lizards feeling the heat? A tale of ecology and evolution under two temperatures. Glob. Ecol. Biogeogr. 22:834–845.
Lepidosauria	Iguania	Dactyloidae	Anolis barbouri	DIU	Meiri, S., A. M. Bauer, L. Chirio, G. R. Colli, I. Das, T. M. Doan, A. Feldman, F.-C. Herrera, M. Novosolov, P. Pafilis, D. Pincheira-Donoso, G. Powney, O. Torres-Carvajal, P. Uetz, and R. Van Damme. 2013. Are lizards feeling the heat? A tale of ecology and evolution under two temperatures. Glob. Ecol. Biogeogr. 22:834–845.
Lepidosauria	Iguania	Dactyloidae	Anolis bonairensis	DIU	Meiri, S., A. M. Bauer, L. Chirio, G. R. Colli, I. Das, T. M. Doan, A. Feldman, F.-C. Herrera, M. Novosolov, P. Pafilis, D. Pincheira-Donoso, G. Powney, O. Torres-Carvajal, P. Uetz, and R. Van Damme. 2013. Are lizards feeling the heat? A tale of ecology and evolution under two temperatures. Glob. Ecol. Biogeogr. 22:834–845.
Lepidosauria	Iguania	Dactyloidae	Anolis capito	DIU	Meiri, S., A. M. Bauer, L. Chirio, G. R. Colli, I. Das, T. M. Doan, A. Feldman, F.-C. Herrera, M. Novosolov, P. Pafilis, D. Pincheira-Donoso, G. Powney, O. Torres-Carvajal, P. Uetz, and R. Van Damme. 2013. Are lizards feeling the heat? A tale of ecology and evolution under two temperatures. Glob. Ecol. Biogeogr. 22:834–845.
Lepidosauria	Iguania	Dactyloidae	Anolis carolinensis	DIU	Anderson, S. R., and J. J. Wiens. 2017. Out of the dark: 350 million years of conservatism and evolution in diel activity patterns in vertebrates. Evolution 71:1944–1959.
Lepidosauria	Iguania	Dactyloidae	Anolis chrysolepis	DIU	Meiri, S., A. M. Bauer, L. Chirio, G. R. Colli, I. Das, T. M. Doan, A. Feldman, F.-C. Herrera, M. Novosolov, P. Pafilis, D. Pincheira-Donoso, G. Powney, O. Torres-Carvajal, P. Uetz, and R. Van Damme. 2013. Are lizards feeling the heat? A tale of ecology and evolution under two temperatures. Glob. Ecol. Biogeogr. 22:834–845.
Lepidosauria	Iguania	Dactyloidae	Anolis cooki	DIU	Meiri, S., A. M. Bauer, L. Chirio, G. R. Colli, I. Das, T. M. Doan, A. Feldman, F.-C. Herrera, M. Novosolov, P. Pafilis, D. Pincheira-Donoso, G. Powney, O. Torres-Carvajal, P. Uetz, and R. Van Damme. 2013. Are lizards feeling the heat? A tale of ecology and evolution under two temperatures. Glob. Ecol. Biogeogr. 22:834–845.
Lepidosauria	Iguania	Dactyloidae	Anolis cristatellus	DIU	Anderson, S. R., and J. J. Wiens. 2017. Out of the dark: 350 million years of conservatism and evolution in diel activity patterns in vertebrates. Evolution 71:1944–1959.
Lepidosauria	Iguania	Dactyloidae	Anolis cybotes	DIU	Anderson, S. R., and J. J. Wiens. 2017. Out of the dark: 350 million years of conservatism and evolution in diel activity patterns in vertebrates. Evolution 71:1944–1959.
Lepidosauria	Iguania	Dactyloidae	Anolis distichus	DIU	Anderson, S. R., and J. J. Wiens. 2017. Out of the dark: 350 million years of conservatism and evolution in diel activity patterns in vertebrates. Evolution 71:1944–1959.
Lepidosauria	Iguania	Dactyloidae	Anolis equestris	DIU	Myers, P., R. Espinosa, C. S. Parr, T. Jones, G. S. Hammond, and T. A. Dewey. 2019. The Animal Diversity Web. <http://animaldiversity.org>. Accessed 11 September, 2019.
Lepidosauria	Iguania	Dactyloidae	Anolis frenatus	DIU	Park, O., A. Barden, and E. Williams. 1940. Studies in Nocturnal Ecology, IX. Further Analysis of Activity of Panama Rain Forest Animals. Ecology 21:122–134.
Lepidosauria	Iguania	Dactyloidae	Anolis fuscoauratus	DIU	Meiri, S., A. M. Bauer, L. Chirio, G. R. Colli, I. Das, T. M. Doan, A. Feldman, F.-C. Herrera, M. Novosolov, P. Pafilis, D. Pincheira-Donoso, G. Powney, O. Torres-Carvajal, P. Uetz, and R. Van Damme. 2013. Are lizards feeling the heat? A tale of ecology and evolution under two temperatures. Glob. Ecol. Biogeogr. 22:834–845.
Lepidosauria	Iguania	Dactyloidae	Anolis gingivinus	DIU	Meiri, S., A. M. Bauer, L. Chirio, G. R. Colli, I. Das, T. M. Doan, A. Feldman, F.-C. Herrera, M. Novosolov, P. Pafilis, D. Pincheira-Donoso, G. Powney, O. Torres-Carvajal, P. Uetz, and R. Van Damme. 2013. Are lizards feeling the heat? A tale of ecology and evolution under two temperatures. Glob. Ecol. Biogeogr. 22:834–845.
Lepidosauria	Iguania	Dactyloidae	Anolis grahami	DIU	Anderson, S. R., and J. J. Wiens. 2017. Out of the dark: 350 million years of conservatism and evolution in diel activity patterns in vertebrates. Evolution 71:1944–1959.
Lepidosauria	Iguania	Dactyloidae	Anolis gundlachi	DIU	Meiri, S., A. M. Bauer, L. Chirio, G. R. Colli, I. Das, T. M. Doan, A. Feldman, F.-C. Herrera, M. Novosolov, P. Pafilis, D. Pincheira-Donoso, G. Powney, O. Torres-Carvajal, P. Uetz, and R. Van Damme. 2013. Are lizards feeling the heat? A tale of ecology and evolution under two temperatures. Glob. Ecol. Biogeogr. 22:834–845.
Lepidosauria	Iguania	Dactyloidae	Anolis homolechis	DIU	Meiri, S., A. M. Bauer, L. Chirio, G. R. Colli, I. Das, T. M. Doan, A. Feldman, F.-C. Herrera, M. Novosolov, P. Pafilis, D. Pincheira-Donoso, G. Powney, O. Torres-Carvajal, P. Uetz, and R. Van Damme. 2013. Are lizards feeling the heat? A tale of ecology and evolution under two temperatures. Glob. Ecol. Biogeogr. 22:834–845.
Lepidosauria	Iguania	Dactyloidae	Anolis lemurinus	DIU	Meiri, S., A. M. Bauer, L. Chirio, G. R. Colli, I. Das, T. M. Doan, A. Feldman, F.-C. Herrera, M. Novosolov, P. Pafilis, D. Pincheira-Donoso, G. Powney, O. Torres-Carvajal, P. Uetz, and R. Van Damme. 2013. Are lizards feeling the heat? A tale of ecology and evolution under two temperatures. Glob. Ecol. Biogeogr. 22:834–845.
Lepidosauria	Iguania	Dactyloidae	Anolis limifrons	DIU	Meiri, S., A. M. Bauer, L. Chirio, G. R. Colli, I. Das, T. M. Doan, A. Feldman, F.-C. Herrera, M. Novosolov, P. Pafilis, D. Pincheira-Donoso, G. Powney, O. Torres-Carvajal, P. Uetz, and R. Van Damme. 2013. Are lizards feeling the heat? A tale of ecology and evolution under two temperatures. Glob. Ecol. Biogeogr. 22:834–845.
Lepidosauria	Iguania	Dactyloidae	Anolis lineatopus	DIU	Meiri, S., A. M. Bauer, L. Chirio, G. R. Colli, I. Das, T. M. Doan, A. Feldman, F.-C. Herrera, M. Novosolov, P. Pafilis, D. Pincheira-Donoso, G. Powney, O. Torres-Carvajal, P. Uetz, and R. Van Damme. 2013. Are lizards feeling the heat? A tale of ecology and evolution under two temperatures. Glob. Ecol. Biogeogr. 22:834–845.
Lepidosauria	Iguania	Dactyloidae	Anolis longiceps	DIU	Meiri, S., A. M. Bauer, L. Chirio, G. R. Colli, I. Das, T. M. Doan, A. Feldman, F.-C. Herrera, M. Novosolov, P. Pafilis, D. Pincheira-Donoso, G. Powney, O. Torres-Carvajal, P. Uetz, and R. Van Damme. 2013. Are lizards feeling the heat? A tale of ecology and evolution under two temperatures. Glob. Ecol. Biogeogr. 22:834–845.
Lepidosauria	Iguania	Dactyloidae	Anolis longitibialis	DIU	Meiri, S., A. M. Bauer, L. Chirio, G. R. Colli, I. Das, T. M. Doan, A. Feldman, F.-C. Herrera, M. Novosolov, P. Pafilis, D. Pincheira-Donoso, G. Powney, O. Torres-Carvajal, P. Uetz, and R. Van Damme. 2013. Are lizards feeling the heat? A tale of ecology and evolution under two temperatures. Glob. Ecol. Biogeogr. 22:834–845.
Lepidosauria	Iguania	Dactyloidae	Anolis lucius	DIU	Anderson, S. R., and J. J. Wiens. 2017. Out of the dark: 350 million years of conservatism and evolution in diel activity patterns in vertebrates. Evolution 71:1944–1959.
Lepidosauria	Iguania	Dactyloidae	Anolis marmoratus	DIU	Meiri, S., A. M. Bauer, L. Chirio, G. R. Colli, I. Das, T. M. Doan, A. Feldman, F.-C. Herrera, M. Novosolov, P. Pafilis, D. Pincheira-Donoso, G. Powney, O. Torres-Carvajal, P. Uetz, and R. Van Damme. 2013. Are lizards feeling the heat? A tale of ecology and evolution under two temperatures. Glob. Ecol. Biogeogr. 22:834–845.
Lepidosauria	Iguania	Dactyloidae	Anolis monensis	DIU	Meiri, S., A. M. Bauer, L. Chirio, G. R. Colli, I. Das, T. M. Doan, A. Feldman, F.-C. Herrera, M. Novosolov, P. Pafilis, D. Pincheira-Donoso, G. Powney, O. Torres-Carvajal, P. Uetz, and R. Van Damme. 2013. Are lizards feeling the heat? A tale of ecology and evolution under two temperatures. Glob. Ecol. Biogeogr. 22:834–845.
Lepidosauria	Iguania	Dactyloidae	Anolis occultus	DIU	Webster, T. P. 1969. Ecological observations on Anolis occultus williams and rivero (Sauria, Iguanidae). Breviora 312:1–5.
Lepidosauria	Iguania	Dactyloidae	Anolis oculatus	DIU	Rudman, S. M., R. Powell, and J. S. P. Jr. 2009. Ameiva fuscata on Dominica, Lesser Antilles: Natural history and interactions with Anolis oculatus. Herpetol. Bull. 109:17–24.
Lepidosauria	Iguania	Dactyloidae	Anolis olssoni	DIU	Meiri, S., A. M. Bauer, L. Chirio, G. R. Colli, I. Das, T. M. Doan, A. Feldman, F.-C. Herrera, M. Novosolov, P. Pafilis, D. Pincheira-Donoso, G. Powney, O. Torres-Carvajal, P. Uetz, and R. Van Damme. 2013. Are lizards feeling the heat? A tale of ecology and evolution under two temperatures. Glob. Ecol. Biogeogr. 22:834–845.
Lepidosauria	Iguania	Dactyloidae	Anolis polylepis	DIU	Meiri, S., A. M. Bauer, L. Chirio, G. R. Colli, I. Das, T. M. Doan, A. Feldman, F.-C. Herrera, M. Novosolov, P. Pafilis, D. Pincheira-Donoso, G. Powney, O. Torres-Carvajal, P. Uetz, and R. Van Damme. 2013. Are lizards feeling the heat? A tale of ecology and evolution under two temperatures. Glob. Ecol. Biogeogr. 22:834–845.
Lepidosauria	Iguania	Dactyloidae	Anolis punctatus	DIU	Meiri, S., A. M. Bauer, L. Chirio, G. R. Colli, I. Das, T. M. Doan, A. Feldman, F.-C. Herrera, M. Novosolov, P. Pafilis, D. Pincheira-Donoso, G. Powney, O. Torres-Carvajal, P. Uetz, and R. Van Damme. 2013. Are lizards feeling the heat? A tale of ecology and evolution under two temperatures. Glob. Ecol. Biogeogr. 22:834–845.
Lepidosauria	Iguania	Dactyloidae	Anolis sagrei	DIU	Anderson, S. R., and J. J. Wiens. 2017. Out of the dark: 350 million years of conservatism and evolution in diel activity patterns in vertebrates. Evolution 71:1944–1959.
Lepidosauria	Iguania	Dactyloidae	Anolis semilineatus	DIU	Meiri, S., A. M. Bauer, L. Chirio, G. R. Colli, I. Das, T. M. Doan, A. Feldman, F.-C. Herrera, M. Novosolov, P. Pafilis, D. Pincheira-Donoso, G. Powney, O. Torres-Carvajal, P. Uetz, and R. Van Damme. 2013. Are lizards feeling the heat? A tale of ecology and evolution under two temperatures. Glob. Ecol. Biogeogr. 22:834–845.
Lepidosauria	Iguania	Dactyloidae	Anolis shrevei	DIU	Meiri, S., A. M. Bauer, L. Chirio, G. R. Colli, I. Das, T. M. Doan, A. Feldman, F.-C. Herrera, M. Novosolov, P. Pafilis, D. Pincheira-Donoso, G. Powney, O. Torres-Carvajal, P. Uetz, and R. Van Damme. 2013. Are lizards feeling the heat? A tale of ecology and evolution under two temperatures. Glob. Ecol. Biogeogr. 22:834–845.
Lepidosauria	Iguania	Dactyloidae	Anolis trachyderma	DIU	Meiri, S., A. M. Bauer, L. Chirio, G. R. Colli, I. Das, T. M. Doan, A. Feldman, F.-C. Herrera, M. Novosolov, P. Pafilis, D. Pincheira-Donoso, G. Powney, O. Torres-Carvajal, P. Uetz, and R. Van Damme. 2013. Are lizards feeling the heat? A tale of ecology and evolution under two temperatures. Glob. Ecol. Biogeogr. 22:834–845.
Lepidosauria	Iguania	Dactyloidae	Anolis transversalis	DIU	Meiri, S., A. M. Bauer, L. Chirio, G. R. Colli, I. Das, T. M. Doan, A. Feldman, F.-C. Herrera, M. Novosolov, P. Pafilis, D. Pincheira-Donoso, G. Powney, O. Torres-Carvajal, P. Uetz, and R. Van Damme. 2013. Are lizards feeling the heat? A tale of ecology and evolution under two temperatures. Glob. Ecol. Biogeogr. 22:834–845.
Lepidosauria	Iguania	Dactyloidae	Anolis tropidogaster	DIU	Ballinger, R. E., K. R. Marion, and O. J. Sexton. 1970. Thermal ecology of the lizard, Anolis limifrons with comparative notes on three additional panamanian anoles. Ecology 51:246–254.	Based on the discription of the genus
Lepidosauria	Iguania	Dactyloidae	Anolis uniformis	DIU	Meiri, S., A. M. Bauer, L. Chirio, G. R. Colli, I. Das, T. M. Doan, A. Feldman, F.-C. Herrera, M. Novosolov, P. Pafilis, D. Pincheira-Donoso, G. Powney, O. Torres-Carvajal, P. Uetz, and R. Van Damme. 2013. Are lizards feeling the heat? A tale of ecology and evolution under two temperatures. Glob. Ecol. Biogeogr. 22:834–845.
Lepidosauria	Iguania	Iguanidae	Amblyrhynchus cristatus	DIU	Meiri, S., A. M. Bauer, L. Chirio, G. R. Colli, I. Das, T. M. Doan, A. Feldman, F.-C. Herrera, M. Novosolov, P. Pafilis, D. Pincheira-Donoso, G. Powney, O. Torres-Carvajal, P. Uetz, and R. Van Damme. 2013. Are lizards feeling the heat? A tale of ecology and evolution under two temperatures. Glob. Ecol. Biogeogr. 22:834–845.
Lepidosauria	Iguania	Iguanidae	Conolophus pallidus	DIU	Meiri, S., A. M. Bauer, L. Chirio, G. R. Colli, I. Das, T. M. Doan, A. Feldman, F.-C. Herrera, M. Novosolov, P. Pafilis, D. Pincheira-Donoso, G. Powney, O. Torres-Carvajal, P. Uetz, and R. Van Damme. 2013. Are lizards feeling the heat? A tale of ecology and evolution under two temperatures. Glob. Ecol. Biogeogr. 22:834–845.
Lepidosauria	Iguania	Iguanidae	Conolophus subcristatus	DIU	Meiri, S., A. M. Bauer, L. Chirio, G. R. Colli, I. Das, T. M. Doan, A. Feldman, F.-C. Herrera, M. Novosolov, P. Pafilis, D. Pincheira-Donoso, G. Powney, O. Torres-Carvajal, P. Uetz, and R. Van Damme. 2013. Are lizards feeling the heat? A tale of ecology and evolution under two temperatures. Glob. Ecol. Biogeogr. 22:834–845.
Lepidosauria	Iguania	Iguanidae	Cyclura nubila	DIU	Meiri, S., A. M. Bauer, L. Chirio, G. R. Colli, I. Das, T. M. Doan, A. Feldman, F.-C. Herrera, M. Novosolov, P. Pafilis, D. Pincheira-Donoso, G. Powney, O. Torres-Carvajal, P. Uetz, and R. Van Damme. 2013. Are lizards feeling the heat? A tale of ecology and evolution under two temperatures. Glob. Ecol. Biogeogr. 22:834–845.
Lepidosauria	Iguania	Iguanidae	Dipsosaurus dorsalis	DIU	Anderson, S. R., and J. J. Wiens. 2017. Out of the dark: 350 million years of conservatism and evolution in diel activity patterns in vertebrates. Evolution 71:1944–1959.
Lepidosauria	Iguania	Iguanidae	Iguana iguana	DIU	Meiri, S., A. M. Bauer, L. Chirio, G. R. Colli, I. Das, T. M. Doan, A. Feldman, F.-C. Herrera, M. Novosolov, P. Pafilis, D. Pincheira-Donoso, G. Powney, O. Torres-Carvajal, P. Uetz, and R. Van Damme. 2013. Are lizards feeling the heat? A tale of ecology and evolution under two temperatures. Glob. Ecol. Biogeogr. 22:834–845.
Lepidosauria	Iguania	Iguanidae	Sauromalus ater	DIU	Anderson, S. R., and J. J. Wiens. 2017. Out of the dark: 350 million years of conservatism and evolution in diel activity patterns in vertebrates. Evolution 71:1944–1959.
Lepidosauria	Iguania	Leiocephalidae	Leiocephalus schreibersii	DIU	Anderson, S. R., and J. J. Wiens. 2017. Out of the dark: 350 million years of conservatism and evolution in diel activity patterns in vertebrates. Evolution 71:1944–1959.
Lepidosauria	Iguania	Leiosauridae	Pristidactylus torquatus	DIU	Anderson, S. R., and J. J. Wiens. 2017. Out of the dark: 350 million years of conservatism and evolution in diel activity patterns in vertebrates. Evolution 71:1944–1959.
Lepidosauria	Iguania	Liolaemidae	Liolaemus abaucan	DIU	Meiri, S., A. M. Bauer, L. Chirio, G. R. Colli, I. Das, T. M. Doan, A. Feldman, F.-C. Herrera, M. Novosolov, P. Pafilis, D. Pincheira-Donoso, G. Powney, O. Torres-Carvajal, P. Uetz, and R. Van Damme. 2013. Are lizards feeling the heat? A tale of ecology and evolution under two temperatures. Glob. Ecol. Biogeogr. 22:834–845.
Lepidosauria	Iguania	Liolaemidae	Liolaemus albiceps	DIU	Meiri, S., A. M. Bauer, L. Chirio, G. R. Colli, I. Das, T. M. Doan, A. Feldman, F.-C. Herrera, M. Novosolov, P. Pafilis, D. Pincheira-Donoso, G. Powney, O. Torres-Carvajal, P. Uetz, and R. Van Damme. 2013. Are lizards feeling the heat? A tale of ecology and evolution under two temperatures. Glob. Ecol. Biogeogr. 22:834–845.
Lepidosauria	Iguania	Liolaemidae	Liolaemus austromendocinus	DIU	Meiri, S., A. M. Bauer, L. Chirio, G. R. Colli, I. Das, T. M. Doan, A. Feldman, F.-C. Herrera, M. Novosolov, P. Pafilis, D. Pincheira-Donoso, G. Powney, O. Torres-Carvajal, P. Uetz, and R. Van Damme. 2013. Are lizards feeling the heat? A tale of ecology and evolution under two temperatures. Glob. Ecol. Biogeogr. 22:834–845.
Lepidosauria	Iguania	Liolaemidae	Liolaemus bellii	DIU	Anderson, S. R., and J. J. Wiens. 2017. Out of the dark: 350 million years of conservatism and evolution in diel activity patterns in vertebrates. Evolution 71:1944–1959.
Lepidosauria	Iguania	Liolaemidae	Liolaemus bibronii	DIU	Meiri, S., A. M. Bauer, L. Chirio, G. R. Colli, I. Das, T. M. Doan, A. Feldman, F.-C. Herrera, M. Novosolov, P. Pafilis, D. Pincheira-Donoso, G. Powney, O. Torres-Carvajal, P. Uetz, and R. Van Damme. 2013. Are lizards feeling the heat? A tale of ecology and evolution under two temperatures. Glob. Ecol. Biogeogr. 22:834–845.
Lepidosauria	Iguania	Liolaemidae	Liolaemus bitaeniatus	DIU	Meiri, S., A. M. Bauer, L. Chirio, G. R. Colli, I. Das, T. M. Doan, A. Feldman, F.-C. Herrera, M. Novosolov, P. Pafilis, D. Pincheira-Donoso, G. Powney, O. Torres-Carvajal, P. Uetz, and R. Van Damme. 2013. Are lizards feeling the heat? A tale of ecology and evolution under two temperatures. Glob. Ecol. Biogeogr. 22:834–845.
Lepidosauria	Iguania	Liolaemidae	Liolaemus boulengeri	DIU	Meiri, S., A. M. Bauer, L. Chirio, G. R. Colli, I. Das, T. M. Doan, A. Feldman, F.-C. Herrera, M. Novosolov, P. Pafilis, D. Pincheira-Donoso, G. Powney, O. Torres-Carvajal, P. Uetz, and R. Van Damme. 2013. Are lizards feeling the heat? A tale of ecology and evolution under two temperatures. Glob. Ecol. Biogeogr. 22:834–845.
Lepidosauria	Iguania	Liolaemidae	Liolaemus buergeri	DIU	Meiri, S., A. M. Bauer, L. Chirio, G. R. Colli, I. Das, T. M. Doan, A. Feldman, F.-C. Herrera, M. Novosolov, P. Pafilis, D. Pincheira-Donoso, G. Powney, O. Torres-Carvajal, P. Uetz, and R. Van Damme. 2013. Are lizards feeling the heat? A tale of ecology and evolution under two temperatures. Glob. Ecol. Biogeogr. 22:834–845.
Lepidosauria	Iguania	Liolaemidae	Liolaemus canqueli	DIU	Meiri, S., A. M. Bauer, L. Chirio, G. R. Colli, I. Das, T. M. Doan, A. Feldman, F.-C. Herrera, M. Novosolov, P. Pafilis, D. Pincheira-Donoso, G. Powney, O. Torres-Carvajal, P. Uetz, and R. Van Damme. 2013. Are lizards feeling the heat? A tale of ecology and evolution under two temperatures. Glob. Ecol. Biogeogr. 22:834–845.
Lepidosauria	Iguania	Liolaemidae	Liolaemus chaltin	DIU	Meiri, S., A. M. Bauer, L. Chirio, G. R. Colli, I. Das, T. M. Doan, A. Feldman, F.-C. Herrera, M. Novosolov, P. Pafilis, D. Pincheira-Donoso, G. Powney, O. Torres-Carvajal, P. Uetz, and R. Van Damme. 2013. Are lizards feeling the heat? A tale of ecology and evolution under two temperatures. Glob. Ecol. Biogeogr. 22:834–845.
Lepidosauria	Iguania	Liolaemidae	Liolaemus chiliensis	DIU	Meiri, S., A. M. Bauer, L. Chirio, G. R. Colli, I. Das, T. M. Doan, A. Feldman, F.-C. Herrera, M. Novosolov, P. Pafilis, D. Pincheira-Donoso, G. Powney, O. Torres-Carvajal, P. Uetz, and R. Van Damme. 2013. Are lizards feeling the heat? A tale of ecology and evolution under two temperatures. Glob. Ecol. Biogeogr. 22:834–845.
Lepidosauria	Iguania	Liolaemidae	Liolaemus cuyanus	DIU	Meiri, S., A. M. Bauer, L. Chirio, G. R. Colli, I. Das, T. M. Doan, A. Feldman, F.-C. Herrera, M. Novosolov, P. Pafilis, D. Pincheira-Donoso, G. Powney, O. Torres-Carvajal, P. Uetz, and R. Van Damme. 2013. Are lizards feeling the heat? A tale of ecology and evolution under two temperatures. Glob. Ecol. Biogeogr. 22:834–845.
Lepidosauria	Iguania	Liolaemidae	Liolaemus darwinii	DIU	Myers, P., R. Espinosa, C. S. Parr, T. Jones, G. S. Hammond, and T. A. Dewey. 2019. The Animal Diversity Web. <http://animaldiversity.org>. Accessed 11 September, 2019.
Lepidosauria	Iguania	Liolaemidae	Liolaemus dicktracyi	DIU	Meiri, S., A. M. Bauer, L. Chirio, G. R. Colli, I. Das, T. M. Doan, A. Feldman, F.-C. Herrera, M. Novosolov, P. Pafilis, D. Pincheira-Donoso, G. Powney, O. Torres-Carvajal, P. Uetz, and R. Van Damme. 2013. Are lizards feeling the heat? A tale of ecology and evolution under two temperatures. Glob. Ecol. Biogeogr. 22:834–845.
Lepidosauria	Iguania	Liolaemidae	Liolaemus dorbignyi	DIU	Meiri, S., A. M. Bauer, L. Chirio, G. R. Colli, I. Das, T. M. Doan, A. Feldman, F.-C. Herrera, M. Novosolov, P. Pafilis, D. Pincheira-Donoso, G. Powney, O. Torres-Carvajal, P. Uetz, and R. Van Damme. 2013. Are lizards feeling the heat? A tale of ecology and evolution under two temperatures. Glob. Ecol. Biogeogr. 22:834–845.
Lepidosauria	Iguania	Liolaemidae	Liolaemus elongatus	DIU	Anderson, S. R., and J. J. Wiens. 2017. Out of the dark: 350 million years of conservatism and evolution in diel activity patterns in vertebrates. Evolution 71:1944–1959.
Lepidosauria	Iguania	Liolaemidae	Liolaemus fabiani	DIU	Meiri, S., A. M. Bauer, L. Chirio, G. R. Colli, I. Das, T. M. Doan, A. Feldman, F.-C. Herrera, M. Novosolov, P. Pafilis, D. Pincheira-Donoso, G. Powney, O. Torres-Carvajal, P. Uetz, and R. Van Damme. 2013. Are lizards feeling the heat? A tale of ecology and evolution under two temperatures. Glob. Ecol. Biogeogr. 22:834–845.
Lepidosauria	Iguania	Liolaemidae	Liolaemus fitzingerii	DIU	Meiri, S., A. M. Bauer, L. Chirio, G. R. Colli, I. Das, T. M. Doan, A. Feldman, F.-C. Herrera, M. Novosolov, P. Pafilis, D. Pincheira-Donoso, G. Powney, O. Torres-Carvajal, P. Uetz, and R. Van Damme. 2013. Are lizards feeling the heat? A tale of ecology and evolution under two temperatures. Glob. Ecol. Biogeogr. 22:834–845.
Lepidosauria	Iguania	Liolaemidae	Liolaemus fuscus	DIU	Meiri, S., A. M. Bauer, L. Chirio, G. R. Colli, I. Das, T. M. Doan, A. Feldman, F.-C. Herrera, M. Novosolov, P. Pafilis, D. Pincheira-Donoso, G. Powney, O. Torres-Carvajal, P. Uetz, and R. Van Damme. 2013. Are lizards feeling the heat? A tale of ecology and evolution under two temperatures. Glob. Ecol. Biogeogr. 22:834–845.
Lepidosauria	Iguania	Liolaemidae	Liolaemus gracilis	DIU	Meiri, S., A. M. Bauer, L. Chirio, G. R. Colli, I. Das, T. M. Doan, A. Feldman, F.-C. Herrera, M. Novosolov, P. Pafilis, D. Pincheira-Donoso, G. Powney, O. Torres-Carvajal, P. Uetz, and R. Van Damme. 2013. Are lizards feeling the heat? A tale of ecology and evolution under two temperatures. Glob. Ecol. Biogeogr. 22:834–845.
Lepidosauria	Iguania	Liolaemidae	Liolaemus grosseorum	DIU	Meiri, S., A. M. Bauer, L. Chirio, G. R. Colli, I. Das, T. M. Doan, A. Feldman, F.-C. Herrera, M. Novosolov, P. Pafilis, D. Pincheira-Donoso, G. Powney, O. Torres-Carvajal, P. Uetz, and R. Van Damme. 2013. Are lizards feeling the heat? A tale of ecology and evolution under two temperatures. Glob. Ecol. Biogeogr. 22:834–845.
Lepidosauria	Iguania	Liolaemidae	Liolaemus huacahuasicus	DIU	Meiri, S., A. M. Bauer, L. Chirio, G. R. Colli, I. Das, T. M. Doan, A. Feldman, F.-C. Herrera, M. Novosolov, P. Pafilis, D. Pincheira-Donoso, G. Powney, O. Torres-Carvajal, P. Uetz, and R. Van Damme. 2013. Are lizards feeling the heat? A tale of ecology and evolution under two temperatures. Glob. Ecol. Biogeogr. 22:834–845.
Lepidosauria	Iguania	Liolaemidae	Liolaemus irregularis	DIU	Meiri, S., A. M. Bauer, L. Chirio, G. R. Colli, I. Das, T. M. Doan, A. Feldman, F.-C. Herrera, M. Novosolov, P. Pafilis, D. Pincheira-Donoso, G. Powney, O. Torres-Carvajal, P. Uetz, and R. Van Damme. 2013. Are lizards feeling the heat? A tale of ecology and evolution under two temperatures. Glob. Ecol. Biogeogr. 22:834–845.
Lepidosauria	Iguania	Liolaemidae	Liolaemus kingii	DIU	Meiri, S., A. M. Bauer, L. Chirio, G. R. Colli, I. Das, T. M. Doan, A. Feldman, F.-C. Herrera, M. Novosolov, P. Pafilis, D. Pincheira-Donoso, G. Powney, O. Torres-Carvajal, P. Uetz, and R. Van Damme. 2013. Are lizards feeling the heat? A tale of ecology and evolution under two temperatures. Glob. Ecol. Biogeogr. 22:834–845.
Lepidosauria	Iguania	Liolaemidae	Liolaemus koslowskyi	DIU	Anderson, S. R., and J. J. Wiens. 2017. Out of the dark: 350 million years of conservatism and evolution in diel activity patterns in vertebrates. Evolution 71:1944–1959.
Lepidosauria	Iguania	Liolaemidae	Liolaemus laurenti	DIU	Meiri, S., A. M. Bauer, L. Chirio, G. R. Colli, I. Das, T. M. Doan, A. Feldman, F.-C. Herrera, M. Novosolov, P. Pafilis, D. Pincheira-Donoso, G. Powney, O. Torres-Carvajal, P. Uetz, and R. Van Damme. 2013. Are lizards feeling the heat? A tale of ecology and evolution under two temperatures. Glob. Ecol. Biogeogr. 22:834–845.
Lepidosauria	Iguania	Liolaemidae	Liolaemus lemniscatus	DIU	Anderson, S. R., and J. J. Wiens. 2017. Out of the dark: 350 million years of conservatism and evolution in diel activity patterns in vertebrates. Evolution 71:1944–1959.
Lepidosauria	Iguania	Liolaemidae	Liolaemus leopardinus	DIU	Meiri, S., A. M. Bauer, L. Chirio, G. R. Colli, I. Das, T. M. Doan, A. Feldman, F.-C. Herrera, M. Novosolov, P. Pafilis, D. Pincheira-Donoso, G. Powney, O. Torres-Carvajal, P. Uetz, and R. Van Damme. 2013. Are lizards feeling the heat? A tale of ecology and evolution under two temperatures. Glob. Ecol. Biogeogr. 22:834–845.
Lepidosauria	Iguania	Liolaemidae	Liolaemus lutzae	DIU	Meiri, S., A. M. Bauer, L. Chirio, G. R. Colli, I. Das, T. M. Doan, A. Feldman, F.-C. Herrera, M. Novosolov, P. Pafilis, D. Pincheira-Donoso, G. Powney, O. Torres-Carvajal, P. Uetz, and R. Van Damme. 2013. Are lizards feeling the heat? A tale of ecology and evolution under two temperatures. Glob. Ecol. Biogeogr. 22:834–845.
Lepidosauria	Iguania	Liolaemidae	Liolaemus magellanicus	DIU	Meiri, S., A. M. Bauer, L. Chirio, G. R. Colli, I. Das, T. M. Doan, A. Feldman, F.-C. Herrera, M. Novosolov, P. Pafilis, D. Pincheira-Donoso, G. Powney, O. Torres-Carvajal, P. Uetz, and R. Van Damme. 2013. Are lizards feeling the heat? A tale of ecology and evolution under two temperatures. Glob. Ecol. Biogeogr. 22:834–845.
Lepidosauria	Iguania	Liolaemidae	Liolaemus melanops	DIU	Meiri, S., A. M. Bauer, L. Chirio, G. R. Colli, I. Das, T. M. Doan, A. Feldman, F.-C. Herrera, M. Novosolov, P. Pafilis, D. Pincheira-Donoso, G. Powney, O. Torres-Carvajal, P. Uetz, and R. Van Damme. 2013. Are lizards feeling the heat? A tale of ecology and evolution under two temperatures. Glob. Ecol. Biogeogr. 22:834–845.
Lepidosauria	Iguania	Liolaemidae	Liolaemus monticola	DIU	Meiri, S., A. M. Bauer, L. Chirio, G. R. Colli, I. Das, T. M. Doan, A. Feldman, F.-C. Herrera, M. Novosolov, P. Pafilis, D. Pincheira-Donoso, G. Powney, O. Torres-Carvajal, P. Uetz, and R. Van Damme. 2013. Are lizards feeling the heat? A tale of ecology and evolution under two temperatures. Glob. Ecol. Biogeogr. 22:834–845.
Lepidosauria	Iguania	Liolaemidae	Liolaemus multicolor	DIU	Meiri, S., A. M. Bauer, L. Chirio, G. R. Colli, I. Das, T. M. Doan, A. Feldman, F.-C. Herrera, M. Novosolov, P. Pafilis, D. Pincheira-Donoso, G. Powney, O. Torres-Carvajal, P. Uetz, and R. Van Damme. 2013. Are lizards feeling the heat? A tale of ecology and evolution under two temperatures. Glob. Ecol. Biogeogr. 22:834–845.
Lepidosauria	Iguania	Liolaemidae	Liolaemus nigromaculatus	DIU	Meiri, S., A. M. Bauer, L. Chirio, G. R. Colli, I. Das, T. M. Doan, A. Feldman, F.-C. Herrera, M. Novosolov, P. Pafilis, D. Pincheira-Donoso, G. Powney, O. Torres-Carvajal, P. Uetz, and R. Van Damme. 2013. Are lizards feeling the heat? A tale of ecology and evolution under two temperatures. Glob. Ecol. Biogeogr. 22:834–845.
Lepidosauria	Iguania	Liolaemidae	Liolaemus nigroviridis	DIU	Meiri, S., A. M. Bauer, L. Chirio, G. R. Colli, I. Das, T. M. Doan, A. Feldman, F.-C. Herrera, M. Novosolov, P. Pafilis, D. Pincheira-Donoso, G. Powney, O. Torres-Carvajal, P. Uetz, and R. Van Damme. 2013. Are lizards feeling the heat? A tale of ecology and evolution under two temperatures. Glob. Ecol. Biogeogr. 22:834–845.
Lepidosauria	Iguania	Liolaemidae	Liolaemus nitidus	DIU	Meiri, S., A. M. Bauer, L. Chirio, G. R. Colli, I. Das, T. M. Doan, A. Feldman, F.-C. Herrera, M. Novosolov, P. Pafilis, D. Pincheira-Donoso, G. Powney, O. Torres-Carvajal, P. Uetz, and R. Van Damme. 2013. Are lizards feeling the heat? A tale of ecology and evolution under two temperatures. Glob. Ecol. Biogeogr. 22:834–845.
Lepidosauria	Iguania	Liolaemidae	Liolaemus occipitalis	DIU	Meiri, S., A. M. Bauer, L. Chirio, G. R. Colli, I. Das, T. M. Doan, A. Feldman, F.-C. Herrera, M. Novosolov, P. Pafilis, D. Pincheira-Donoso, G. Powney, O. Torres-Carvajal, P. Uetz, and R. Van Damme. 2013. Are lizards feeling the heat? A tale of ecology and evolution under two temperatures. Glob. Ecol. Biogeogr. 22:834–845.
Lepidosauria	Iguania	Liolaemidae	Liolaemus olongasta	DIU	Meiri, S., A. M. Bauer, L. Chirio, G. R. Colli, I. Das, T. M. Doan, A. Feldman, F.-C. Herrera, M. Novosolov, P. Pafilis, D. Pincheira-Donoso, G. Powney, O. Torres-Carvajal, P. Uetz, and R. Van Damme. 2013. Are lizards feeling the heat? A tale of ecology and evolution under two temperatures. Glob. Ecol. Biogeogr. 22:834–845.
Lepidosauria	Iguania	Liolaemidae	Liolaemus ornatus	DIU	Meiri, S., A. M. Bauer, L. Chirio, G. R. Colli, I. Das, T. M. Doan, A. Feldman, F.-C. Herrera, M. Novosolov, P. Pafilis, D. Pincheira-Donoso, G. Powney, O. Torres-Carvajal, P. Uetz, and R. Van Damme. 2013. Are lizards feeling the heat? A tale of ecology and evolution under two temperatures. Glob. Ecol. Biogeogr. 22:834–845.
Lepidosauria	Iguania	Liolaemidae	Liolaemus petrophilus	DIU	Meiri, S., A. M. Bauer, L. Chirio, G. R. Colli, I. Das, T. M. Doan, A. Feldman, F.-C. Herrera, M. Novosolov, P. Pafilis, D. Pincheira-Donoso, G. Powney, O. Torres-Carvajal, P. Uetz, and R. Van Damme. 2013. Are lizards feeling the heat? A tale of ecology and evolution under two temperatures. Glob. Ecol. Biogeogr. 22:834–845.
Lepidosauria	Iguania	Liolaemidae	Liolaemus pictus	DIU	Anderson, S. R., and J. J. Wiens. 2017. Out of the dark: 350 million years of conservatism and evolution in diel activity patterns in vertebrates. Evolution 71:1944–1959.
Lepidosauria	Iguania	Liolaemidae	Liolaemus platei	DIU	Meiri, S., A. M. Bauer, L. Chirio, G. R. Colli, I. Das, T. M. Doan, A. Feldman, F.-C. Herrera, M. Novosolov, P. Pafilis, D. Pincheira-Donoso, G. Powney, O. Torres-Carvajal, P. Uetz, and R. Van Damme. 2013. Are lizards feeling the heat? A tale of ecology and evolution under two temperatures. Glob. Ecol. Biogeogr. 22:834–845.
Lepidosauria	Iguania	Liolaemidae	Liolaemus pseudoanomalus	DIU	Anderson, S. R., and J. J. Wiens. 2017. Out of the dark: 350 million years of conservatism and evolution in diel activity patterns in vertebrates. Evolution 71:1944–1959.
Lepidosauria	Iguania	Liolaemidae	Liolaemus puna	DIU	Meiri, S., A. M. Bauer, L. Chirio, G. R. Colli, I. Das, T. M. Doan, A. Feldman, F.-C. Herrera, M. Novosolov, P. Pafilis, D. Pincheira-Donoso, G. Powney, O. Torres-Carvajal, P. Uetz, and R. Van Damme. 2013. Are lizards feeling the heat? A tale of ecology and evolution under two temperatures. Glob. Ecol. Biogeogr. 22:834–845.
Lepidosauria	Iguania	Liolaemidae	Liolaemus quilmes	DIU	Meiri, S., A. M. Bauer, L. Chirio, G. R. Colli, I. Das, T. M. Doan, A. Feldman, F.-C. Herrera, M. Novosolov, P. Pafilis, D. Pincheira-Donoso, G. Powney, O. Torres-Carvajal, P. Uetz, and R. Van Damme. 2013. Are lizards feeling the heat? A tale of ecology and evolution under two temperatures. Glob. Ecol. Biogeogr. 22:834–845.
Lepidosauria	Iguania	Liolaemidae	Liolaemus ramirezae	DIU	Meiri, S., A. M. Bauer, L. Chirio, G. R. Colli, I. Das, T. M. Doan, A. Feldman, F.-C. Herrera, M. Novosolov, P. Pafilis, D. Pincheira-Donoso, G. Powney, O. Torres-Carvajal, P. Uetz, and R. Van Damme. 2013. Are lizards feeling the heat? A tale of ecology and evolution under two temperatures. Glob. Ecol. Biogeogr. 22:834–845.
Lepidosauria	Iguania	Liolaemidae	Liolaemus robertmertensi	DIU	Meiri, S., A. M. Bauer, L. Chirio, G. R. Colli, I. Das, T. M. Doan, A. Feldman, F.-C. Herrera, M. Novosolov, P. Pafilis, D. Pincheira-Donoso, G. Powney, O. Torres-Carvajal, P. Uetz, and R. Van Damme. 2013. Are lizards feeling the heat? A tale of ecology and evolution under two temperatures. Glob. Ecol. Biogeogr. 22:834–845.
Lepidosauria	Iguania	Liolaemidae	Liolaemus rothi	DIU	Meiri, S., A. M. Bauer, L. Chirio, G. R. Colli, I. Das, T. M. Doan, A. Feldman, F.-C. Herrera, M. Novosolov, P. Pafilis, D. Pincheira-Donoso, G. Powney, O. Torres-Carvajal, P. Uetz, and R. Van Damme. 2013. Are lizards feeling the heat? A tale of ecology and evolution under two temperatures. Glob. Ecol. Biogeogr. 22:834–845.
Lepidosauria	Iguania	Liolaemidae	Liolaemus ruibali	DIU	Anderson, S. R., and J. J. Wiens. 2017. Out of the dark: 350 million years of conservatism and evolution in diel activity patterns in vertebrates. Evolution 71:1944–1959.
Lepidosauria	Iguania	Liolaemidae	Liolaemus scapularis	DIU	Anderson, S. R., and J. J. Wiens. 2017. Out of the dark: 350 million years of conservatism and evolution in diel activity patterns in vertebrates. Evolution 71:1944–1959.
Lepidosauria	Iguania	Liolaemidae	Liolaemus schroederi	DIU	Meiri, S., A. M. Bauer, L. Chirio, G. R. Colli, I. Das, T. M. Doan, A. Feldman, F.-C. Herrera, M. Novosolov, P. Pafilis, D. Pincheira-Donoso, G. Powney, O. Torres-Carvajal, P. Uetz, and R. Van Damme. 2013. Are lizards feeling the heat? A tale of ecology and evolution under two temperatures. Glob. Ecol. Biogeogr. 22:834–845.
Lepidosauria	Iguania	Liolaemidae	Liolaemus tenuis	DIU	Meiri, S., A. M. Bauer, L. Chirio, G. R. Colli, I. Das, T. M. Doan, A. Feldman, F.-C. Herrera, M. Novosolov, P. Pafilis, D. Pincheira-Donoso, G. Powney, O. Torres-Carvajal, P. Uetz, and R. Van Damme. 2013. Are lizards feeling the heat? A tale of ecology and evolution under two temperatures. Glob. Ecol. Biogeogr. 22:834–845.
Lepidosauria	Iguania	Liolaemidae	Liolaemus umbrifer	DIU	Meiri, S., A. M. Bauer, L. Chirio, G. R. Colli, I. Das, T. M. Doan, A. Feldman, F.-C. Herrera, M. Novosolov, P. Pafilis, D. Pincheira-Donoso, G. Powney, O. Torres-Carvajal, P. Uetz, and R. Van Damme. 2013. Are lizards feeling the heat? A tale of ecology and evolution under two temperatures. Glob. Ecol. Biogeogr. 22:834–845.
Lepidosauria	Iguania	Liolaemidae	Liolaemus uspallatensis	DIU	Meiri, S., A. M. Bauer, L. Chirio, G. R. Colli, I. Das, T. M. Doan, A. Feldman, F.-C. Herrera, M. Novosolov, P. Pafilis, D. Pincheira-Donoso, G. Powney, O. Torres-Carvajal, P. Uetz, and R. Van Damme. 2013. Are lizards feeling the heat? A tale of ecology and evolution under two temperatures. Glob. Ecol. Biogeogr. 22:834–845.
Lepidosauria	Iguania	Liolaemidae	Liolaemus xanthoviridis	DIU	Meiri, S., A. M. Bauer, L. Chirio, G. R. Colli, I. Das, T. M. Doan, A. Feldman, F.-C. Herrera, M. Novosolov, P. Pafilis, D. Pincheira-Donoso, G. Powney, O. Torres-Carvajal, P. Uetz, and R. Van Damme. 2013. Are lizards feeling the heat? A tale of ecology and evolution under two temperatures. Glob. Ecol. Biogeogr. 22:834–845.
Lepidosauria	Iguania	Liolaemidae	Phymaturus antofagastensis	DIU	Meiri, S., A. M. Bauer, L. Chirio, G. R. Colli, I. Das, T. M. Doan, A. Feldman, F.-C. Herrera, M. Novosolov, P. Pafilis, D. Pincheira-Donoso, G. Powney, O. Torres-Carvajal, P. Uetz, and R. Van Damme. 2013. Are lizards feeling the heat? A tale of ecology and evolution under two temperatures. Glob. Ecol. Biogeogr. 22:834–845.
Lepidosauria	Iguania	Liolaemidae	Phymaturus indistinctus	DIU	Meiri, S., A. M. Bauer, L. Chirio, G. R. Colli, I. Das, T. M. Doan, A. Feldman, F.-C. Herrera, M. Novosolov, P. Pafilis, D. Pincheira-Donoso, G. Powney, O. Torres-Carvajal, P. Uetz, and R. Van Damme. 2013. Are lizards feeling the heat? A tale of ecology and evolution under two temperatures. Glob. Ecol. Biogeogr. 22:834–845.
Lepidosauria	Iguania	Liolaemidae	Phymaturus palluma	DIU	Anderson, S. R., and J. J. Wiens. 2017. Out of the dark: 350 million years of conservatism and evolution in diel activity patterns in vertebrates. Evolution 71:1944–1959.
Lepidosauria	Iguania	Liolaemidae	Phymaturus somuncurensis	DIU	Anderson, S. R., and J. J. Wiens. 2017. Out of the dark: 350 million years of conservatism and evolution in diel activity patterns in vertebrates. Evolution 71:1944–1959.
Lepidosauria	Iguania	Opluridae	Oplurus cuvieri	DIU	Meiri, S., A. M. Bauer, L. Chirio, G. R. Colli, I. Das, T. M. Doan, A. Feldman, F.-C. Herrera, M. Novosolov, P. Pafilis, D. Pincheira-Donoso, G. Powney, O. Torres-Carvajal, P. Uetz, and R. Van Damme. 2013. Are lizards feeling the heat? A tale of ecology and evolution under two temperatures. Glob. Ecol. Biogeogr. 22:834–845.
Lepidosauria	Iguania	Opluridae	Oplurus cyclurus	DIU	Anderson, S. R., and J. J. Wiens. 2017. Out of the dark: 350 million years of conservatism and evolution in diel activity patterns in vertebrates. Evolution 71:1944–1959.
Lepidosauria	Iguania	Phrynosomatidae	Callisaurus draconoides	DIU	Anderson, S. R., and J. J. Wiens. 2017. Out of the dark: 350 million years of conservatism and evolution in diel activity patterns in vertebrates. Evolution 71:1944–1959.
Lepidosauria	Iguania	Phrynosomatidae	Cophosaurus texanus	DIU	Meiri, S., A. M. Bauer, L. Chirio, G. R. Colli, I. Das, T. M. Doan, A. Feldman, F.-C. Herrera, M. Novosolov, P. Pafilis, D. Pincheira-Donoso, G. Powney, O. Torres-Carvajal, P. Uetz, and R. Van Damme. 2013. Are lizards feeling the heat? A tale of ecology and evolution under two temperatures. Glob. Ecol. Biogeogr. 22:834–845.
Lepidosauria	Iguania	Phrynosomatidae	Holbrookia maculata	DIU	Meiri, S., A. M. Bauer, L. Chirio, G. R. Colli, I. Das, T. M. Doan, A. Feldman, F.-C. Herrera, M. Novosolov, P. Pafilis, D. Pincheira-Donoso, G. Powney, O. Torres-Carvajal, P. Uetz, and R. Van Damme. 2013. Are lizards feeling the heat? A tale of ecology and evolution under two temperatures. Glob. Ecol. Biogeogr. 22:834–845.
Lepidosauria	Iguania	Phrynosomatidae	Holbrookia propinqua	DIU	Meiri, S., A. M. Bauer, L. Chirio, G. R. Colli, I. Das, T. M. Doan, A. Feldman, F.-C. Herrera, M. Novosolov, P. Pafilis, D. Pincheira-Donoso, G. Powney, O. Torres-Carvajal, P. Uetz, and R. Van Damme. 2013. Are lizards feeling the heat? A tale of ecology and evolution under two temperatures. Glob. Ecol. Biogeogr. 22:834–845.
Lepidosauria	Iguania	Phrynosomatidae	Petrosaurus mearnsi	DIU	Anderson, S. R., and J. J. Wiens. 2017. Out of the dark: 350 million years of conservatism and evolution in diel activity patterns in vertebrates. Evolution 71:1944–1959.
Lepidosauria	Iguania	Phrynosomatidae	Petrosaurus thalassinus	DIU	Meiri, S., A. M. Bauer, L. Chirio, G. R. Colli, I. Das, T. M. Doan, A. Feldman, F.-C. Herrera, M. Novosolov, P. Pafilis, D. Pincheira-Donoso, G. Powney, O. Torres-Carvajal, P. Uetz, and R. Van Damme. 2013. Are lizards feeling the heat? A tale of ecology and evolution under two temperatures. Glob. Ecol. Biogeogr. 22:834–845.
Lepidosauria	Iguania	Phrynosomatidae	Phrynosoma blainvillii	DIU	Meiri, S., A. M. Bauer, L. Chirio, G. R. Colli, I. Das, T. M. Doan, A. Feldman, F.-C. Herrera, M. Novosolov, P. Pafilis, D. Pincheira-Donoso, G. Powney, O. Torres-Carvajal, P. Uetz, and R. Van Damme. 2013. Are lizards feeling the heat? A tale of ecology and evolution under two temperatures. Glob. Ecol. Biogeogr. 22:834–845.
Lepidosauria	Iguania	Phrynosomatidae	Phrynosoma cornutum	DIU	Meiri, S., A. M. Bauer, L. Chirio, G. R. Colli, I. Das, T. M. Doan, A. Feldman, F.-C. Herrera, M. Novosolov, P. Pafilis, D. Pincheira-Donoso, G. Powney, O. Torres-Carvajal, P. Uetz, and R. Van Damme. 2013. Are lizards feeling the heat? A tale of ecology and evolution under two temperatures. Glob. Ecol. Biogeogr. 22:834–845.
Lepidosauria	Iguania	Phrynosomatidae	Phrynosoma coronatum	DIU	Meiri, S., A. M. Bauer, L. Chirio, G. R. Colli, I. Das, T. M. Doan, A. Feldman, F.-C. Herrera, M. Novosolov, P. Pafilis, D. Pincheira-Donoso, G. Powney, O. Torres-Carvajal, P. Uetz, and R. Van Damme. 2013. Are lizards feeling the heat? A tale of ecology and evolution under two temperatures. Glob. Ecol. Biogeogr. 22:834–845.
Lepidosauria	Iguania	Phrynosomatidae	Phrynosoma douglasii	DIU	Meiri, S., A. M. Bauer, L. Chirio, G. R. Colli, I. Das, T. M. Doan, A. Feldman, F.-C. Herrera, M. Novosolov, P. Pafilis, D. Pincheira-Donoso, G. Powney, O. Torres-Carvajal, P. Uetz, and R. Van Damme. 2013. Are lizards feeling the heat? A tale of ecology and evolution under two temperatures. Glob. Ecol. Biogeogr. 22:834–845.
Lepidosauria	Iguania	Phrynosomatidae	Phrynosoma mcallii	DIU	Meiri, S., A. M. Bauer, L. Chirio, G. R. Colli, I. Das, T. M. Doan, A. Feldman, F.-C. Herrera, M. Novosolov, P. Pafilis, D. Pincheira-Donoso, G. Powney, O. Torres-Carvajal, P. Uetz, and R. Van Damme. 2013. Are lizards feeling the heat? A tale of ecology and evolution under two temperatures. Glob. Ecol. Biogeogr. 22:834–845.
Lepidosauria	Iguania	Phrynosomatidae	Phrynosoma modestum	DIU	Meiri, S., A. M. Bauer, L. Chirio, G. R. Colli, I. Das, T. M. Doan, A. Feldman, F.-C. Herrera, M. Novosolov, P. Pafilis, D. Pincheira-Donoso, G. Powney, O. Torres-Carvajal, P. Uetz, and R. Van Damme. 2013. Are lizards feeling the heat? A tale of ecology and evolution under two temperatures. Glob. Ecol. Biogeogr. 22:834–845.
Lepidosauria	Iguania	Phrynosomatidae	Phrynosoma platyrhinos	DIU	Anderson, S. R., and J. J. Wiens. 2017. Out of the dark: 350 million years of conservatism and evolution in diel activity patterns in vertebrates. Evolution 71:1944–1959.
Lepidosauria	Iguania	Phrynosomatidae	Phrynosoma solare	DIU	Anderson, S. R., and J. J. Wiens. 2017. Out of the dark: 350 million years of conservatism and evolution in diel activity patterns in vertebrates. Evolution 71:1944–1959.
Lepidosauria	Iguania	Phrynosomatidae	Sceloporus aeneus	DIU	Meiri, S., A. M. Bauer, L. Chirio, G. R. Colli, I. Das, T. M. Doan, A. Feldman, F.-C. Herrera, M. Novosolov, P. Pafilis, D. Pincheira-Donoso, G. Powney, O. Torres-Carvajal, P. Uetz, and R. Van Damme. 2013. Are lizards feeling the heat? A tale of ecology and evolution under two temperatures. Glob. Ecol. Biogeogr. 22:834–845.
Lepidosauria	Iguania	Phrynosomatidae	Sceloporus bicanthalis	DIU	Meiri, S., A. M. Bauer, L. Chirio, G. R. Colli, I. Das, T. M. Doan, A. Feldman, F.-C. Herrera, M. Novosolov, P. Pafilis, D. Pincheira-Donoso, G. Powney, O. Torres-Carvajal, P. Uetz, and R. Van Damme. 2013. Are lizards feeling the heat? A tale of ecology and evolution under two temperatures. Glob. Ecol. Biogeogr. 22:834–845.
Lepidosauria	Iguania	Phrynosomatidae	Sceloporus consobrinus	DIU	Meiri, S., A. M. Bauer, L. Chirio, G. R. Colli, I. Das, T. M. Doan, A. Feldman, F.-C. Herrera, M. Novosolov, P. Pafilis, D. Pincheira-Donoso, G. Powney, O. Torres-Carvajal, P. Uetz, and R. Van Damme. 2013. Are lizards feeling the heat? A tale of ecology and evolution under two temperatures. Glob. Ecol. Biogeogr. 22:834–845.
Lepidosauria	Iguania	Phrynosomatidae	Sceloporus cyanogenys	DIU	Greenberg, N. 1976. Thermoregulatory Aspects of Behavior in the Blue Spiny Lizard Sceloporus cyanogenys (Sauria, Iguanidae). Behaviour 59:1–21.	Based on the discription of the genus
Lepidosauria	Iguania	Phrynosomatidae	Sceloporus gadoviae	DIU	Meiri, S., A. M. Bauer, L. Chirio, G. R. Colli, I. Das, T. M. Doan, A. Feldman, F.-C. Herrera, M. Novosolov, P. Pafilis, D. Pincheira-Donoso, G. Powney, O. Torres-Carvajal, P. Uetz, and R. Van Damme. 2013. Are lizards feeling the heat? A tale of ecology and evolution under two temperatures. Glob. Ecol. Biogeogr. 22:834–845.
Lepidosauria	Iguania	Phrynosomatidae	Sceloporus graciosus	DIU	Anderson, S. R., and J. J. Wiens. 2017. Out of the dark: 350 million years of conservatism and evolution in diel activity patterns in vertebrates. Evolution 71:1944–1959.
Lepidosauria	Iguania	Phrynosomatidae	Sceloporus grammicus	DIU	Meiri, S., A. M. Bauer, L. Chirio, G. R. Colli, I. Das, T. M. Doan, A. Feldman, F.-C. Herrera, M. Novosolov, P. Pafilis, D. Pincheira-Donoso, G. Powney, O. Torres-Carvajal, P. Uetz, and R. Van Damme. 2013. Are lizards feeling the heat? A tale of ecology and evolution under two temperatures. Glob. Ecol. Biogeogr. 22:834–845.
Lepidosauria	Iguania	Phrynosomatidae	Sceloporus grandaevus	DIU	Meiri, S., A. M. Bauer, L. Chirio, G. R. Colli, I. Das, T. M. Doan, A. Feldman, F.-C. Herrera, M. Novosolov, P. Pafilis, D. Pincheira-Donoso, G. Powney, O. Torres-Carvajal, P. Uetz, and R. Van Damme. 2013. Are lizards feeling the heat? A tale of ecology and evolution under two temperatures. Glob. Ecol. Biogeogr. 22:834–845.
Lepidosauria	Iguania	Phrynosomatidae	Sceloporus horridus	DIU	Meiri, S., A. M. Bauer, L. Chirio, G. R. Colli, I. Das, T. M. Doan, A. Feldman, F.-C. Herrera, M. Novosolov, P. Pafilis, D. Pincheira-Donoso, G. Powney, O. Torres-Carvajal, P. Uetz, and R. Van Damme. 2013. Are lizards feeling the heat? A tale of ecology and evolution under two temperatures. Glob. Ecol. Biogeogr. 22:834–845.
Lepidosauria	Iguania	Phrynosomatidae	Sceloporus jarrovii	DIU	Anderson, S. R., and J. J. Wiens. 2017. Out of the dark: 350 million years of conservatism and evolution in diel activity patterns in vertebrates. Evolution 71:1944–1959.
Lepidosauria	Iguania	Phrynosomatidae	Sceloporus magister	DIU	Anderson, S. R., and J. J. Wiens. 2017. Out of the dark: 350 million years of conservatism and evolution in diel activity patterns in vertebrates. Evolution 71:1944–1959.
Lepidosauria	Iguania	Phrynosomatidae	Sceloporus malachiticus	DIU	Meiri, S., A. M. Bauer, L. Chirio, G. R. Colli, I. Das, T. M. Doan, A. Feldman, F.-C. Herrera, M. Novosolov, P. Pafilis, D. Pincheira-Donoso, G. Powney, O. Torres-Carvajal, P. Uetz, and R. Van Damme. 2013. Are lizards feeling the heat? A tale of ecology and evolution under two temperatures. Glob. Ecol. Biogeogr. 22:834–845.
Lepidosauria	Iguania	Phrynosomatidae	Sceloporus merriami	DIU	Meiri, S., A. M. Bauer, L. Chirio, G. R. Colli, I. Das, T. M. Doan, A. Feldman, F.-C. Herrera, M. Novosolov, P. Pafilis, D. Pincheira-Donoso, G. Powney, O. Torres-Carvajal, P. Uetz, and R. Van Damme. 2013. Are lizards feeling the heat? A tale of ecology and evolution under two temperatures. Glob. Ecol. Biogeogr. 22:834–845.
Lepidosauria	Iguania	Phrynosomatidae	Sceloporus mucronatus	DIU	Meiri, S., A. M. Bauer, L. Chirio, G. R. Colli, I. Das, T. M. Doan, A. Feldman, F.-C. Herrera, M. Novosolov, P. Pafilis, D. Pincheira-Donoso, G. Powney, O. Torres-Carvajal, P. Uetz, and R. Van Damme. 2013. Are lizards feeling the heat? A tale of ecology and evolution under two temperatures. Glob. Ecol. Biogeogr. 22:834–845.
Lepidosauria	Iguania	Phrynosomatidae	Sceloporus occidentalis	DIU	Meiri, S., A. M. Bauer, L. Chirio, G. R. Colli, I. Das, T. M. Doan, A. Feldman, F.-C. Herrera, M. Novosolov, P. Pafilis, D. Pincheira-Donoso, G. Powney, O. Torres-Carvajal, P. Uetz, and R. Van Damme. 2013. Are lizards feeling the heat? A tale of ecology and evolution under two temperatures. Glob. Ecol. Biogeogr. 22:834–845.
Lepidosauria	Iguania	Phrynosomatidae	Sceloporus ochoterenae	DIU	Meiri, S., A. M. Bauer, L. Chirio, G. R. Colli, I. Das, T. M. Doan, A. Feldman, F.-C. Herrera, M. Novosolov, P. Pafilis, D. Pincheira-Donoso, G. Powney, O. Torres-Carvajal, P. Uetz, and R. Van Damme. 2013. Are lizards feeling the heat? A tale of ecology and evolution under two temperatures. Glob. Ecol. Biogeogr. 22:834–845.
Lepidosauria	Iguania	Phrynosomatidae	Sceloporus olivaceus	DIU	Meiri, S., A. M. Bauer, L. Chirio, G. R. Colli, I. Das, T. M. Doan, A. Feldman, F.-C. Herrera, M. Novosolov, P. Pafilis, D. Pincheira-Donoso, G. Powney, O. Torres-Carvajal, P. Uetz, and R. Van Damme. 2013. Are lizards feeling the heat? A tale of ecology and evolution under two temperatures. Glob. Ecol. Biogeogr. 22:834–845.
Lepidosauria	Iguania	Phrynosomatidae	Sceloporus orcutti	DIU	Meiri, S., A. M. Bauer, L. Chirio, G. R. Colli, I. Das, T. M. Doan, A. Feldman, F.-C. Herrera, M. Novosolov, P. Pafilis, D. Pincheira-Donoso, G. Powney, O. Torres-Carvajal, P. Uetz, and R. Van Damme. 2013. Are lizards feeling the heat? A tale of ecology and evolution under two temperatures. Glob. Ecol. Biogeogr. 22:834–845.
Lepidosauria	Iguania	Phrynosomatidae	Sceloporus palaciosi	DIU	Meiri, S., A. M. Bauer, L. Chirio, G. R. Colli, I. Das, T. M. Doan, A. Feldman, F.-C. Herrera, M. Novosolov, P. Pafilis, D. Pincheira-Donoso, G. Powney, O. Torres-Carvajal, P. Uetz, and R. Van Damme. 2013. Are lizards feeling the heat? A tale of ecology and evolution under two temperatures. Glob. Ecol. Biogeogr. 22:834–845.
Lepidosauria	Iguania	Phrynosomatidae	Sceloporus poinsettii	DIU	Meiri, S., A. M. Bauer, L. Chirio, G. R. Colli, I. Das, T. M. Doan, A. Feldman, F.-C. Herrera, M. Novosolov, P. Pafilis, D. Pincheira-Donoso, G. Powney, O. Torres-Carvajal, P. Uetz, and R. Van Damme. 2013. Are lizards feeling the heat? A tale of ecology and evolution under two temperatures. Glob. Ecol. Biogeogr. 22:834–845.
Lepidosauria	Iguania	Phrynosomatidae	Sceloporus scalaris	DIU	Meiri, S., A. M. Bauer, L. Chirio, G. R. Colli, I. Das, T. M. Doan, A. Feldman, F.-C. Herrera, M. Novosolov, P. Pafilis, D. Pincheira-Donoso, G. Powney, O. Torres-Carvajal, P. Uetz, and R. Van Damme. 2013. Are lizards feeling the heat? A tale of ecology and evolution under two temperatures. Glob. Ecol. Biogeogr. 22:834–845.
Lepidosauria	Iguania	Phrynosomatidae	Sceloporus serrifer	DIU	Meiri, S., A. M. Bauer, L. Chirio, G. R. Colli, I. Das, T. M. Doan, A. Feldman, F.-C. Herrera, M. Novosolov, P. Pafilis, D. Pincheira-Donoso, G. Powney, O. Torres-Carvajal, P. Uetz, and R. Van Damme. 2013. Are lizards feeling the heat? A tale of ecology and evolution under two temperatures. Glob. Ecol. Biogeogr. 22:834–845.
Lepidosauria	Iguania	Phrynosomatidae	Sceloporus siniferus	DIU	Meiri, S., A. M. Bauer, L. Chirio, G. R. Colli, I. Das, T. M. Doan, A. Feldman, F.-C. Herrera, M. Novosolov, P. Pafilis, D. Pincheira-Donoso, G. Powney, O. Torres-Carvajal, P. Uetz, and R. Van Damme. 2013. Are lizards feeling the heat? A tale of ecology and evolution under two temperatures. Glob. Ecol. Biogeogr. 22:834–845.
Lepidosauria	Iguania	Phrynosomatidae	Sceloporus squamosus	DIU	Meiri, S., A. M. Bauer, L. Chirio, G. R. Colli, I. Das, T. M. Doan, A. Feldman, F.-C. Herrera, M. Novosolov, P. Pafilis, D. Pincheira-Donoso, G. Powney, O. Torres-Carvajal, P. Uetz, and R. Van Damme. 2013. Are lizards feeling the heat? A tale of ecology and evolution under two temperatures. Glob. Ecol. Biogeogr. 22:834–845.
Lepidosauria	Iguania	Phrynosomatidae	Sceloporus torquatus	DIU	Meiri, S., A. M. Bauer, L. Chirio, G. R. Colli, I. Das, T. M. Doan, A. Feldman, F.-C. Herrera, M. Novosolov, P. Pafilis, D. Pincheira-Donoso, G. Powney, O. Torres-Carvajal, P. Uetz, and R. Van Damme. 2013. Are lizards feeling the heat? A tale of ecology and evolution under two temperatures. Glob. Ecol. Biogeogr. 22:834–845.
Lepidosauria	Iguania	Phrynosomatidae	Sceloporus undulatus	DIU	Anderson, S. R., and J. J. Wiens. 2017. Out of the dark: 350 million years of conservatism and evolution in diel activity patterns in vertebrates. Evolution 71:1944–1959.
Lepidosauria	Iguania	Phrynosomatidae	Sceloporus variabilis	DIU	Anderson, S. R., and J. J. Wiens. 2017. Out of the dark: 350 million years of conservatism and evolution in diel activity patterns in vertebrates. Evolution 71:1944–1959.
Lepidosauria	Iguania	Phrynosomatidae	Sceloporus virgatus	DIU	Meiri, S., A. M. Bauer, L. Chirio, G. R. Colli, I. Das, T. M. Doan, A. Feldman, F.-C. Herrera, M. Novosolov, P. Pafilis, D. Pincheira-Donoso, G. Powney, O. Torres-Carvajal, P. Uetz, and R. Van Damme. 2013. Are lizards feeling the heat? A tale of ecology and evolution under two temperatures. Glob. Ecol. Biogeogr. 22:834–845.
Lepidosauria	Iguania	Phrynosomatidae	Sceloporus woodi	DIU	Meiri, S., A. M. Bauer, L. Chirio, G. R. Colli, I. Das, T. M. Doan, A. Feldman, F.-C. Herrera, M. Novosolov, P. Pafilis, D. Pincheira-Donoso, G. Powney, O. Torres-Carvajal, P. Uetz, and R. Van Damme. 2013. Are lizards feeling the heat? A tale of ecology and evolution under two temperatures. Glob. Ecol. Biogeogr. 22:834–845.
Lepidosauria	Iguania	Phrynosomatidae	Uma exsul	DIU	Meiri, S., A. M. Bauer, L. Chirio, G. R. Colli, I. Das, T. M. Doan, A. Feldman, F.-C. Herrera, M. Novosolov, P. Pafilis, D. Pincheira-Donoso, G. Powney, O. Torres-Carvajal, P. Uetz, and R. Van Damme. 2013. Are lizards feeling the heat? A tale of ecology and evolution under two temperatures. Glob. Ecol. Biogeogr. 22:834–845.
Lepidosauria	Iguania	Phrynosomatidae	Uma inornata	DIU	Durtsche, R. D. 1992. Feeding time strategies of the fringe-toed lizard, Urea inornata, during breeding and non-breeding seasons. Oecologia 89:85–59.
Lepidosauria	Iguania	Phrynosomatidae	Uma notata	DIU	Meiri, S., A. M. Bauer, L. Chirio, G. R. Colli, I. Das, T. M. Doan, A. Feldman, F.-C. Herrera, M. Novosolov, P. Pafilis, D. Pincheira-Donoso, G. Powney, O. Torres-Carvajal, P. Uetz, and R. Van Damme. 2013. Are lizards feeling the heat? A tale of ecology and evolution under two temperatures. Glob. Ecol. Biogeogr. 22:834–845.
Lepidosauria	Iguania	Phrynosomatidae	Uma paraphygas	DIU	Meiri, S., A. M. Bauer, L. Chirio, G. R. Colli, I. Das, T. M. Doan, A. Feldman, F.-C. Herrera, M. Novosolov, P. Pafilis, D. Pincheira-Donoso, G. Powney, O. Torres-Carvajal, P. Uetz, and R. Van Damme. 2013. Are lizards feeling the heat? A tale of ecology and evolution under two temperatures. Glob. Ecol. Biogeogr. 22:834–845.
Lepidosauria	Iguania	Phrynosomatidae	Uma scoparia	DIU	Anderson, S. R., and J. J. Wiens. 2017. Out of the dark: 350 million years of conservatism and evolution in diel activity patterns in vertebrates. Evolution 71:1944–1959.
Lepidosauria	Iguania	Phrynosomatidae	Urosaurus auriculatus	DIU	Meiri, S., A. M. Bauer, L. Chirio, G. R. Colli, I. Das, T. M. Doan, A. Feldman, F.-C. Herrera, M. Novosolov, P. Pafilis, D. Pincheira-Donoso, G. Powney, O. Torres-Carvajal, P. Uetz, and R. Van Damme. 2013. Are lizards feeling the heat? A tale of ecology and evolution under two temperatures. Glob. Ecol. Biogeogr. 22:834–845.
Lepidosauria	Iguania	Phrynosomatidae	Urosaurus clarionensis	DIU	Meiri, S., A. M. Bauer, L. Chirio, G. R. Colli, I. Das, T. M. Doan, A. Feldman, F.-C. Herrera, M. Novosolov, P. Pafilis, D. Pincheira-Donoso, G. Powney, O. Torres-Carvajal, P. Uetz, and R. Van Damme. 2013. Are lizards feeling the heat? A tale of ecology and evolution under two temperatures. Glob. Ecol. Biogeogr. 22:834–845.
Lepidosauria	Iguania	Phrynosomatidae	Urosaurus graciosus	DIU	Anderson, S. R., and J. J. Wiens. 2017. Out of the dark: 350 million years of conservatism and evolution in diel activity patterns in vertebrates. Evolution 71:1944–1959.
Lepidosauria	Iguania	Phrynosomatidae	Urosaurus nigricaudus	DIU	Meiri, S., A. M. Bauer, L. Chirio, G. R. Colli, I. Das, T. M. Doan, A. Feldman, F.-C. Herrera, M. Novosolov, P. Pafilis, D. Pincheira-Donoso, G. Powney, O. Torres-Carvajal, P. Uetz, and R. Van Damme. 2013. Are lizards feeling the heat? A tale of ecology and evolution under two temperatures. Glob. Ecol. Biogeogr. 22:834–845.
Lepidosauria	Iguania	Phrynosomatidae	Urosaurus ornatus	DIU	Meiri, S., A. M. Bauer, L. Chirio, G. R. Colli, I. Das, T. M. Doan, A. Feldman, F.-C. Herrera, M. Novosolov, P. Pafilis, D. Pincheira-Donoso, G. Powney, O. Torres-Carvajal, P. Uetz, and R. Van Damme. 2013. Are lizards feeling the heat? A tale of ecology and evolution under two temperatures. Glob. Ecol. Biogeogr. 22:834–845.
Lepidosauria	Iguania	Phrynosomatidae	Uta palmeri	DIU	Meiri, S., A. M. Bauer, L. Chirio, G. R. Colli, I. Das, T. M. Doan, A. Feldman, F.-C. Herrera, M. Novosolov, P. Pafilis, D. Pincheira-Donoso, G. Powney, O. Torres-Carvajal, P. Uetz, and R. Van Damme. 2013. Are lizards feeling the heat? A tale of ecology and evolution under two temperatures. Glob. Ecol. Biogeogr. 22:834–845.
Lepidosauria	Iguania	Phrynosomatidae	Uta stansburiana	DIU	Anderson, S. R., and J. J. Wiens. 2017. Out of the dark: 350 million years of conservatism and evolution in diel activity patterns in vertebrates. Evolution 71:1944–1959.
Lepidosauria	Iguania	Polychrotidae	Polychrus acutirostris	DIU	Anderson, S. R., and J. J. Wiens. 2017. Out of the dark: 350 million years of conservatism and evolution in diel activity patterns in vertebrates. Evolution 71:1944–1959.
Lepidosauria	Iguania	Tropiduridae	Eurolophosaurus divaricatus	DIU	Meiri, S., A. M. Bauer, L. Chirio, G. R. Colli, I. Das, T. M. Doan, A. Feldman, F.-C. Herrera, M. Novosolov, P. Pafilis, D. Pincheira-Donoso, G. Powney, O. Torres-Carvajal, P. Uetz, and R. Van Damme. 2013. Are lizards feeling the heat? A tale of ecology and evolution under two temperatures. Glob. Ecol. Biogeogr. 22:834–845.
Lepidosauria	Iguania	Tropiduridae	Eurolophosaurus nanuzae	DIU	Meiri, S., A. M. Bauer, L. Chirio, G. R. Colli, I. Das, T. M. Doan, A. Feldman, F.-C. Herrera, M. Novosolov, P. Pafilis, D. Pincheira-Donoso, G. Powney, O. Torres-Carvajal, P. Uetz, and R. Van Damme. 2013. Are lizards feeling the heat? A tale of ecology and evolution under two temperatures. Glob. Ecol. Biogeogr. 22:834–845.
Lepidosauria	Iguania	Tropiduridae	Microlophus albemarlensis	DIU	Meiri, S., A. M. Bauer, L. Chirio, G. R. Colli, I. Das, T. M. Doan, A. Feldman, F.-C. Herrera, M. Novosolov, P. Pafilis, D. Pincheira-Donoso, G. Powney, O. Torres-Carvajal, P. Uetz, and R. Van Damme. 2013. Are lizards feeling the heat? A tale of ecology and evolution under two temperatures. Glob. Ecol. Biogeogr. 22:834–845.
Lepidosauria	Iguania	Tropiduridae	Microlophus atacamensis	DIU	Meiri, S., A. M. Bauer, L. Chirio, G. R. Colli, I. Das, T. M. Doan, A. Feldman, F.-C. Herrera, M. Novosolov, P. Pafilis, D. Pincheira-Donoso, G. Powney, O. Torres-Carvajal, P. Uetz, and R. Van Damme. 2013. Are lizards feeling the heat? A tale of ecology and evolution under two temperatures. Glob. Ecol. Biogeogr. 22:834–845.
Lepidosauria	Iguania	Tropiduridae	Microlophus peruvianus	DIU	Meiri, S., A. M. Bauer, L. Chirio, G. R. Colli, I. Das, T. M. Doan, A. Feldman, F.-C. Herrera, M. Novosolov, P. Pafilis, D. Pincheira-Donoso, G. Powney, O. Torres-Carvajal, P. Uetz, and R. Van Damme. 2013. Are lizards feeling the heat? A tale of ecology and evolution under two temperatures. Glob. Ecol. Biogeogr. 22:834–845.
Lepidosauria	Iguania	Tropiduridae	Microlophus quadrivittatus	DIU	Meiri, S., A. M. Bauer, L. Chirio, G. R. Colli, I. Das, T. M. Doan, A. Feldman, F.-C. Herrera, M. Novosolov, P. Pafilis, D. Pincheira-Donoso, G. Powney, O. Torres-Carvajal, P. Uetz, and R. Van Damme. 2013. Are lizards feeling the heat? A tale of ecology and evolution under two temperatures. Glob. Ecol. Biogeogr. 22:834–845.
Lepidosauria	Iguania	Tropiduridae	Plica plica	DIU	Anderson, S. R., and J. J. Wiens. 2017. Out of the dark: 350 million years of conservatism and evolution in diel activity patterns in vertebrates. Evolution 71:1944–1959.
Lepidosauria	Iguania	Tropiduridae	Plica umbra	DIU	Meiri, S., A. M. Bauer, L. Chirio, G. R. Colli, I. Das, T. M. Doan, A. Feldman, F.-C. Herrera, M. Novosolov, P. Pafilis, D. Pincheira-Donoso, G. Powney, O. Torres-Carvajal, P. Uetz, and R. Van Damme. 2013. Are lizards feeling the heat? A tale of ecology and evolution under two temperatures. Glob. Ecol. Biogeogr. 22:834–845.
Lepidosauria	Iguania	Tropiduridae	Tropidurus hispidus	DIU	Anderson, S. R., and J. J. Wiens. 2017. Out of the dark: 350 million years of conservatism and evolution in diel activity patterns in vertebrates. Evolution 71:1944–1959.
Lepidosauria	Iguania	Tropiduridae	Tropidurus hygomi	DIU	Meiri, S., A. M. Bauer, L. Chirio, G. R. Colli, I. Das, T. M. Doan, A. Feldman, F.-C. Herrera, M. Novosolov, P. Pafilis, D. Pincheira-Donoso, G. Powney, O. Torres-Carvajal, P. Uetz, and R. Van Damme. 2013. Are lizards feeling the heat? A tale of ecology and evolution under two temperatures. Glob. Ecol. Biogeogr. 22:834–845.
Lepidosauria	Iguania	Tropiduridae	Tropidurus insulanus	DIU	Meiri, S., A. M. Bauer, L. Chirio, G. R. Colli, I. Das, T. M. Doan, A. Feldman, F.-C. Herrera, M. Novosolov, P. Pafilis, D. Pincheira-Donoso, G. Powney, O. Torres-Carvajal, P. Uetz, and R. Van Damme. 2013. Are lizards feeling the heat? A tale of ecology and evolution under two temperatures. Glob. Ecol. Biogeogr. 22:834–845.
Lepidosauria	Iguania	Tropiduridae	Tropidurus itambere	DIU	Meiri, S., A. M. Bauer, L. Chirio, G. R. Colli, I. Das, T. M. Doan, A. Feldman, F.-C. Herrera, M. Novosolov, P. Pafilis, D. Pincheira-Donoso, G. Powney, O. Torres-Carvajal, P. Uetz, and R. Van Damme. 2013. Are lizards feeling the heat? A tale of ecology and evolution under two temperatures. Glob. Ecol. Biogeogr. 22:834–845.
Lepidosauria	Iguania	Tropiduridae	Tropidurus montanus	DIU	Meiri, S., A. M. Bauer, L. Chirio, G. R. Colli, I. Das, T. M. Doan, A. Feldman, F.-C. Herrera, M. Novosolov, P. Pafilis, D. Pincheira-Donoso, G. Powney, O. Torres-Carvajal, P. Uetz, and R. Van Damme. 2013. Are lizards feeling the heat? A tale of ecology and evolution under two temperatures. Glob. Ecol. Biogeogr. 22:834–845.
Lepidosauria	Iguania	Tropiduridae	Tropidurus oreadicus	DIU	Meiri, S., A. M. Bauer, L. Chirio, G. R. Colli, I. Das, T. M. Doan, A. Feldman, F.-C. Herrera, M. Novosolov, P. Pafilis, D. Pincheira-Donoso, G. Powney, O. Torres-Carvajal, P. Uetz, and R. Van Damme. 2013. Are lizards feeling the heat? A tale of ecology and evolution under two temperatures. Glob. Ecol. Biogeogr. 22:834–845.
Lepidosauria	Iguania	Tropiduridae	Tropidurus psammonastes	DIU	Meiri, S., A. M. Bauer, L. Chirio, G. R. Colli, I. Das, T. M. Doan, A. Feldman, F.-C. Herrera, M. Novosolov, P. Pafilis, D. Pincheira-Donoso, G. Powney, O. Torres-Carvajal, P. Uetz, and R. Van Damme. 2013. Are lizards feeling the heat? A tale of ecology and evolution under two temperatures. Glob. Ecol. Biogeogr. 22:834–845.
Lepidosauria	Iguania	Tropiduridae	Tropidurus spinulosus	DIU	Anderson, S. R., and J. J. Wiens. 2017. Out of the dark: 350 million years of conservatism and evolution in diel activity patterns in vertebrates. Evolution 71:1944–1959.
Lepidosauria	Iguania	Tropiduridae	Tropidurus torquatus	DIU	Meiri, S., A. M. Bauer, L. Chirio, G. R. Colli, I. Das, T. M. Doan, A. Feldman, F.-C. Herrera, M. Novosolov, P. Pafilis, D. Pincheira-Donoso, G. Powney, O. Torres-Carvajal, P. Uetz, and R. Van Damme. 2013. Are lizards feeling the heat? A tale of ecology and evolution under two temperatures. Glob. Ecol. Biogeogr. 22:834–845.
Lepidosauria	Iguania	Tropiduridae	Uracentron flaviceps	DIU	Anderson, S. R., and J. J. Wiens. 2017. Out of the dark: 350 million years of conservatism and evolution in diel activity patterns in vertebrates. Evolution 71:1944–1959.
Lepidosauria	Iguania	Tropiduridae	Uranoscodon superciliosus	DIU	Meiri, S., A. M. Bauer, L. Chirio, G. R. Colli, I. Das, T. M. Doan, A. Feldman, F.-C. Herrera, M. Novosolov, P. Pafilis, D. Pincheira-Donoso, G. Powney, O. Torres-Carvajal, P. Uetz, and R. Van Damme. 2013. Are lizards feeling the heat? A tale of ecology and evolution under two temperatures. Glob. Ecol. Biogeogr. 22:834–845.
Lepidosauria	Lacertoidea	Amphisbaenidae	Amphisbaena mertensii	ARR	Meiri, S., A. M. Bauer, L. Chirio, G. R. Colli, I. Das, T. M. Doan, A. Feldman, F.-C. Herrera, M. Novosolov, P. Pafilis, D. Pincheira-Donoso, G. Powney, O. Torres-Carvajal, P. Uetz, and R. Van Damme. 2013. Are lizards feeling the heat? A tale of ecology and evolution under two temperatures. Glob. Ecol. Biogeogr. 22:834–845.
Lepidosauria	Lacertoidea	Blanidae	Blanus cinereus	DIU	Anderson, S. R., and J. J. Wiens. 2017. Out of the dark: 350 million years of conservatism and evolution in diel activity patterns in vertebrates. Evolution 71:1944–1959.
Lepidosauria	Lacertoidea	Gymnophthalmidae	Alopoglossus angulatus	DIU	Anderson, S. R., and J. J. Wiens. 2017. Out of the dark: 350 million years of conservatism and evolution in diel activity patterns in vertebrates. Evolution 71:1944–1959.
Lepidosauria	Lacertoidea	Gymnophthalmidae	Alopoglossus atriventris	DIU	Anderson, S. R., and J. J. Wiens. 2017. Out of the dark: 350 million years of conservatism and evolution in diel activity patterns in vertebrates. Evolution 71:1944–1959.
Lepidosauria	Lacertoidea	Gymnophthalmidae	Cercosaura eigenmanni	DIU	Meiri, S., A. M. Bauer, L. Chirio, G. R. Colli, I. Das, T. M. Doan, A. Feldman, F.-C. Herrera, M. Novosolov, P. Pafilis, D. Pincheira-Donoso, G. Powney, O. Torres-Carvajal, P. Uetz, and R. Van Damme. 2013. Are lizards feeling the heat? A tale of ecology and evolution under two temperatures. Glob. Ecol. Biogeogr. 22:834–845.
Lepidosauria	Lacertoidea	Gymnophthalmidae	Micrablepharus maximiliani	DIU	Anderson, S. R., and J. J. Wiens. 2017. Out of the dark: 350 million years of conservatism and evolution in diel activity patterns in vertebrates. Evolution 71:1944–1959.
Lepidosauria	Lacertoidea	Gymnophthalmidae	Potamites ecpleopus	DIU	Anderson, S. R., and J. J. Wiens. 2017. Out of the dark: 350 million years of conservatism and evolution in diel activity patterns in vertebrates. Evolution 71:1944–1959.
Lepidosauria	Lacertoidea	Gymnophthalmidae	Potamites juruazensis	DIU	Meiri, S., A. M. Bauer, L. Chirio, G. R. Colli, I. Das, T. M. Doan, A. Feldman, F.-C. Herrera, M. Novosolov, P. Pafilis, D. Pincheira-Donoso, G. Powney, O. Torres-Carvajal, P. Uetz, and R. Van Damme. 2013. Are lizards feeling the heat? A tale of ecology and evolution under two temperatures. Glob. Ecol. Biogeogr. 22:834–845.
Lepidosauria	Lacertoidea	Lacertidae	Acanthodactylus boskianus	DIU	Meiri, S., A. M. Bauer, L. Chirio, G. R. Colli, I. Das, T. M. Doan, A. Feldman, F.-C. Herrera, M. Novosolov, P. Pafilis, D. Pincheira-Donoso, G. Powney, O. Torres-Carvajal, P. Uetz, and R. Van Damme. 2013. Are lizards feeling the heat? A tale of ecology and evolution under two temperatures. Glob. Ecol. Biogeogr. 22:834–845.
Lepidosauria	Lacertoidea	Lacertidae	Acanthodactylus erythrurus	DIU	Anderson, S. R., and J. J. Wiens. 2017. Out of the dark: 350 million years of conservatism and evolution in diel activity patterns in vertebrates. Evolution 71:1944–1959.
Lepidosauria	Lacertoidea	Lacertidae	Acanthodactylus pardalis	DIU	Meiri, S., A. M. Bauer, L. Chirio, G. R. Colli, I. Das, T. M. Doan, A. Feldman, F.-C. Herrera, M. Novosolov, P. Pafilis, D. Pincheira-Donoso, G. Powney, O. Torres-Carvajal, P. Uetz, and R. Van Damme. 2013. Are lizards feeling the heat? A tale of ecology and evolution under two temperatures. Glob. Ecol. Biogeogr. 22:834–845.
Lepidosauria	Lacertoidea	Lacertidae	Acanthodactylus schreiberi	DIU	Meiri, S., A. M. Bauer, L. Chirio, G. R. Colli, I. Das, T. M. Doan, A. Feldman, F.-C. Herrera, M. Novosolov, P. Pafilis, D. Pincheira-Donoso, G. Powney, O. Torres-Carvajal, P. Uetz, and R. Van Damme. 2013. Are lizards feeling the heat? A tale of ecology and evolution under two temperatures. Glob. Ecol. Biogeogr. 22:834–845.
Lepidosauria	Lacertoidea	Lacertidae	Acanthodactylus scutellatus	DIU	Meiri, S., A. M. Bauer, L. Chirio, G. R. Colli, I. Das, T. M. Doan, A. Feldman, F.-C. Herrera, M. Novosolov, P. Pafilis, D. Pincheira-Donoso, G. Powney, O. Torres-Carvajal, P. Uetz, and R. Van Damme. 2013. Are lizards feeling the heat? A tale of ecology and evolution under two temperatures. Glob. Ecol. Biogeogr. 22:834–845.
Lepidosauria	Lacertoidea	Lacertidae	Archaeolacerta bedriagae	DIU	Meiri, S., A. M. Bauer, L. Chirio, G. R. Colli, I. Das, T. M. Doan, A. Feldman, F.-C. Herrera, M. Novosolov, P. Pafilis, D. Pincheira-Donoso, G. Powney, O. Torres-Carvajal, P. Uetz, and R. Van Damme. 2013. Are lizards feeling the heat? A tale of ecology and evolution under two temperatures. Glob. Ecol. Biogeogr. 22:834–845.
Lepidosauria	Lacertoidea	Lacertidae	Dalmatolacerta oxycephala	DIU	Meiri, S., A. M. Bauer, L. Chirio, G. R. Colli, I. Das, T. M. Doan, A. Feldman, F.-C. Herrera, M. Novosolov, P. Pafilis, D. Pincheira-Donoso, G. Powney, O. Torres-Carvajal, P. Uetz, and R. Van Damme. 2013. Are lizards feeling the heat? A tale of ecology and evolution under two temperatures. Glob. Ecol. Biogeogr. 22:834–845.
Lepidosauria	Lacertoidea	Lacertidae	Eremias argus	DIU	Kim, I.-H., N.-Y. Ra, and D. Park. 2012. Habitat use, home range, and hibernaculum of the Mongolian Racerunner, Eremias argus (Lacertidae, Reptilia) in a coastal sand dune in South Korea. Asian Herpetol. Res. 3:133–140.
Lepidosauria	Lacertoidea	Lacertidae	Eremias brenchleyi	DIU	Qu, Y., H. Li, J. Gao, X. Xu, and X. Ji. 2011. Thermal preference, thermal tolerance and the thermal de- pendence of digestive performance in two Phrynocephalus lizards (Agamidae), with a review of species studied. Curr. Zool. 57:684–700.
Lepidosauria	Lacertoidea	Lacertidae	Eremias multiocellata	DIU	Zhang, D.-J., X.-L. Tang, F. Yue, Z. Chen, R.-D. Li, and Q. Chen. 2010. Effect of gestation temperature on sexual and morphological phenotypes of offspring in a viviparous lizard, Eremias multiocellata. J. Therm. Biol. 35:129–133.
Lepidosauria	Lacertoidea	Lacertidae	Eremias przewalskii	DIU	Qu, Y., H. Li, J. Gao, X. Xu, and X. Ji. 2011. Thermal preference, thermal tolerance and the thermal de- pendence of digestive performance in two Phrynocephalus lizards (Agamidae), with a review of species studied. Curr. Zool. 57:684–700.
Lepidosauria	Lacertoidea	Lacertidae	Gallotia galloti	DIU	Meiri, S., A. M. Bauer, L. Chirio, G. R. Colli, I. Das, T. M. Doan, A. Feldman, F.-C. Herrera, M. Novosolov, P. Pafilis, D. Pincheira-Donoso, G. Powney, O. Torres-Carvajal, P. Uetz, and R. Van Damme. 2013. Are lizards feeling the heat? A tale of ecology and evolution under two temperatures. Glob. Ecol. Biogeogr. 22:834–845.
Lepidosauria	Lacertoidea	Lacertidae	Gallotia simonyi	DIU	Meiri, S., A. M. Bauer, L. Chirio, G. R. Colli, I. Das, T. M. Doan, A. Feldman, F.-C. Herrera, M. Novosolov, P. Pafilis, D. Pincheira-Donoso, G. Powney, O. Torres-Carvajal, P. Uetz, and R. Van Damme. 2013. Are lizards feeling the heat? A tale of ecology and evolution under two temperatures. Glob. Ecol. Biogeogr. 22:834–845.
Lepidosauria	Lacertoidea	Lacertidae	Heliobolus lugubris	DIU	Meiri, S., A. M. Bauer, L. Chirio, G. R. Colli, I. Das, T. M. Doan, A. Feldman, F.-C. Herrera, M. Novosolov, P. Pafilis, D. Pincheira-Donoso, G. Powney, O. Torres-Carvajal, P. Uetz, and R. Van Damme. 2013. Are lizards feeling the heat? A tale of ecology and evolution under two temperatures. Glob. Ecol. Biogeogr. 22:834–845.
Lepidosauria	Lacertoidea	Lacertidae	Heliobolus spekii	DIU	Meiri, S., A. M. Bauer, L. Chirio, G. R. Colli, I. Das, T. M. Doan, A. Feldman, F.-C. Herrera, M. Novosolov, P. Pafilis, D. Pincheira-Donoso, G. Powney, O. Torres-Carvajal, P. Uetz, and R. Van Damme. 2013. Are lizards feeling the heat? A tale of ecology and evolution under two temperatures. Glob. Ecol. Biogeogr. 22:834–845.
Lepidosauria	Lacertoidea	Lacertidae	Iberolacerta monticola	DIU	Meiri, S., A. M. Bauer, L. Chirio, G. R. Colli, I. Das, T. M. Doan, A. Feldman, F.-C. Herrera, M. Novosolov, P. Pafilis, D. Pincheira-Donoso, G. Powney, O. Torres-Carvajal, P. Uetz, and R. Van Damme. 2013. Are lizards feeling the heat? A tale of ecology and evolution under two temperatures. Glob. Ecol. Biogeogr. 22:834–845.
Lepidosauria	Lacertoidea	Lacertidae	Lacerta agilis	DIU	Anderson, S. R., and J. J. Wiens. 2017. Out of the dark: 350 million years of conservatism and evolution in diel activity patterns in vertebrates. Evolution 71:1944–1959.
Lepidosauria	Lacertoidea	Lacertidae	Lacerta viridis	DIU	Street, D. 1979. Reptiles of Northern and Central Europe. B.T Batsford Ltd. Liverpool.
Lepidosauria	Lacertoidea	Lacertidae	Latastia longicaudata	DIU	Anderson, S. R., and J. J. Wiens. 2017. Out of the dark: 350 million years of conservatism and evolution in diel activity patterns in vertebrates. Evolution 71:1944–1959.
Lepidosauria	Lacertoidea	Lacertidae	Meroles anchietae	DIU	Meiri, S., A. M. Bauer, L. Chirio, G. R. Colli, I. Das, T. M. Doan, A. Feldman, F.-C. Herrera, M. Novosolov, P. Pafilis, D. Pincheira-Donoso, G. Powney, O. Torres-Carvajal, P. Uetz, and R. Van Damme. 2013. Are lizards feeling the heat? A tale of ecology and evolution under two temperatures. Glob. Ecol. Biogeogr. 22:834–845.
Lepidosauria	Lacertoidea	Lacertidae	Meroles suborbitalis	DIU	Meiri, S., A. M. Bauer, L. Chirio, G. R. Colli, I. Das, T. M. Doan, A. Feldman, F.-C. Herrera, M. Novosolov, P. Pafilis, D. Pincheira-Donoso, G. Powney, O. Torres-Carvajal, P. Uetz, and R. Van Damme. 2013. Are lizards feeling the heat? A tale of ecology and evolution under two temperatures. Glob. Ecol. Biogeogr. 22:834–845.
Lepidosauria	Lacertoidea	Lacertidae	Nucras tessellata	CRE	Anderson, S. R., and J. J. Wiens. 2017. Out of the dark: 350 million years of conservatism and evolution in diel activity patterns in vertebrates. Evolution 71:1944–1959.
Lepidosauria	Lacertoidea	Lacertidae	Pedioplanis lineoocellata	DIU	Meiri, S., A. M. Bauer, L. Chirio, G. R. Colli, I. Das, T. M. Doan, A. Feldman, F.-C. Herrera, M. Novosolov, P. Pafilis, D. Pincheira-Donoso, G. Powney, O. Torres-Carvajal, P. Uetz, and R. Van Damme. 2013. Are lizards feeling the heat? A tale of ecology and evolution under two temperatures. Glob. Ecol. Biogeogr. 22:834–845.
Lepidosauria	Lacertoidea	Lacertidae	Pedioplanis namaquensis	DIU	Meiri, S., A. M. Bauer, L. Chirio, G. R. Colli, I. Das, T. M. Doan, A. Feldman, F.-C. Herrera, M. Novosolov, P. Pafilis, D. Pincheira-Donoso, G. Powney, O. Torres-Carvajal, P. Uetz, and R. Van Damme. 2013. Are lizards feeling the heat? A tale of ecology and evolution under two temperatures. Glob. Ecol. Biogeogr. 22:834–845.
Lepidosauria	Lacertoidea	Lacertidae	Podarcis hispanicus	DIU	Meiri, S., A. M. Bauer, L. Chirio, G. R. Colli, I. Das, T. M. Doan, A. Feldman, F.-C. Herrera, M. Novosolov, P. Pafilis, D. Pincheira-Donoso, G. Powney, O. Torres-Carvajal, P. Uetz, and R. Van Damme. 2013. Are lizards feeling the heat? A tale of ecology and evolution under two temperatures. Glob. Ecol. Biogeogr. 22:834–845.
Lepidosauria	Lacertoidea	Lacertidae	Podarcis melisellensis	DIU	Meiri, S., A. M. Bauer, L. Chirio, G. R. Colli, I. Das, T. M. Doan, A. Feldman, F.-C. Herrera, M. Novosolov, P. Pafilis, D. Pincheira-Donoso, G. Powney, O. Torres-Carvajal, P. Uetz, and R. Van Damme. 2013. Are lizards feeling the heat? A tale of ecology and evolution under two temperatures. Glob. Ecol. Biogeogr. 22:834–845.
Lepidosauria	Lacertoidea	Lacertidae	Podarcis milensis	DIU	Meiri, S., A. M. Bauer, L. Chirio, G. R. Colli, I. Das, T. M. Doan, A. Feldman, F.-C. Herrera, M. Novosolov, P. Pafilis, D. Pincheira-Donoso, G. Powney, O. Torres-Carvajal, P. Uetz, and R. Van Damme. 2013. Are lizards feeling the heat? A tale of ecology and evolution under two temperatures. Glob. Ecol. Biogeogr. 22:834–845.
Lepidosauria	Lacertoidea	Lacertidae	Podarcis muralis	DIU	Street, D. 1979. Reptiles of Northern and Central Europe. B.T Batsford Ltd. Liverpool.
Lepidosauria	Lacertoidea	Lacertidae	Podarcis siculus	DIU	Anderson, S. R., and J. J. Wiens. 2017. Out of the dark: 350 million years of conservatism and evolution in diel activity patterns in vertebrates. Evolution 71:1944–1959.
Lepidosauria	Lacertoidea	Lacertidae	Podarcis tiliguerta	DIU	Meiri, S., A. M. Bauer, L. Chirio, G. R. Colli, I. Das, T. M. Doan, A. Feldman, F.-C. Herrera, M. Novosolov, P. Pafilis, D. Pincheira-Donoso, G. Powney, O. Torres-Carvajal, P. Uetz, and R. Van Damme. 2013. Are lizards feeling the heat? A tale of ecology and evolution under two temperatures. Glob. Ecol. Biogeogr. 22:834–845.
Lepidosauria	Lacertoidea	Lacertidae	Psammodromus algirus	DIU	Meiri, S., A. M. Bauer, L. Chirio, G. R. Colli, I. Das, T. M. Doan, A. Feldman, F.-C. Herrera, M. Novosolov, P. Pafilis, D. Pincheira-Donoso, G. Powney, O. Torres-Carvajal, P. Uetz, and R. Van Damme. 2013. Are lizards feeling the heat? A tale of ecology and evolution under two temperatures. Glob. Ecol. Biogeogr. 22:834–845.
Lepidosauria	Lacertoidea	Lacertidae	Takydromus septentrionalis	DIU	Meiri, S., A. M. Bauer, L. Chirio, G. R. Colli, I. Das, T. M. Doan, A. Feldman, F.-C. Herrera, M. Novosolov, P. Pafilis, D. Pincheira-Donoso, G. Powney, O. Torres-Carvajal, P. Uetz, and R. Van Damme. 2013. Are lizards feeling the heat? A tale of ecology and evolution under two temperatures. Glob. Ecol. Biogeogr. 22:834–845.
Lepidosauria	Lacertoidea	Lacertidae	Teira dugesii	DIU	Meiri, S., A. M. Bauer, L. Chirio, G. R. Colli, I. Das, T. M. Doan, A. Feldman, F.-C. Herrera, M. Novosolov, P. Pafilis, D. Pincheira-Donoso, G. Powney, O. Torres-Carvajal, P. Uetz, and R. Van Damme. 2013. Are lizards feeling the heat? A tale of ecology and evolution under two temperatures. Glob. Ecol. Biogeogr. 22:834–845.
Lepidosauria	Lacertoidea	Lacertidae	Zootoca vivipara	DIU	Anderson, S. R., and J. J. Wiens. 2017. Out of the dark: 350 million years of conservatism and evolution in diel activity patterns in vertebrates. Evolution 71:1944–1959.
Lepidosauria	Lacertoidea	Teiidae	Ameiva ameiva	DIU	Anderson, S. R., and J. J. Wiens. 2017. Out of the dark: 350 million years of conservatism and evolution in diel activity patterns in vertebrates. Evolution 71:1944–1959.
Lepidosauria	Lacertoidea	Teiidae	Ameiva bifrontata	DIU	Meiri, S., A. M. Bauer, L. Chirio, G. R. Colli, I. Das, T. M. Doan, A. Feldman, F.-C. Herrera, M. Novosolov, P. Pafilis, D. Pincheira-Donoso, G. Powney, O. Torres-Carvajal, P. Uetz, and R. Van Damme. 2013. Are lizards feeling the heat? A tale of ecology and evolution under two temperatures. Glob. Ecol. Biogeogr. 22:834–845.
Lepidosauria	Lacertoidea	Teiidae	Ameivula ocellifera	DIU	Sales, R. F. D., and E. M. X. Freire. 2015. Diet and Foraging Behavior of Ameivula ocellifera (Squamata: Teiidae) in the Brazilian Semiarid Caatinga. J. Herpetol. 49:579–585.
Lepidosauria	Lacertoidea	Teiidae	Aspidoscelis ceralbensis	DIU	Meiri, S., A. M. Bauer, L. Chirio, G. R. Colli, I. Das, T. M. Doan, A. Feldman, F.-C. Herrera, M. Novosolov, P. Pafilis, D. Pincheira-Donoso, G. Powney, O. Torres-Carvajal, P. Uetz, and R. Van Damme. 2013. Are lizards feeling the heat? A tale of ecology and evolution under two temperatures. Glob. Ecol. Biogeogr. 22:834–845.
Lepidosauria	Lacertoidea	Teiidae	Aspidoscelis gularis	DIU	Meiri, S., A. M. Bauer, L. Chirio, G. R. Colli, I. Das, T. M. Doan, A. Feldman, F.-C. Herrera, M. Novosolov, P. Pafilis, D. Pincheira-Donoso, G. Powney, O. Torres-Carvajal, P. Uetz, and R. Van Damme. 2013. Are lizards feeling the heat? A tale of ecology and evolution under two temperatures. Glob. Ecol. Biogeogr. 22:834–845.
Lepidosauria	Lacertoidea	Teiidae	Aspidoscelis hyperythrus	DIU	Meiri, S., A. M. Bauer, L. Chirio, G. R. Colli, I. Das, T. M. Doan, A. Feldman, F.-C. Herrera, M. Novosolov, P. Pafilis, D. Pincheira-Donoso, G. Powney, O. Torres-Carvajal, P. Uetz, and R. Van Damme. 2013. Are lizards feeling the heat? A tale of ecology and evolution under two temperatures. Glob. Ecol. Biogeogr. 22:834–845.
Lepidosauria	Lacertoidea	Teiidae	Aspidoscelis inornatus	DIU	Meiri, S., A. M. Bauer, L. Chirio, G. R. Colli, I. Das, T. M. Doan, A. Feldman, F.-C. Herrera, M. Novosolov, P. Pafilis, D. Pincheira-Donoso, G. Powney, O. Torres-Carvajal, P. Uetz, and R. Van Damme. 2013. Are lizards feeling the heat? A tale of ecology and evolution under two temperatures. Glob. Ecol. Biogeogr. 22:834–845.
Lepidosauria	Lacertoidea	Teiidae	Aspidoscelis sexlineatus	DIU	Meiri, S., A. M. Bauer, L. Chirio, G. R. Colli, I. Das, T. M. Doan, A. Feldman, F.-C. Herrera, M. Novosolov, P. Pafilis, D. Pincheira-Donoso, G. Powney, O. Torres-Carvajal, P. Uetz, and R. Van Damme. 2013. Are lizards feeling the heat? A tale of ecology and evolution under two temperatures. Glob. Ecol. Biogeogr. 22:834–845.
Lepidosauria	Lacertoidea	Teiidae	Aspidoscelis tigris	DIU	Anderson, S. R., and J. J. Wiens. 2017. Out of the dark: 350 million years of conservatism and evolution in diel activity patterns in vertebrates. Evolution 71:1944–1959.
Lepidosauria	Lacertoidea	Teiidae	Callopistes maculatus	DIU	Meiri, S., A. M. Bauer, L. Chirio, G. R. Colli, I. Das, T. M. Doan, A. Feldman, F.-C. Herrera, M. Novosolov, P. Pafilis, D. Pincheira-Donoso, G. Powney, O. Torres-Carvajal, P. Uetz, and R. Van Damme. 2013. Are lizards feeling the heat? A tale of ecology and evolution under two temperatures. Glob. Ecol. Biogeogr. 22:834–845.
Lepidosauria	Lacertoidea	Teiidae	Cnemidophorus gramivagus	DIU	Meiri, S., A. M. Bauer, L. Chirio, G. R. Colli, I. Das, T. M. Doan, A. Feldman, F.-C. Herrera, M. Novosolov, P. Pafilis, D. Pincheira-Donoso, G. Powney, O. Torres-Carvajal, P. Uetz, and R. Van Damme. 2013. Are lizards feeling the heat? A tale of ecology and evolution under two temperatures. Glob. Ecol. Biogeogr. 22:834–845.
Lepidosauria	Lacertoidea	Teiidae	Cnemidophorus lemniscatus	DIU	Meiri, S., A. M. Bauer, L. Chirio, G. R. Colli, I. Das, T. M. Doan, A. Feldman, F.-C. Herrera, M. Novosolov, P. Pafilis, D. Pincheira-Donoso, G. Powney, O. Torres-Carvajal, P. Uetz, and R. Van Damme. 2013. Are lizards feeling the heat? A tale of ecology and evolution under two temperatures. Glob. Ecol. Biogeogr. 22:834–845.
Lepidosauria	Lacertoidea	Teiidae	Crocodilurus amazonicus	DIU	Meiri, S., A. M. Bauer, L. Chirio, G. R. Colli, I. Das, T. M. Doan, A. Feldman, F.-C. Herrera, M. Novosolov, P. Pafilis, D. Pincheira-Donoso, G. Powney, O. Torres-Carvajal, P. Uetz, and R. Van Damme. 2013. Are lizards feeling the heat? A tale of ecology and evolution under two temperatures. Glob. Ecol. Biogeogr. 22:834–845.
Lepidosauria	Lacertoidea	Teiidae	Dracaena guianensis	DIU	Meiri, S., A. M. Bauer, L. Chirio, G. R. Colli, I. Das, T. M. Doan, A. Feldman, F.-C. Herrera, M. Novosolov, P. Pafilis, D. Pincheira-Donoso, G. Powney, O. Torres-Carvajal, P. Uetz, and R. Van Damme. 2013. Are lizards feeling the heat? A tale of ecology and evolution under two temperatures. Glob. Ecol. Biogeogr. 22:834–845.
Lepidosauria	Lacertoidea	Teiidae	Holcosus festivus	DIU	Berkum, F. H. Van, R. B. Huey, and B. A. Adams. 1986. Physiological Consequences of Thermoregulation in a Tropical Lizard (Ameiva festiva). Physiol. Zool. 56:464–472.
Lepidosauria	Lacertoidea	Teiidae	Holcosus quadrilineatus	DIU	Hillman, P. E. 1969. Habitat specificity in three sympatric species of Ameiva (Reptilia: Teiidae). Ecology 50:476–481.
Lepidosauria	Lacertoidea	Teiidae	Kentropyx altamazonica	DIU	Meiri, S., A. M. Bauer, L. Chirio, G. R. Colli, I. Das, T. M. Doan, A. Feldman, F.-C. Herrera, M. Novosolov, P. Pafilis, D. Pincheira-Donoso, G. Powney, O. Torres-Carvajal, P. Uetz, and R. Van Damme. 2013. Are lizards feeling the heat? A tale of ecology and evolution under two temperatures. Glob. Ecol. Biogeogr. 22:834–845.
Lepidosauria	Lacertoidea	Teiidae	Kentropyx calcarata	DIU	Meiri, S., A. M. Bauer, L. Chirio, G. R. Colli, I. Das, T. M. Doan, A. Feldman, F.-C. Herrera, M. Novosolov, P. Pafilis, D. Pincheira-Donoso, G. Powney, O. Torres-Carvajal, P. Uetz, and R. Van Damme. 2013. Are lizards feeling the heat? A tale of ecology and evolution under two temperatures. Glob. Ecol. Biogeogr. 22:834–845.
Lepidosauria	Lacertoidea	Teiidae	Kentropyx pelviceps	DIU	Anderson, S. R., and J. J. Wiens. 2017. Out of the dark: 350 million years of conservatism and evolution in diel activity patterns in vertebrates. Evolution 71:1944–1959.
Lepidosauria	Lacertoidea	Teiidae	Kentropyx striata	DIU	Meiri, S., A. M. Bauer, L. Chirio, G. R. Colli, I. Das, T. M. Doan, A. Feldman, F.-C. Herrera, M. Novosolov, P. Pafilis, D. Pincheira-Donoso, G. Powney, O. Torres-Carvajal, P. Uetz, and R. Van Damme. 2013. Are lizards feeling the heat? A tale of ecology and evolution under two temperatures. Glob. Ecol. Biogeogr. 22:834–845.
Lepidosauria	Lacertoidea	Teiidae	Pholidoscelis chrysolaemus	DIU	Meiri, S., A. M. Bauer, L. Chirio, G. R. Colli, I. Das, T. M. Doan, A. Feldman, F.-C. Herrera, M. Novosolov, P. Pafilis, D. Pincheira-Donoso, G. Powney, O. Torres-Carvajal, P. Uetz, and R. Van Damme. 2013. Are lizards feeling the heat? A tale of ecology and evolution under two temperatures. Glob. Ecol. Biogeogr. 22:834–845.
Lepidosauria	Lacertoidea	Teiidae	Pholidoscelis exsul	DIU	Meiri, S., A. M. Bauer, L. Chirio, G. R. Colli, I. Das, T. M. Doan, A. Feldman, F.-C. Herrera, M. Novosolov, P. Pafilis, D. Pincheira-Donoso, G. Powney, O. Torres-Carvajal, P. Uetz, and R. Van Damme. 2013. Are lizards feeling the heat? A tale of ecology and evolution under two temperatures. Glob. Ecol. Biogeogr. 22:834–845.
Lepidosauria	Lacertoidea	Teiidae	Pholidoscelis fuscatus	DIU	Meiri, S., A. M. Bauer, L. Chirio, G. R. Colli, I. Das, T. M. Doan, A. Feldman, F.-C. Herrera, M. Novosolov, P. Pafilis, D. Pincheira-Donoso, G. Powney, O. Torres-Carvajal, P. Uetz, and R. Van Damme. 2013. Are lizards feeling the heat? A tale of ecology and evolution under two temperatures. Glob. Ecol. Biogeogr. 22:834–845.
Lepidosauria	Lacertoidea	Teiidae	Pholidoscelis pluvianotatus	DIU	Meiri, S., A. M. Bauer, L. Chirio, G. R. Colli, I. Das, T. M. Doan, A. Feldman, F.-C. Herrera, M. Novosolov, P. Pafilis, D. Pincheira-Donoso, G. Powney, O. Torres-Carvajal, P. Uetz, and R. Van Damme. 2013. Are lizards feeling the heat? A tale of ecology and evolution under two temperatures. Glob. Ecol. Biogeogr. 22:834–845.
Lepidosauria	Lacertoidea	Teiidae	Pholidoscelis taeniurus	DIU	Meiri, S., A. M. Bauer, L. Chirio, G. R. Colli, I. Das, T. M. Doan, A. Feldman, F.-C. Herrera, M. Novosolov, P. Pafilis, D. Pincheira-Donoso, G. Powney, O. Torres-Carvajal, P. Uetz, and R. Van Damme. 2013. Are lizards feeling the heat? A tale of ecology and evolution under two temperatures. Glob. Ecol. Biogeogr. 22:834–845.
Lepidosauria	Lacertoidea	Teiidae	Salvator merianae	DIU	Klein, W., S. F. Perry, A. S. Abe, and D. V. Andrade. 2006. Metabolic Response to Feeding in Tupinambis merianae: Circadian Rhythm and a Possible Respiratory Constraint. Physiol. Biochem. Zool. Ecol. Evol. Approaches 79:593–601.
Lepidosauria	Lacertoidea	Teiidae	Tupinambis quadrilineatus	DIU	Meiri, S., A. M. Bauer, L. Chirio, G. R. Colli, I. Das, T. M. Doan, A. Feldman, F.-C. Herrera, M. Novosolov, P. Pafilis, D. Pincheira-Donoso, G. Powney, O. Torres-Carvajal, P. Uetz, and R. Van Damme. 2013. Are lizards feeling the heat? A tale of ecology and evolution under two temperatures. Glob. Ecol. Biogeogr. 22:834–845.
Lepidosauria	Lacertoidea	Trogonophiidae	Trogonophis wiegmanni	DIU	Anderson, S. R., and J. J. Wiens. 2017. Out of the dark: 350 million years of conservatism and evolution in diel activity patterns in vertebrates. Evolution 71:1944–1959.
Lepidosauria	Scincoidea	Cordylidae	Cordylus cordylus	DIU	Anderson, S. R., and J. J. Wiens. 2017. Out of the dark: 350 million years of conservatism and evolution in diel activity patterns in vertebrates. Evolution 71:1944–1959.
Lepidosauria	Scincoidea	Cordylidae	Cordylus jonesii	DIU	Meiri, S., A. M. Bauer, L. Chirio, G. R. Colli, I. Das, T. M. Doan, A. Feldman, F.-C. Herrera, M. Novosolov, P. Pafilis, D. Pincheira-Donoso, G. Powney, O. Torres-Carvajal, P. Uetz, and R. Van Damme. 2013. Are lizards feeling the heat? A tale of ecology and evolution under two temperatures. Glob. Ecol. Biogeogr. 22:834–845.
Lepidosauria	Scincoidea	Cordylidae	Cordylus macropholis	DIU	Meiri, S., A. M. Bauer, L. Chirio, G. R. Colli, I. Das, T. M. Doan, A. Feldman, F.-C. Herrera, M. Novosolov, P. Pafilis, D. Pincheira-Donoso, G. Powney, O. Torres-Carvajal, P. Uetz, and R. Van Damme. 2013. Are lizards feeling the heat? A tale of ecology and evolution under two temperatures. Glob. Ecol. Biogeogr. 22:834–845.
Lepidosauria	Scincoidea	Cordylidae	Cordylus niger	DIU	Meiri, S., A. M. Bauer, L. Chirio, G. R. Colli, I. Das, T. M. Doan, A. Feldman, F.-C. Herrera, M. Novosolov, P. Pafilis, D. Pincheira-Donoso, G. Powney, O. Torres-Carvajal, P. Uetz, and R. Van Damme. 2013. Are lizards feeling the heat? A tale of ecology and evolution under two temperatures. Glob. Ecol. Biogeogr. 22:834–845.
Lepidosauria	Scincoidea	Cordylidae	Cordylus oelofseni	DIU	Meiri, S., A. M. Bauer, L. Chirio, G. R. Colli, I. Das, T. M. Doan, A. Feldman, F.-C. Herrera, M. Novosolov, P. Pafilis, D. Pincheira-Donoso, G. Powney, O. Torres-Carvajal, P. Uetz, and R. Van Damme. 2013. Are lizards feeling the heat? A tale of ecology and evolution under two temperatures. Glob. Ecol. Biogeogr. 22:834–845.
Lepidosauria	Scincoidea	Cordylidae	Cordylus vittifer	DIU	Meiri, S., A. M. Bauer, L. Chirio, G. R. Colli, I. Das, T. M. Doan, A. Feldman, F.-C. Herrera, M. Novosolov, P. Pafilis, D. Pincheira-Donoso, G. Powney, O. Torres-Carvajal, P. Uetz, and R. Van Damme. 2013. Are lizards feeling the heat? A tale of ecology and evolution under two temperatures. Glob. Ecol. Biogeogr. 22:834–845.
Lepidosauria	Scincoidea	Cordylidae	Karusasaurus polyzonus	DIU	Anderson, S. R., and J. J. Wiens. 2017. Out of the dark: 350 million years of conservatism and evolution in diel activity patterns in vertebrates. Evolution 71:1944–1959.
Lepidosauria	Scincoidea	Cordylidae	Ouroborus cataphractus	DIU	Meiri, S., A. M. Bauer, L. Chirio, G. R. Colli, I. Das, T. M. Doan, A. Feldman, F.-C. Herrera, M. Novosolov, P. Pafilis, D. Pincheira-Donoso, G. Powney, O. Torres-Carvajal, P. Uetz, and R. Van Damme. 2013. Are lizards feeling the heat? A tale of ecology and evolution under two temperatures. Glob. Ecol. Biogeogr. 22:834–845.
Lepidosauria	Scincoidea	Cordylidae	Platysaurus intermedius	DIU	Lailvaux, S. P., G. J. Alexander, and M. J. Whiting. 2003. Sex‐Based Differences and Similarities in Locomotor Performance, Thermal Preferences, and Escape Behaviour in the Lizard Platysaurus intermedius wilhelmi. Physiol. Biochem. Zool. 76:511–521.
Lepidosauria	Scincoidea	Cordylidae	Pseudocordylus melanotus	DIU	Meiri, S., A. M. Bauer, L. Chirio, G. R. Colli, I. Das, T. M. Doan, A. Feldman, F.-C. Herrera, M. Novosolov, P. Pafilis, D. Pincheira-Donoso, G. Powney, O. Torres-Carvajal, P. Uetz, and R. Van Damme. 2013. Are lizards feeling the heat? A tale of ecology and evolution under two temperatures. Glob. Ecol. Biogeogr. 22:834–845.
Lepidosauria	Scincoidea	Gerrhosauridae	Broadleysaurus major	DIU	Spawls, S., K. Howell, H. Hinkel, and M. Menegon. 2018. Field Guide to East African Reptiles. Bloomsbury Publishing, London.
Lepidosauria	Scincoidea	Gerrhosauridae	Gerrhosaurus flavigularis	DIU	Meiri, S., A. M. Bauer, L. Chirio, G. R. Colli, I. Das, T. M. Doan, A. Feldman, F.-C. Herrera, M. Novosolov, P. Pafilis, D. Pincheira-Donoso, G. Powney, O. Torres-Carvajal, P. Uetz, and R. Van Damme. 2013. Are lizards feeling the heat? A tale of ecology and evolution under two temperatures. Glob. Ecol. Biogeogr. 22:834–845.
Lepidosauria	Scincoidea	Gerrhosauridae	Gerrhosaurus nigrolineatus	DIU	Anderson, S. R., and J. J. Wiens. 2017. Out of the dark: 350 million years of conservatism and evolution in diel activity patterns in vertebrates. Evolution 71:1944–1959.
Lepidosauria	Scincoidea	Gerrhosauridae	Gerrhosaurus skoogi	DIU	Anderson, S. R., and J. J. Wiens. 2017. Out of the dark: 350 million years of conservatism and evolution in diel activity patterns in vertebrates. Evolution 71:1944–1959.
Lepidosauria	Scincoidea	Scincidae	Acontias meleagris	ARR	Meiri, S., A. M. Bauer, L. Chirio, G. R. Colli, I. Das, T. M. Doan, A. Feldman, F.-C. Herrera, M. Novosolov, P. Pafilis, D. Pincheira-Donoso, G. Powney, O. Torres-Carvajal, P. Uetz, and R. Van Damme. 2013. Are lizards feeling the heat? A tale of ecology and evolution under two temperatures. Glob. Ecol. Biogeogr. 22:834–845.
Lepidosauria	Scincoidea	Scincidae	Bellatorias major	DIU	Meiri, S., A. M. Bauer, L. Chirio, G. R. Colli, I. Das, T. M. Doan, A. Feldman, F.-C. Herrera, M. Novosolov, P. Pafilis, D. Pincheira-Donoso, G. Powney, O. Torres-Carvajal, P. Uetz, and R. Van Damme. 2013. Are lizards feeling the heat? A tale of ecology and evolution under two temperatures. Glob. Ecol. Biogeogr. 22:834–845.
Lepidosauria	Scincoidea	Scincidae	Brasiliscincus agilis	DIU	Hedges, S. B., and C. E. Conn. 2012. A new skink fauna from Caribbean Islands (Squamata, Mabuyidae, Mabuyinae). Magnolia Press.	Based on the discription of the genus
Lepidosauria	Scincoidea	Scincidae	Brasiliscincus heathi	DIU	Hedges, S. B., and C. E. Conn. 2012. A new skink fauna from Caribbean Islands (Squamata, Mabuyidae, Mabuyinae). Magnolia Press.	Based on the discription of the genus
Lepidosauria	Scincoidea	Scincidae	Carinascincus metallicus	DIU	Meiri, S., A. M. Bauer, L. Chirio, G. R. Colli, I. Das, T. M. Doan, A. Feldman, F.-C. Herrera, M. Novosolov, P. Pafilis, D. Pincheira-Donoso, G. Powney, O. Torres-Carvajal, P. Uetz, and R. Van Damme. 2013. Are lizards feeling the heat? A tale of ecology and evolution under two temperatures. Glob. Ecol. Biogeogr. 22:834–845.
Lepidosauria	Scincoidea	Scincidae	Carlia fusca	DIU	Meiri, S., A. M. Bauer, L. Chirio, G. R. Colli, I. Das, T. M. Doan, A. Feldman, F.-C. Herrera, M. Novosolov, P. Pafilis, D. Pincheira-Donoso, G. Powney, O. Torres-Carvajal, P. Uetz, and R. Van Damme. 2013. Are lizards feeling the heat? A tale of ecology and evolution under two temperatures. Glob. Ecol. Biogeogr. 22:834–845.
Lepidosauria	Scincoidea	Scincidae	Carlia rhomboidalis	DIU	Meiri, S., A. M. Bauer, L. Chirio, G. R. Colli, I. Das, T. M. Doan, A. Feldman, F.-C. Herrera, M. Novosolov, P. Pafilis, D. Pincheira-Donoso, G. Powney, O. Torres-Carvajal, P. Uetz, and R. Van Damme. 2013. Are lizards feeling the heat? A tale of ecology and evolution under two temperatures. Glob. Ecol. Biogeogr. 22:834–845.
Lepidosauria	Scincoidea	Scincidae	Carlia vivax	DIU	Meiri, S., A. M. Bauer, L. Chirio, G. R. Colli, I. Das, T. M. Doan, A. Feldman, F.-C. Herrera, M. Novosolov, P. Pafilis, D. Pincheira-Donoso, G. Powney, O. Torres-Carvajal, P. Uetz, and R. Van Damme. 2013. Are lizards feeling the heat? A tale of ecology and evolution under two temperatures. Glob. Ecol. Biogeogr. 22:834–845.
Lepidosauria	Scincoidea	Scincidae	Chalcides ocellatus	ARR	Anderson, S. R., and J. J. Wiens. 2017. Out of the dark: 350 million years of conservatism and evolution in diel activity patterns in vertebrates. Evolution 71:1944–1959.
Lepidosauria	Scincoidea	Scincidae	Copeoglossum nigropunctatum	DIU	Ribeiro-Júnior, M. A., and S. Amaral. 2016. Catalogue of distribution of lizards (Reptilia: Squamata) from the Brazilian Amazonia. III. Anguidae, Scincidae, Teiidae. Zootaxa 4205:401–430.
Lepidosauria	Scincoidea	Scincidae	Corucia zebrata	NOC	Meiri, S., A. M. Bauer, L. Chirio, G. R. Colli, I. Das, T. M. Doan, A. Feldman, F.-C. Herrera, M. Novosolov, P. Pafilis, D. Pincheira-Donoso, G. Powney, O. Torres-Carvajal, P. Uetz, and R. Van Damme. 2013. Are lizards feeling the heat? A tale of ecology and evolution under two temperatures. Glob. Ecol. Biogeogr. 22:834–845.
Lepidosauria	Scincoidea	Scincidae	Ctenotus atlas	DIU	Meiri, S., A. M. Bauer, L. Chirio, G. R. Colli, I. Das, T. M. Doan, A. Feldman, F.-C. Herrera, M. Novosolov, P. Pafilis, D. Pincheira-Donoso, G. Powney, O. Torres-Carvajal, P. Uetz, and R. Van Damme. 2013. Are lizards feeling the heat? A tale of ecology and evolution under two temperatures. Glob. Ecol. Biogeogr. 22:834–845.
Lepidosauria	Scincoidea	Scincidae	Ctenotus australis	DIU	Cogger, H. 2018. Reptiles and Amphibians of Australia. Csiro Publishing.	Based on the discription of the genus
Lepidosauria	Scincoidea	Scincidae	Ctenotus brooksi	DIU	Meiri, S., A. M. Bauer, L. Chirio, G. R. Colli, I. Das, T. M. Doan, A. Feldman, F.-C. Herrera, M. Novosolov, P. Pafilis, D. Pincheira-Donoso, G. Powney, O. Torres-Carvajal, P. Uetz, and R. Van Damme. 2013. Are lizards feeling the heat? A tale of ecology and evolution under two temperatures. Glob. Ecol. Biogeogr. 22:834–845.
Lepidosauria	Scincoidea	Scincidae	Ctenotus calurus	DIU	Meiri, S., A. M. Bauer, L. Chirio, G. R. Colli, I. Das, T. M. Doan, A. Feldman, F.-C. Herrera, M. Novosolov, P. Pafilis, D. Pincheira-Donoso, G. Powney, O. Torres-Carvajal, P. Uetz, and R. Van Damme. 2013. Are lizards feeling the heat? A tale of ecology and evolution under two temperatures. Glob. Ecol. Biogeogr. 22:834–845.
Lepidosauria	Scincoidea	Scincidae	Ctenotus grandis	DIU	Meiri, S., A. M. Bauer, L. Chirio, G. R. Colli, I. Das, T. M. Doan, A. Feldman, F.-C. Herrera, M. Novosolov, P. Pafilis, D. Pincheira-Donoso, G. Powney, O. Torres-Carvajal, P. Uetz, and R. Van Damme. 2013. Are lizards feeling the heat? A tale of ecology and evolution under two temperatures. Glob. Ecol. Biogeogr. 22:834–845.
Lepidosauria	Scincoidea	Scincidae	Ctenotus inornatus	DIU	Cogger, H. 2018. Reptiles and Amphibians of Australia. Csiro Publishing.	Based on the discription of the genus
Lepidosauria	Scincoidea	Scincidae	Ctenotus labillardieri	DIU	Cogger, H. 2018. Reptiles and Amphibians of Australia. Csiro Publishing.	Based on the discription of the genus
Lepidosauria	Scincoidea	Scincidae	Ctenotus leae	DIU	Meiri, S., A. M. Bauer, L. Chirio, G. R. Colli, I. Das, T. M. Doan, A. Feldman, F.-C. Herrera, M. Novosolov, P. Pafilis, D. Pincheira-Donoso, G. Powney, O. Torres-Carvajal, P. Uetz, and R. Van Damme. 2013. Are lizards feeling the heat? A tale of ecology and evolution under two temperatures. Glob. Ecol. Biogeogr. 22:834–845.
Lepidosauria	Scincoidea	Scincidae	Ctenotus leonhardii	DIU	Anderson, S. R., and J. J. Wiens. 2017. Out of the dark: 350 million years of conservatism and evolution in diel activity patterns in vertebrates. Evolution 71:1944–1959.
Lepidosauria	Scincoidea	Scincidae	Ctenotus pantherinus	ARR	Anderson, S. R., and J. J. Wiens. 2017. Out of the dark: 350 million years of conservatism and evolution in diel activity patterns in vertebrates. Evolution 71:1944–1959.
Lepidosauria	Scincoidea	Scincidae	Ctenotus piankai	DIU	Meiri, S., A. M. Bauer, L. Chirio, G. R. Colli, I. Das, T. M. Doan, A. Feldman, F.-C. Herrera, M. Novosolov, P. Pafilis, D. Pincheira-Donoso, G. Powney, O. Torres-Carvajal, P. Uetz, and R. Van Damme. 2013. Are lizards feeling the heat? A tale of ecology and evolution under two temperatures. Glob. Ecol. Biogeogr. 22:834–845.
Lepidosauria	Scincoidea	Scincidae	Ctenotus quattuordecimlineatus	DIU	Meiri, S., A. M. Bauer, L. Chirio, G. R. Colli, I. Das, T. M. Doan, A. Feldman, F.-C. Herrera, M. Novosolov, P. Pafilis, D. Pincheira-Donoso, G. Powney, O. Torres-Carvajal, P. Uetz, and R. Van Damme. 2013. Are lizards feeling the heat? A tale of ecology and evolution under two temperatures. Glob. Ecol. Biogeogr. 22:834–845.
Lepidosauria	Scincoidea	Scincidae	Ctenotus regius	DIU	Meiri, S., A. M. Bauer, L. Chirio, G. R. Colli, I. Das, T. M. Doan, A. Feldman, F.-C. Herrera, M. Novosolov, P. Pafilis, D. Pincheira-Donoso, G. Powney, O. Torres-Carvajal, P. Uetz, and R. Van Damme. 2013. Are lizards feeling the heat? A tale of ecology and evolution under two temperatures. Glob. Ecol. Biogeogr. 22:834–845.
Lepidosauria	Scincoidea	Scincidae	Ctenotus robustus	DIU	Anderson, S. R., and J. J. Wiens. 2017. Out of the dark: 350 million years of conservatism and evolution in diel activity patterns in vertebrates. Evolution 71:1944–1959.
Lepidosauria	Scincoidea	Scincidae	Ctenotus schomburgkii	DIU	Meiri, S., A. M. Bauer, L. Chirio, G. R. Colli, I. Das, T. M. Doan, A. Feldman, F.-C. Herrera, M. Novosolov, P. Pafilis, D. Pincheira-Donoso, G. Powney, O. Torres-Carvajal, P. Uetz, and R. Van Damme. 2013. Are lizards feeling the heat? A tale of ecology and evolution under two temperatures. Glob. Ecol. Biogeogr. 22:834–845.
Lepidosauria	Scincoidea	Scincidae	Ctenotus taeniolatus	DIU	Meiri, S., A. M. Bauer, L. Chirio, G. R. Colli, I. Das, T. M. Doan, A. Feldman, F.-C. Herrera, M. Novosolov, P. Pafilis, D. Pincheira-Donoso, G. Powney, O. Torres-Carvajal, P. Uetz, and R. Van Damme. 2013. Are lizards feeling the heat? A tale of ecology and evolution under two temperatures. Glob. Ecol. Biogeogr. 22:834–845.
Lepidosauria	Scincoidea	Scincidae	Ctenotus uber	DIU	Cogger, H. 2018. Reptiles and Amphibians of Australia. Csiro Publishing.	Based on the discription of the genus
Lepidosauria	Scincoidea	Scincidae	Egernia depressa	DIU	Meiri, S., A. M. Bauer, L. Chirio, G. R. Colli, I. Das, T. M. Doan, A. Feldman, F.-C. Herrera, M. Novosolov, P. Pafilis, D. Pincheira-Donoso, G. Powney, O. Torres-Carvajal, P. Uetz, and R. Van Damme. 2013. Are lizards feeling the heat? A tale of ecology and evolution under two temperatures. Glob. Ecol. Biogeogr. 22:834–845.
Lepidosauria	Scincoidea	Scincidae	Egernia richardi	DIU	Cogger, H. 2018. Reptiles and Amphibians of Australia. Csiro Publishing.	Based on the discription of the genus
Lepidosauria	Scincoidea	Scincidae	Egernia stokesii	DIU	Meiri, S., A. M. Bauer, L. Chirio, G. R. Colli, I. Das, T. M. Doan, A. Feldman, F.-C. Herrera, M. Novosolov, P. Pafilis, D. Pincheira-Donoso, G. Powney, O. Torres-Carvajal, P. Uetz, and R. Van Damme. 2013. Are lizards feeling the heat? A tale of ecology and evolution under two temperatures. Glob. Ecol. Biogeogr. 22:834–845.
Lepidosauria	Scincoidea	Scincidae	Eremiascincus fasciolatus	NOC	Meiri, S., A. M. Bauer, L. Chirio, G. R. Colli, I. Das, T. M. Doan, A. Feldman, F.-C. Herrera, M. Novosolov, P. Pafilis, D. Pincheira-Donoso, G. Powney, O. Torres-Carvajal, P. Uetz, and R. Van Damme. 2013. Are lizards feeling the heat? A tale of ecology and evolution under two temperatures. Glob. Ecol. Biogeogr. 22:834–845.
Lepidosauria	Scincoidea	Scincidae	Eulamprus kosciuskoi	DIU	Meiri, S., A. M. Bauer, L. Chirio, G. R. Colli, I. Das, T. M. Doan, A. Feldman, F.-C. Herrera, M. Novosolov, P. Pafilis, D. Pincheira-Donoso, G. Powney, O. Torres-Carvajal, P. Uetz, and R. Van Damme. 2013. Are lizards feeling the heat? A tale of ecology and evolution under two temperatures. Glob. Ecol. Biogeogr. 22:834–845.
Lepidosauria	Scincoidea	Scincidae	Eulamprus quoyii	DIU	Anderson, S. R., and J. J. Wiens. 2017. Out of the dark: 350 million years of conservatism and evolution in diel activity patterns in vertebrates. Evolution 71:1944–1959.
Lepidosauria	Scincoidea	Scincidae	Eulamprus tympanum	DIU	Meiri, S., A. M. Bauer, L. Chirio, G. R. Colli, I. Das, T. M. Doan, A. Feldman, F.-C. Herrera, M. Novosolov, P. Pafilis, D. Pincheira-Donoso, G. Powney, O. Torres-Carvajal, P. Uetz, and R. Van Damme. 2013. Are lizards feeling the heat? A tale of ecology and evolution under two temperatures. Glob. Ecol. Biogeogr. 22:834–845.
Lepidosauria	Scincoidea	Scincidae	Eutropis multifasciata	DIU	Meiri, S., A. M. Bauer, L. Chirio, G. R. Colli, I. Das, T. M. Doan, A. Feldman, F.-C. Herrera, M. Novosolov, P. Pafilis, D. Pincheira-Donoso, G. Powney, O. Torres-Carvajal, P. Uetz, and R. Van Damme. 2013. Are lizards feeling the heat? A tale of ecology and evolution under two temperatures. Glob. Ecol. Biogeogr. 22:834–845.
Lepidosauria	Scincoidea	Scincidae	Eutropis rudis	DIU	Meiri, S., A. M. Bauer, L. Chirio, G. R. Colli, I. Das, T. M. Doan, A. Feldman, F.-C. Herrera, M. Novosolov, P. Pafilis, D. Pincheira-Donoso, G. Powney, O. Torres-Carvajal, P. Uetz, and R. Van Damme. 2013. Are lizards feeling the heat? A tale of ecology and evolution under two temperatures. Glob. Ecol. Biogeogr. 22:834–845.
Lepidosauria	Scincoidea	Scincidae	Hemiergis decresiensis	DIU	Meiri, S., A. M. Bauer, L. Chirio, G. R. Colli, I. Das, T. M. Doan, A. Feldman, F.-C. Herrera, M. Novosolov, P. Pafilis, D. Pincheira-Donoso, G. Powney, O. Torres-Carvajal, P. Uetz, and R. Van Damme. 2013. Are lizards feeling the heat? A tale of ecology and evolution under two temperatures. Glob. Ecol. Biogeogr. 22:834–845.
Lepidosauria	Scincoidea	Scincidae	Hemiergis peronii	NOC	Anderson, S. R., and J. J. Wiens. 2017. Out of the dark: 350 million years of conservatism and evolution in diel activity patterns in vertebrates. Evolution 71:1944–1959.
Lepidosauria	Scincoidea	Scincidae	Hemiergis quadrilineata	NOC	O’Shea, M., and K. Kelly. 2017. Predation on a Weasel Skink (Saproscincus mustelinus) (Squamata: Scincidae: Lygosominae) by a Redback Spider (Latrodectus hasselti) (Araneae: Araneomorpha: Theridiidae), with a review of other Latrodectus predation events involving squamates. Herpetofauna 44:49–55.	Based on the discription of the genus
Lepidosauria	Scincoidea	Scincidae	Insulasaurus arborens	DIU	Meiri, S., A. M. Bauer, L. Chirio, G. R. Colli, I. Das, T. M. Doan, A. Feldman, F.-C. Herrera, M. Novosolov, P. Pafilis, D. Pincheira-Donoso, G. Powney, O. Torres-Carvajal, P. Uetz, and R. Van Damme. 2013. Are lizards feeling the heat? A tale of ecology and evolution under two temperatures. Glob. Ecol. Biogeogr. 22:834–845.
Lepidosauria	Scincoidea	Scincidae	Lerista bougainvillii	NOC	Anderson, S. R., and J. J. Wiens. 2017. Out of the dark: 350 million years of conservatism and evolution in diel activity patterns in vertebrates. Evolution 71:1944–1959.
Lepidosauria	Scincoidea	Scincidae	Lerista connivens	NOC	Cogger, H. 2018. Reptiles and Amphibians of Australia. Csiro Publishing.	Based on the discription of the genus
Lepidosauria	Scincoidea	Scincidae	Lerista lineopunctulata	NOC	Cogger, H. 2018. Reptiles and Amphibians of Australia. Csiro Publishing.	Based on the discription of the genus
Lepidosauria	Scincoidea	Scincidae	Lerista macropisthopus	NOC	Cogger, H. 2018. Reptiles and Amphibians of Australia. Csiro Publishing.	Based on the discription of the genus
Lepidosauria	Scincoidea	Scincidae	Liopholis striata	ARR	Meiri, S., A. M. Bauer, L. Chirio, G. R. Colli, I. Das, T. M. Doan, A. Feldman, F.-C. Herrera, M. Novosolov, P. Pafilis, D. Pincheira-Donoso, G. Powney, O. Torres-Carvajal, P. Uetz, and R. Van Damme. 2013. Are lizards feeling the heat? A tale of ecology and evolution under two temperatures. Glob. Ecol. Biogeogr. 22:834–845.
Lepidosauria	Scincoidea	Scincidae	Liopholis whitii	DIU	Meiri, S., A. M. Bauer, L. Chirio, G. R. Colli, I. Das, T. M. Doan, A. Feldman, F.-C. Herrera, M. Novosolov, P. Pafilis, D. Pincheira-Donoso, G. Powney, O. Torres-Carvajal, P. Uetz, and R. Van Damme. 2013. Are lizards feeling the heat? A tale of ecology and evolution under two temperatures. Glob. Ecol. Biogeogr. 22:834–845.
Lepidosauria	Scincoidea	Scincidae	Lygisaurus foliorum	DIU	Meiri, S., A. M. Bauer, L. Chirio, G. R. Colli, I. Das, T. M. Doan, A. Feldman, F.-C. Herrera, M. Novosolov, P. Pafilis, D. Pincheira-Donoso, G. Powney, O. Torres-Carvajal, P. Uetz, and R. Van Damme. 2013. Are lizards feeling the heat? A tale of ecology and evolution under two temperatures. Glob. Ecol. Biogeogr. 22:834–845.
Lepidosauria	Scincoidea	Scincidae	Mochlus sundevallii	CRE	Spawls, S., K. Howell, H. Hinkel, and M. Menegon. 2018. Field Guide to East African Reptiles. Bloomsbury Publishing, London.
Lepidosauria	Scincoidea	Scincidae	Notomabuya frenata	DIU	Vrcibradic, D., and C. F. D. Rocha. 1998. The Ecology of the Skink Mabuya frenata in an Area of Rock Outcrops in Southeastern Brazil. J. Herpetol. 32:229–237.
Lepidosauria	Scincoidea	Scincidae	Pinoyscincus jagori	DIU	Meiri, S., A. M. Bauer, L. Chirio, G. R. Colli, I. Das, T. M. Doan, A. Feldman, F.-C. Herrera, M. Novosolov, P. Pafilis, D. Pincheira-Donoso, G. Powney, O. Torres-Carvajal, P. Uetz, and R. Van Damme. 2013. Are lizards feeling the heat? A tale of ecology and evolution under two temperatures. Glob. Ecol. Biogeogr. 22:834–845.
Lepidosauria	Scincoidea	Scincidae	Plestiodon anthracinus	DIU	Meiri, S., A. M. Bauer, L. Chirio, G. R. Colli, I. Das, T. M. Doan, A. Feldman, F.-C. Herrera, M. Novosolov, P. Pafilis, D. Pincheira-Donoso, G. Powney, O. Torres-Carvajal, P. Uetz, and R. Van Damme. 2013. Are lizards feeling the heat? A tale of ecology and evolution under two temperatures. Glob. Ecol. Biogeogr. 22:834–845.
Lepidosauria	Scincoidea	Scincidae	Plestiodon chinensis	DIU	Sun, B., W. Tang, Z. Zeng, and W. Du. 2014. The Seasonal Acclimatisation of Locomotion in a Terrestrial Reptile, Plestiodon chinensis (Scincidae). Asian Herpetol. Res. 5:197–203.
Lepidosauria	Scincoidea	Scincidae	Plestiodon egregius	DIU	Meiri, S., A. M. Bauer, L. Chirio, G. R. Colli, I. Das, T. M. Doan, A. Feldman, F.-C. Herrera, M. Novosolov, P. Pafilis, D. Pincheira-Donoso, G. Powney, O. Torres-Carvajal, P. Uetz, and R. Van Damme. 2013. Are lizards feeling the heat? A tale of ecology and evolution under two temperatures. Glob. Ecol. Biogeogr. 22:834–845.
Lepidosauria	Scincoidea	Scincidae	Plestiodon elegans	DIU	Meiri, S., A. M. Bauer, L. Chirio, G. R. Colli, I. Das, T. M. Doan, A. Feldman, F.-C. Herrera, M. Novosolov, P. Pafilis, D. Pincheira-Donoso, G. Powney, O. Torres-Carvajal, P. Uetz, and R. Van Damme. 2013. Are lizards feeling the heat? A tale of ecology and evolution under two temperatures. Glob. Ecol. Biogeogr. 22:834–845.
Lepidosauria	Scincoidea	Scincidae	Plestiodon fasciatus	DIU	Meiri, S., A. M. Bauer, L. Chirio, G. R. Colli, I. Das, T. M. Doan, A. Feldman, F.-C. Herrera, M. Novosolov, P. Pafilis, D. Pincheira-Donoso, G. Powney, O. Torres-Carvajal, P. Uetz, and R. Van Damme. 2013. Are lizards feeling the heat? A tale of ecology and evolution under two temperatures. Glob. Ecol. Biogeogr. 22:834–845.
Lepidosauria	Scincoidea	Scincidae	Plestiodon gilberti	DIU	Meiri, S., A. M. Bauer, L. Chirio, G. R. Colli, I. Das, T. M. Doan, A. Feldman, F.-C. Herrera, M. Novosolov, P. Pafilis, D. Pincheira-Donoso, G. Powney, O. Torres-Carvajal, P. Uetz, and R. Van Damme. 2013. Are lizards feeling the heat? A tale of ecology and evolution under two temperatures. Glob. Ecol. Biogeogr. 22:834–845.
Lepidosauria	Scincoidea	Scincidae	Plestiodon inexpectatus	DIU	Meiri, S., A. M. Bauer, L. Chirio, G. R. Colli, I. Das, T. M. Doan, A. Feldman, F.-C. Herrera, M. Novosolov, P. Pafilis, D. Pincheira-Donoso, G. Powney, O. Torres-Carvajal, P. Uetz, and R. Van Damme. 2013. Are lizards feeling the heat? A tale of ecology and evolution under two temperatures. Glob. Ecol. Biogeogr. 22:834–845.
Lepidosauria	Scincoidea	Scincidae	Plestiodon laticeps	DIU	Meiri, S., A. M. Bauer, L. Chirio, G. R. Colli, I. Das, T. M. Doan, A. Feldman, F.-C. Herrera, M. Novosolov, P. Pafilis, D. Pincheira-Donoso, G. Powney, O. Torres-Carvajal, P. Uetz, and R. Van Damme. 2013. Are lizards feeling the heat? A tale of ecology and evolution under two temperatures. Glob. Ecol. Biogeogr. 22:834–845.
Lepidosauria	Scincoidea	Scincidae	Plestiodon latiscutatus	DIU	Meiri, S., A. M. Bauer, L. Chirio, G. R. Colli, I. Das, T. M. Doan, A. Feldman, F.-C. Herrera, M. Novosolov, P. Pafilis, D. Pincheira-Donoso, G. Powney, O. Torres-Carvajal, P. Uetz, and R. Van Damme. 2013. Are lizards feeling the heat? A tale of ecology and evolution under two temperatures. Glob. Ecol. Biogeogr. 22:834–845.
Lepidosauria	Scincoidea	Scincidae	Plestiodon obsoletus	DIU	Meiri, S., A. M. Bauer, L. Chirio, G. R. Colli, I. Das, T. M. Doan, A. Feldman, F.-C. Herrera, M. Novosolov, P. Pafilis, D. Pincheira-Donoso, G. Powney, O. Torres-Carvajal, P. Uetz, and R. Van Damme. 2013. Are lizards feeling the heat? A tale of ecology and evolution under two temperatures. Glob. Ecol. Biogeogr. 22:834–845.
Lepidosauria	Scincoidea	Scincidae	Plestiodon reynoldsi	DIU	Andrews, R. M. 1994. Activity and thermal biology of the Sand-Swimming skink Neoseps reynoldsi: Diel and seasonal patterns. Copeia 1:91–99.
Lepidosauria	Scincoidea	Scincidae	Plestiodon septentrionalis	NOC	Meiri, S., A. M. Bauer, L. Chirio, G. R. Colli, I. Das, T. M. Doan, A. Feldman, F.-C. Herrera, M. Novosolov, P. Pafilis, D. Pincheira-Donoso, G. Powney, O. Torres-Carvajal, P. Uetz, and R. Van Damme. 2013. Are lizards feeling the heat? A tale of ecology and evolution under two temperatures. Glob. Ecol. Biogeogr. 22:834–845.
Lepidosauria	Scincoidea	Scincidae	Plestiodon skiltonianus	DIU	Meiri, S., A. M. Bauer, L. Chirio, G. R. Colli, I. Das, T. M. Doan, A. Feldman, F.-C. Herrera, M. Novosolov, P. Pafilis, D. Pincheira-Donoso, G. Powney, O. Torres-Carvajal, P. Uetz, and R. Van Damme. 2013. Are lizards feeling the heat? A tale of ecology and evolution under two temperatures. Glob. Ecol. Biogeogr. 22:834–845.
Lepidosauria	Scincoidea	Scincidae	Plestiodon tetragrammus	DIU	Meiri, S., A. M. Bauer, L. Chirio, G. R. Colli, I. Das, T. M. Doan, A. Feldman, F.-C. Herrera, M. Novosolov, P. Pafilis, D. Pincheira-Donoso, G. Powney, O. Torres-Carvajal, P. Uetz, and R. Van Damme. 2013. Are lizards feeling the heat? A tale of ecology and evolution under two temperatures. Glob. Ecol. Biogeogr. 22:834–845.
Lepidosauria	Scincoidea	Scincidae	Pseudemoia entrecasteauxii	DIU	Meiri, S., A. M. Bauer, L. Chirio, G. R. Colli, I. Das, T. M. Doan, A. Feldman, F.-C. Herrera, M. Novosolov, P. Pafilis, D. Pincheira-Donoso, G. Powney, O. Torres-Carvajal, P. Uetz, and R. Van Damme. 2013. Are lizards feeling the heat? A tale of ecology and evolution under two temperatures. Glob. Ecol. Biogeogr. 22:834–845.
Lepidosauria	Scincoidea	Scincidae	Psychosaura macrorhyncha	DIU	Vrcibradic, D., and C. F. D. Rocha. 1996. Ecological Differences in Tropical Sympatric Skinks (Mabuya macrorhyncha and Mabuya agilis) in Southeastern Brazil. J. Herpetol. 30:60–67.
Lepidosauria	Scincoidea	Scincidae	Scelotes gronovii	DIU	Anderson, S. R., and J. J. Wiens. 2017. Out of the dark: 350 million years of conservatism and evolution in diel activity patterns in vertebrates. Evolution 71:1944–1959.
Lepidosauria	Scincoidea	Scincidae	Scincella gemmingeri	DIU	Myers, C. W. 1959. Amphibians and Reptiles of Montauk State Park and Vicinity, Dent County, Missouri. Trans. Kansas Acad. Sci. 62:88–90.
Lepidosauria	Scincoidea	Scincidae	Scincella lateralis	DIU	Meiri, S., A. M. Bauer, L. Chirio, G. R. Colli, I. Das, T. M. Doan, A. Feldman, F.-C. Herrera, M. Novosolov, P. Pafilis, D. Pincheira-Donoso, G. Powney, O. Torres-Carvajal, P. Uetz, and R. Van Damme. 2013. Are lizards feeling the heat? A tale of ecology and evolution under two temperatures. Glob. Ecol. Biogeogr. 22:834–845.
Lepidosauria	Scincoidea	Scincidae	Scincus mitranus	DIU	Meiri, S., A. M. Bauer, L. Chirio, G. R. Colli, I. Das, T. M. Doan, A. Feldman, F.-C. Herrera, M. Novosolov, P. Pafilis, D. Pincheira-Donoso, G. Powney, O. Torres-Carvajal, P. Uetz, and R. Van Damme. 2013. Are lizards feeling the heat? A tale of ecology and evolution under two temperatures. Glob. Ecol. Biogeogr. 22:834–845.
Lepidosauria	Scincoidea	Scincidae	Sphenomorphus indicus	DIU	Zhu, Q.-P., M.-Y. Zhu, Y.-C. Hu, X.-Y. Zhang, G.-H. Ding, and Z.-H. Lin. 2015. Age-related habitat selection by brown forest skinks (Sphenomorphus indicus). Zool. Res. 36:29–33.
Lepidosauria	Scincoidea	Scincidae	Sphenomorphus sabanus	DIU	Meiri, S., A. M. Bauer, L. Chirio, G. R. Colli, I. Das, T. M. Doan, A. Feldman, F.-C. Herrera, M. Novosolov, P. Pafilis, D. Pincheira-Donoso, G. Powney, O. Torres-Carvajal, P. Uetz, and R. Van Damme. 2013. Are lizards feeling the heat? A tale of ecology and evolution under two temperatures. Glob. Ecol. Biogeogr. 22:834–845.
Lepidosauria	Scincoidea	Scincidae	Tiliqua occipitalis	DIU	Meiri, S., A. M. Bauer, L. Chirio, G. R. Colli, I. Das, T. M. Doan, A. Feldman, F.-C. Herrera, M. Novosolov, P. Pafilis, D. Pincheira-Donoso, G. Powney, O. Torres-Carvajal, P. Uetz, and R. Van Damme. 2013. Are lizards feeling the heat? A tale of ecology and evolution under two temperatures. Glob. Ecol. Biogeogr. 22:834–845.
Lepidosauria	Scincoidea	Scincidae	Tiliqua rugosa	DIU	Meiri, S., A. M. Bauer, L. Chirio, G. R. Colli, I. Das, T. M. Doan, A. Feldman, F.-C. Herrera, M. Novosolov, P. Pafilis, D. Pincheira-Donoso, G. Powney, O. Torres-Carvajal, P. Uetz, and R. Van Damme. 2013. Are lizards feeling the heat? A tale of ecology and evolution under two temperatures. Glob. Ecol. Biogeogr. 22:834–845.
Lepidosauria	Scincoidea	Scincidae	Tiliqua scincoides	DIU	Myers, P., R. Espinosa, C. S. Parr, T. Jones, G. S. Hammond, and T. A. Dewey. 2019. The Animal Diversity Web. <http://animaldiversity.org>. Accessed 11 September, 2019.
Lepidosauria	Scincoidea	Scincidae	Trachylepis brevicollis	ARR	Meiri, S., A. M. Bauer, L. Chirio, G. R. Colli, I. Das, T. M. Doan, A. Feldman, F.-C. Herrera, M. Novosolov, P. Pafilis, D. Pincheira-Donoso, G. Powney, O. Torres-Carvajal, P. Uetz, and R. Van Damme. 2013. Are lizards feeling the heat? A tale of ecology and evolution under two temperatures. Glob. Ecol. Biogeogr. 22:834–845.
Lepidosauria	Scincoidea	Scincidae	Trachylepis occidentalis	DIU	Meiri, S., A. M. Bauer, L. Chirio, G. R. Colli, I. Das, T. M. Doan, A. Feldman, F.-C. Herrera, M. Novosolov, P. Pafilis, D. Pincheira-Donoso, G. Powney, O. Torres-Carvajal, P. Uetz, and R. Van Damme. 2013. Are lizards feeling the heat? A tale of ecology and evolution under two temperatures. Glob. Ecol. Biogeogr. 22:834–845.
Lepidosauria	Scincoidea	Scincidae	Trachylepis perrotetii	DIU	Lima, A., D. James Harris, S. Rocha, A. Miralles, F. Glaw, and M. Vences. 2013. Phylogenetic relationships of Trachylepis skink species from Madagascar and the Seychelles (Squamata: Scincidae). Mol. Phylogenet. Evol. 67:615–620.	Based on the discription of the genus
Lepidosauria	Scincoidea	Scincidae	Trachylepis quinquetaeniata	DIU	Kingdin, R., and S. Spawls. 2010. A new gregarious species of Trachylepis (Reptilia: Sauria: Scincidae) from Lolui Island, Lake Victoria, Uganda, with a key to Ugandan Trachylepis. African J. Herpetol. 59:123–132.
Lepidosauria	Scincoidea	Scincidae	Trachylepis spilogaster	DIU	Meiri, S., A. M. Bauer, L. Chirio, G. R. Colli, I. Das, T. M. Doan, A. Feldman, F.-C. Herrera, M. Novosolov, P. Pafilis, D. Pincheira-Donoso, G. Powney, O. Torres-Carvajal, P. Uetz, and R. Van Damme. 2013. Are lizards feeling the heat? A tale of ecology and evolution under two temperatures. Glob. Ecol. Biogeogr. 22:834–845.
Lepidosauria	Scincoidea	Scincidae	Trachylepis striata	DIU	Rocha, C. F. D., D. Vrcibradic, V. A. Menezes, and C. V. Ariani. 2009. Ecology and Natural History of the Easternmost Native Lizard Species in South America, Trachylepis atlantica (Scincidae), from the Fernando de Noronha Archipelago, Brazil. J. Herpetol. 43:450–459.
Lepidosauria	Scincoidea	Scincidae	Trachylepis varia	DIU	Meiri, S., A. M. Bauer, L. Chirio, G. R. Colli, I. Das, T. M. Doan, A. Feldman, F.-C. Herrera, M. Novosolov, P. Pafilis, D. Pincheira-Donoso, G. Powney, O. Torres-Carvajal, P. Uetz, and R. Van Damme. 2013. Are lizards feeling the heat? A tale of ecology and evolution under two temperatures. Glob. Ecol. Biogeogr. 22:834–845.
Lepidosauria	Scincoidea	Scincidae	Trachylepis variegata	DIU	Meiri, S., A. M. Bauer, L. Chirio, G. R. Colli, I. Das, T. M. Doan, A. Feldman, F.-C. Herrera, M. Novosolov, P. Pafilis, D. Pincheira-Donoso, G. Powney, O. Torres-Carvajal, P. Uetz, and R. Van Damme. 2013. Are lizards feeling the heat? A tale of ecology and evolution under two temperatures. Glob. Ecol. Biogeogr. 22:834–845.
Lepidosauria	Scincoidea	Scincidae	Typhlacontias brevipes	NOC	Anderson, S. R., and J. J. Wiens. 2017. Out of the dark: 350 million years of conservatism and evolution in diel activity patterns in vertebrates. Evolution 71:1944–1959.
Lepidosauria	Scincoidea	Xantusiidae	Xantusia arizonae	ARR	Meiri, S., A. M. Bauer, L. Chirio, G. R. Colli, I. Das, T. M. Doan, A. Feldman, F.-C. Herrera, M. Novosolov, P. Pafilis, D. Pincheira-Donoso, G. Powney, O. Torres-Carvajal, P. Uetz, and R. Van Damme. 2013. Are lizards feeling the heat? A tale of ecology and evolution under two temperatures. Glob. Ecol. Biogeogr. 22:834–845.
Lepidosauria	Scincoidea	Xantusiidae	Xantusia henshawi	ARR	Meiri, S., A. M. Bauer, L. Chirio, G. R. Colli, I. Das, T. M. Doan, A. Feldman, F.-C. Herrera, M. Novosolov, P. Pafilis, D. Pincheira-Donoso, G. Powney, O. Torres-Carvajal, P. Uetz, and R. Van Damme. 2013. Are lizards feeling the heat? A tale of ecology and evolution under two temperatures. Glob. Ecol. Biogeogr. 22:834–845.
Lepidosauria	Scincoidea	Xantusiidae	Xantusia riversiana	ARR	Meiri, S., A. M. Bauer, L. Chirio, G. R. Colli, I. Das, T. M. Doan, A. Feldman, F.-C. Herrera, M. Novosolov, P. Pafilis, D. Pincheira-Donoso, G. Powney, O. Torres-Carvajal, P. Uetz, and R. Van Damme. 2013. Are lizards feeling the heat? A tale of ecology and evolution under two temperatures. Glob. Ecol. Biogeogr. 22:834–845.
Lepidosauria	Scincoidea	Xantusiidae	Xantusia vigilis	DIU	Stebbins, R. C. 2003. A Field Guide to Western Reptiles and Amphibians. Boston: Houghton Mifflin Company.
Lepidosauria	Serpentes	Boidae	Charina bottae	CRE	Anderson, S. R., and J. J. Wiens. 2017. Out of the dark: 350 million years of conservatism and evolution in diel activity patterns in vertebrates. Evolution 71:1944–1959.
Lepidosauria	Serpentes	Colubridae	Arizona elegans	NOC	Anderson, S. R., and J. J. Wiens. 2017. Out of the dark: 350 million years of conservatism and evolution in diel activity patterns in vertebrates. Evolution 71:1944–1959.
Lepidosauria	Serpentes	Colubridae	Carphophis amoenus	CRE	Ernst, C. H., J. M. Orr, T. R. Creque, A. F. Laemmerzahl, and T. D. Hartsell. 2012. Annual and daily activity cycles of snakes in northern Virginia, USA. Herpetol. Bull. 121:23–28.
Lepidosauria	Serpentes	Colubridae	Coluber constrictor	DIU	Anderson, S. R., and J. J. Wiens. 2017. Out of the dark: 350 million years of conservatism and evolution in diel activity patterns in vertebrates. Evolution 71:1944–1959.
Lepidosauria	Serpentes	Colubridae	Contia tenuis	DIU	Myers, P., R. Espinosa, C. S. Parr, T. Jones, G. S. Hammond, and T. A. Dewey. 2019. The Animal Diversity Web. <http://animaldiversity.org>. Accessed 11 September, 2019.
Lepidosauria	Serpentes	Colubridae	Diadophis punctatus	DIU	Anderson, S. R., and J. J. Wiens. 2017. Out of the dark: 350 million years of conservatism and evolution in diel activity patterns in vertebrates. Evolution 71:1944–1959.
Lepidosauria	Serpentes	Colubridae	Hypsiglena torquata	NOC	Myers, P., R. Espinosa, C. S. Parr, T. Jones, G. S. Hammond, and T. A. Dewey. 2019. The Animal Diversity Web. <http://animaldiversity.org>. Accessed 11 September, 2019.
Lepidosauria	Serpentes	Colubridae	Lampropeltis elapsoides	NOC	Tanner, W. W., and R. B. Loomis. 1957. A Taxonomic and Distributional Study of the Western Sub-Species of the Milk Snake, Lampropeltis doliata. Trans. Kansas Acad. Sci. 60:12–42.
Lepidosauria	Serpentes	Colubridae	Lampropeltis getula	DIU	Myers, P., R. Espinosa, C. S. Parr, T. Jones, G. S. Hammond, and T. A. Dewey. 2019. The Animal Diversity Web. <http://animaldiversity.org>. Accessed 11 September, 2019.
Lepidosauria	Serpentes	Colubridae	Lampropeltis zonata	ARR	Myers, P., R. Espinosa, C. S. Parr, T. Jones, G. S. Hammond, and T. A. Dewey. 2019. The Animal Diversity Web. <http://animaldiversity.org>. Accessed 11 September, 2019.
Lepidosauria	Serpentes	Colubridae	Masticophis flagellum	DIU	Secor, S. M. 1995. Ecological Aspects of Foraging Mode for the Snakes Crotalus cerastes and Masticophis flagellum. Herpetol. Monogr. 9:169–186.
Lepidosauria	Serpentes	Colubridae	Nerodia erythrogaster	DIU	Myers, P., R. Espinosa, C. S. Parr, T. Jones, G. S. Hammond, and T. A. Dewey. 2019. The Animal Diversity Web. <http://animaldiversity.org>. Accessed 11 September, 2019.
Lepidosauria	Serpentes	Colubridae	Nerodia rhombifer	ARR	Himes, J. G. 2003. Intra- and interspecific competition among the water snakes Nerodia sipedon and Nerodia rhombifer. J. Herpetol. 37:126–131.
Lepidosauria	Serpentes	Colubridae	Nerodia sipedon	ARR	Anderson, S. R., and J. J. Wiens. 2017. Out of the dark: 350 million years of conservatism and evolution in diel activity patterns in vertebrates. Evolution 71:1944–1959.
Lepidosauria	Serpentes	Colubridae	Opheodrys vernalis	CRE	Myers, P., R. Espinosa, C. S. Parr, T. Jones, G. S. Hammond, and T. A. Dewey. 2019. The Animal Diversity Web. <http://animaldiversity.org>. Accessed 11 September, 2019.
Lepidosauria	Serpentes	Colubridae	Pantherophis obsoletus	ARR	Sperry, J. H., G. Blouin-Demers, G. L. F. Carfagno, and P. J. Weatherhead. 2010. Latitudinal variation in seasonal activity and mortality in ratsnakes (Elaphe obsoleta). Ecology 91:1860–1866.
Lepidosauria	Serpentes	Colubridae	Phyllorhynchus decurtatus	NOC	Anderson, S. R., and J. J. Wiens. 2017. Out of the dark: 350 million years of conservatism and evolution in diel activity patterns in vertebrates. Evolution 71:1944–1959.
Lepidosauria	Serpentes	Colubridae	Pituophis catenifer	ARR	Anderson, S. R., and J. J. Wiens. 2017. Out of the dark: 350 million years of conservatism and evolution in diel activity patterns in vertebrates. Evolution 71:1944–1959.
Lepidosauria	Serpentes	Colubridae	Rhinocheilus lecontei	NOC	Anderson, S. R., and J. J. Wiens. 2017. Out of the dark: 350 million years of conservatism and evolution in diel activity patterns in vertebrates. Evolution 71:1944–1959.
Lepidosauria	Serpentes	Colubridae	Sonora occipitalis	NOC	Anderson, S. R., and J. J. Wiens. 2017. Out of the dark: 350 million years of conservatism and evolution in diel activity patterns in vertebrates. Evolution 71:1944–1959.
Lepidosauria	Serpentes	Colubridae	Thamnophis butleri	ARR	Meiri, S., A. M. Bauer, L. Chirio, G. R. Colli, I. Das, T. M. Doan, A. Feldman, F.-C. Herrera, M. Novosolov, P. Pafilis, D. Pincheira-Donoso, G. Powney, O. Torres-Carvajal, P. Uetz, and R. Van Damme. 2013. Are lizards feeling the heat? A tale of ecology and evolution under two temperatures. Glob. Ecol. Biogeogr. 22:834–845.
Lepidosauria	Serpentes	Colubridae	Thamnophis elegans	DIU	Myers, P., R. Espinosa, C. S. Parr, T. Jones, G. S. Hammond, and T. A. Dewey. 2019. The Animal Diversity Web. <http://animaldiversity.org>. Accessed 11 September, 2019.
Lepidosauria	Serpentes	Colubridae	Thamnophis ordinoides	DIU	Bell, K. A. H., and P. T. Gregory. 2014. White blood cells in Northwestern Gartersnakes (Thamnophis ordinoides). Herpetol. Notes 7:535–541.
Lepidosauria	Serpentes	Colubridae	Thamnophis saurita	DIU	Myers, P., R. Espinosa, C. S. Parr, T. Jones, G. S. Hammond, and T. A. Dewey. 2019. The Animal Diversity Web. <http://animaldiversity.org>. Accessed 11 September, 2019.
Lepidosauria	Serpentes	Colubridae	Thamnophis sirtalis	DIU	Myers, P., R. Espinosa, C. S. Parr, T. Jones, G. S. Hammond, and T. A. Dewey. 2019. The Animal Diversity Web. <http://animaldiversity.org>. Accessed 11 September, 2019.
Lepidosauria	Serpentes	Colubridae	Tropidoclonion lineatum	NOC	Myers, P., R. Espinosa, C. S. Parr, T. Jones, G. S. Hammond, and T. A. Dewey. 2019. The Animal Diversity Web. <http://animaldiversity.org>. Accessed 11 September, 2019.
Lepidosauria	Serpentes	Viperidae	Agkistrodon contortrix	ARR	Anderson, S. R., and J. J. Wiens. 2017. Out of the dark: 350 million years of conservatism and evolution in diel activity patterns in vertebrates. Evolution 71:1944–1959.
Lepidosauria	Serpentes	Viperidae	Agkistrodon piscivorus	NOC	Myers, P., R. Espinosa, C. S. Parr, T. Jones, G. S. Hammond, and T. A. Dewey. 2019. The Animal Diversity Web. <http://animaldiversity.org>. Accessed 11 September, 2019.
Lepidosauria	Serpentes	Viperidae	Crotalus atrox	NOC	Beavers, R. A. 1976. Food habits of the Western Diamondback Rattlesnake, Crotalus atrox, in Texas (Viperidae). Southwest. Nat. 20:503–515.
Lepidosauria	Serpentes	Viperidae	Crotalus cerastes	NOC	Secor, S. M. 1995. Ecological Aspects of Foraging Mode for the Snakes Crotalus cerastes and Masticophis flagellum. Herpetol. Monogr. 9:169–186.
Lepidosauria	Serpentes	Viperidae	Crotalus horridus	ARR	Clark, R. W. 2006. Fixed videography to study predation behavior of an ambush foraging snake, Crotalus horridus. Am. Soc. Ichthyol. Herpetol. 2:181–187.
Lepidosauria	Serpentes	Viperidae	Crotalus mitchellii	ARR	Moore, R. G. 1978. Seasonal and Daily Activity Patterns and Thermoregulation in the Southwestern Speckled Rattlesnake (Crotalus mitchelli pyrrhus) and the Colorado Desert Sidewinder (Crotalus cerastes laterorepens). Copeia 3:439–442.
Lepidosauria	Serpentes	Viperidae	Crotalus pricei	DIU	Stebbins, R. C. 2003. A Field Guide to Western Reptiles and Amphibians. Boston: Houghton Mifflin Company.
Lepidosauria	Serpentes	Viperidae	Crotalus scutulatus	NOC	Pough, H. 1966. Ecological Relationships of Rattlesnakes in Southeastern Arizona with Notes on Other Species. Copeia 4:676–683.
Lepidosauria	Serpentes	Viperidae	Crotalus viridis	CRE	Myers, P., R. Espinosa, C. S. Parr, T. Jones, G. S. Hammond, and T. A. Dewey. 2019. The Animal Diversity Web. <http://animaldiversity.org>. Accessed 11 September, 2019.
Mammalia	Afrosoricida	Chrysochloridae	Chrysochloris asiatica	NOC	Anderson, S. R., and J. J. Wiens. 2017. Out of the dark: 350 million years of conservatism and evolution in diel activity patterns in vertebrates. Evolution 71:1944–1959.
Mammalia	Afrosoricida	Tenrecidae	Geogale aurita	NOC	Jones, K. E., J. Bielby, M. Cardillo, S. A. Fritz, J. O’Dell, C. D. L. Orme, K. Safi, W. Sechrest, E. H. Boakes, C. Carbone, C. Connolly, M. J. Cutts, J. K. Foster, R. Grenyer, M. Habib, C. A. Plaster, S. A. Price, E. A. Rigby, J. Rist, A. Teacher, O. R. P. Bininda-Emonds, J. L. Gittleman, G. M. Mace, and A. Purvis. 2009. PanTHERIA: a species-level database of life history, ecology, and geography…
Mammalia	Afrosoricida	Tenrecidae	Microgale cowani	ARR	Bennie, J. J., J. P. Duffy, R. Inger, and K. J. Gaston. 2014. Biogeography of time partitioning in mammals. Proc. Natl. Acad. Sci. 111:13727–13732.
Mammalia	Afrosoricida	Tenrecidae	Microgale drouhardi	ARR	Bennie, J. J., J. P. Duffy, R. Inger, and K. J. Gaston. 2014. Biogeography of time partitioning in mammals. Proc. Natl. Acad. Sci. 111:13727–13732.
Mammalia	Afrosoricida	Tenrecidae	Nesogale dobsoni	ARR	Bennie, J. J., J. P. Duffy, R. Inger, and K. J. Gaston. 2014. Biogeography of time partitioning in mammals. Proc. Natl. Acad. Sci. 111:13727–13732.
Mammalia	Afrosoricida	Tenrecidae	Nesogale talazaci	ARR	Bennie, J. J., J. P. Duffy, R. Inger, and K. J. Gaston. 2014. Biogeography of time partitioning in mammals. Proc. Natl. Acad. Sci. 111:13727–13732.
Mammalia	Afrosoricida	Tenrecidae	Setifer setosus	NOC	Jones, K. E., J. Bielby, M. Cardillo, S. A. Fritz, J. O’Dell, C. D. L. Orme, K. Safi, W. Sechrest, E. H. Boakes, C. Carbone, C. Connolly, M. J. Cutts, J. K. Foster, R. Grenyer, M. Habib, C. A. Plaster, S. A. Price, E. A. Rigby, J. Rist, A. Teacher, O. R. P. Bininda-Emonds, J. L. Gittleman, G. M. Mace, and A. Purvis. 2009. PanTHERIA: a species-level database of life history, ecology, and geography…
Mammalia	Afrosoricida	Tenrecidae	Tenrec ecaudatus	NOC	Bennie, J. J., J. P. Duffy, R. Inger, and K. J. Gaston. 2014. Biogeography of time partitioning in mammals. Proc. Natl. Acad. Sci. 111:13727–13732.
Mammalia	Artiodactyla	Balaenopteridae	Balaenoptera physalus	ARR	Myers, P., R. Espinosa, C. S. Parr, T. Jones, G. S. Hammond, and T. A. Dewey. 2019. The Animal Diversity Web. <http://animaldiversity.org>. Accessed 11 September, 2019.
Mammalia	Artiodactyla	Bovidae	Bos taurus	DIU	Anderson, S. R., and J. J. Wiens. 2017. Out of the dark: 350 million years of conservatism and evolution in diel activity patterns in vertebrates. Evolution 71:1944–1959.
Mammalia	Artiodactyla	Bovidae	Bubalus bubalis	ARR	Myers, P., R. Espinosa, C. S. Parr, T. Jones, G. S. Hammond, and T. A. Dewey. 2019. The Animal Diversity Web. <http://animaldiversity.org>. Accessed 11 September, 2019.
Mammalia	Artiodactyla	Bovidae	Capra hircus	DIU	Myers, P., R. Espinosa, C. S. Parr, T. Jones, G. S. Hammond, and T. A. Dewey. 2019. The Animal Diversity Web. <http://animaldiversity.org>. Accessed 11 September, 2019.
Mammalia	Artiodactyla	Bovidae	Oreamnos americanus	NOC	Bennie, J. J., J. P. Duffy, R. Inger, and K. J. Gaston. 2014. Biogeography of time partitioning in mammals. Proc. Natl. Acad. Sci. 111:13727–13732.
Mammalia	Artiodactyla	Bovidae	Oryx beisa	ARR	Bennie, J. J., J. P. Duffy, R. Inger, and K. J. Gaston. 2014. Biogeography of time partitioning in mammals. Proc. Natl. Acad. Sci. 111:13727–13732.
Mammalia	Artiodactyla	Bovidae	Ovis aries	DIU	Myers, P., R. Espinosa, C. S. Parr, T. Jones, G. S. Hammond, and T. A. Dewey. 2019. The Animal Diversity Web. <http://animaldiversity.org>. Accessed 11 September, 2019.	Based on subspecies Ovis aries vignei
Mammalia	Artiodactyla	Bovidae	Raphicerus campestris	DIU	Jones, K. E., J. Bielby, M. Cardillo, S. A. Fritz, J. O’Dell, C. D. L. Orme, K. Safi, W. Sechrest, E. H. Boakes, C. Carbone, C. Connolly, M. J. Cutts, J. K. Foster, R. Grenyer, M. Habib, C. A. Plaster, S. A. Price, E. A. Rigby, J. Rist, A. Teacher, O. R. P. Bininda-Emonds, J. L. Gittleman, G. M. Mace, and A. Purvis. 2009. PanTHERIA: a species-level database of life history, ecology, and geography…
Mammalia	Artiodactyla	Bovidae	Syncerus caffer	NOC	Bennie, J. J., J. P. Duffy, R. Inger, and K. J. Gaston. 2014. Biogeography of time partitioning in mammals. Proc. Natl. Acad. Sci. 111:13727–13732.
Mammalia	Artiodactyla	Bovidae	Taurotragus oryx	ARR	Bennie, J. J., J. P. Duffy, R. Inger, and K. J. Gaston. 2014. Biogeography of time partitioning in mammals. Proc. Natl. Acad. Sci. 111:13727–13732.
Mammalia	Artiodactyla	Camelidae	Camelus dromedarius	DIU	Jones, K. E., J. Bielby, M. Cardillo, S. A. Fritz, J. O’Dell, C. D. L. Orme, K. Safi, W. Sechrest, E. H. Boakes, C. Carbone, C. Connolly, M. J. Cutts, J. K. Foster, R. Grenyer, M. Habib, C. A. Plaster, S. A. Price, E. A. Rigby, J. Rist, A. Teacher, O. R. P. Bininda-Emonds, J. L. Gittleman, G. M. Mace, and A. Purvis. 2009. PanTHERIA: a species-level database of life history, ecology, and geography…
Mammalia	Artiodactyla	Camelidae	Lama glama	DIU	Anderson, S. R., and J. J. Wiens. 2017. Out of the dark: 350 million years of conservatism and evolution in diel activity patterns in vertebrates. Evolution 71:1944–1959.
Mammalia	Artiodactyla	Cervidae	Alces alces	DIU	Bennie, J. J., J. P. Duffy, R. Inger, and K. J. Gaston. 2014. Biogeography of time partitioning in mammals. Proc. Natl. Acad. Sci. 111:13727–13732.
Mammalia	Artiodactyla	Cervidae	Mazama rufina	NOC	Bennie, J. J., J. P. Duffy, R. Inger, and K. J. Gaston. 2014. Biogeography of time partitioning in mammals. Proc. Natl. Acad. Sci. 111:13727–13732.
Mammalia	Artiodactyla	Cervidae	Muntiacus muntjak	DIU	Bennie, J. J., J. P. Duffy, R. Inger, and K. J. Gaston. 2014. Biogeography of time partitioning in mammals. Proc. Natl. Acad. Sci. 111:13727–13732.
Mammalia	Artiodactyla	Cervidae	Odocoileus hemionus	CRE	Bennie, J. J., J. P. Duffy, R. Inger, and K. J. Gaston. 2014. Biogeography of time partitioning in mammals. Proc. Natl. Acad. Sci. 111:13727–13732.
Mammalia	Artiodactyla	Cervidae	Odocoileus virginianus	CRE	Bennie, J. J., J. P. Duffy, R. Inger, and K. J. Gaston. 2014. Biogeography of time partitioning in mammals. Proc. Natl. Acad. Sci. 111:13727–13732.
Mammalia	Artiodactyla	Cervidae	Rangifer tarandus	DIU	Bennie, J. J., J. P. Duffy, R. Inger, and K. J. Gaston. 2014. Biogeography of time partitioning in mammals. Proc. Natl. Acad. Sci. 111:13727–13732.
Mammalia	Artiodactyla	Delphinidae	Globicephala macrorhynchus	NOC	Myers, P., R. Espinosa, C. S. Parr, T. Jones, G. S. Hammond, and T. A. Dewey. 2019. The Animal Diversity Web. <http://animaldiversity.org>. Accessed 11 September, 2019.
Mammalia	Artiodactyla	Giraffidae	Giraffa camelopardalis	CRE	Bennie, J. J., J. P. Duffy, R. Inger, and K. J. Gaston. 2014. Biogeography of time partitioning in mammals. Proc. Natl. Acad. Sci. 111:13727–13732.
Mammalia	Artiodactyla	Hippopotamidae	Hippopotamus amphibius	NOC	Anderson, S. R., and J. J. Wiens. 2017. Out of the dark: 350 million years of conservatism and evolution in diel activity patterns in vertebrates. Evolution 71:1944–1959.
Mammalia	Artiodactyla	Tayassuidae	Pecari tajacu	ARR	Anderson, S. R., and J. J. Wiens. 2017. Out of the dark: 350 million years of conservatism and evolution in diel activity patterns in vertebrates. Evolution 71:1944–1959.
Mammalia	Carnivora	Ailuridae	Ailurus fulgens	DIU	Bennie, J. J., J. P. Duffy, R. Inger, and K. J. Gaston. 2014. Biogeography of time partitioning in mammals. Proc. Natl. Acad. Sci. 111:13727–13732.
Mammalia	Carnivora	Canidae	Canis latrans	DIU	Bennie, J. J., J. P. Duffy, R. Inger, and K. J. Gaston. 2014. Biogeography of time partitioning in mammals. Proc. Natl. Acad. Sci. 111:13727–13732.
Mammalia	Carnivora	Canidae	Canis lupus	ARR	Anderson, S. R., and J. J. Wiens. 2017. Out of the dark: 350 million years of conservatism and evolution in diel activity patterns in vertebrates. Evolution 71:1944–1959.
Mammalia	Carnivora	Canidae	Canis mesomelas	NOC	Bennie, J. J., J. P. Duffy, R. Inger, and K. J. Gaston. 2014. Biogeography of time partitioning in mammals. Proc. Natl. Acad. Sci. 111:13727–13732.
Mammalia	Carnivora	Canidae	Cerdocyon thous	NOC	Jones, K. E., J. Bielby, M. Cardillo, S. A. Fritz, J. O’Dell, C. D. L. Orme, K. Safi, W. Sechrest, E. H. Boakes, C. Carbone, C. Connolly, M. J. Cutts, J. K. Foster, R. Grenyer, M. Habib, C. A. Plaster, S. A. Price, E. A. Rigby, J. Rist, A. Teacher, O. R. P. Bininda-Emonds, J. L. Gittleman, G. M. Mace, and A. Purvis. 2009. PanTHERIA: a species-level database of life history, ecology, and geography…
Mammalia	Carnivora	Canidae	Vulpes lagopus	NOC	Bennie, J. J., J. P. Duffy, R. Inger, and K. J. Gaston. 2014. Biogeography of time partitioning in mammals. Proc. Natl. Acad. Sci. 111:13727–13732.
Mammalia	Carnivora	Canidae	Vulpes macrotis	NOC	Bennie, J. J., J. P. Duffy, R. Inger, and K. J. Gaston. 2014. Biogeography of time partitioning in mammals. Proc. Natl. Acad. Sci. 111:13727–13732.
Mammalia	Carnivora	Canidae	Vulpes vulpes	NOC	Bennie, J. J., J. P. Duffy, R. Inger, and K. J. Gaston. 2014. Biogeography of time partitioning in mammals. Proc. Natl. Acad. Sci. 111:13727–13732.
Mammalia	Carnivora	Canidae	Vulpes zerda	NOC	Jones, K. E., J. Bielby, M. Cardillo, S. A. Fritz, J. O’Dell, C. D. L. Orme, K. Safi, W. Sechrest, E. H. Boakes, C. Carbone, C. Connolly, M. J. Cutts, J. K. Foster, R. Grenyer, M. Habib, C. A. Plaster, S. A. Price, E. A. Rigby, J. Rist, A. Teacher, O. R. P. Bininda-Emonds, J. L. Gittleman, G. M. Mace, and A. Purvis. 2009. PanTHERIA: a species-level database of life history, ecology, and geography…
Mammalia	Carnivora	Eupleridae	Fossa fossana	NOC	Anderson, S. R., and J. J. Wiens. 2017. Out of the dark: 350 million years of conservatism and evolution in diel activity patterns in vertebrates. Evolution 71:1944–1959.
Mammalia	Carnivora	Felidae	Acinonyx jubatus	DIU	Jones, K. E., J. Bielby, M. Cardillo, S. A. Fritz, J. O’Dell, C. D. L. Orme, K. Safi, W. Sechrest, E. H. Boakes, C. Carbone, C. Connolly, M. J. Cutts, J. K. Foster, R. Grenyer, M. Habib, C. A. Plaster, S. A. Price, E. A. Rigby, J. Rist, A. Teacher, O. R. P. Bininda-Emonds, J. L. Gittleman, G. M. Mace, and A. Purvis. 2009. PanTHERIA: a species-level database of life history, ecology, and geography…
Mammalia	Carnivora	Felidae	Herpailurus yagouaroundi	DIU	Bennie, J. J., J. P. Duffy, R. Inger, and K. J. Gaston. 2014. Biogeography of time partitioning in mammals. Proc. Natl. Acad. Sci. 111:13727–13732.
Mammalia	Carnivora	Felidae	Leopardus pardalis	ARR	Bennie, J. J., J. P. Duffy, R. Inger, and K. J. Gaston. 2014. Biogeography of time partitioning in mammals. Proc. Natl. Acad. Sci. 111:13727–13732.
Mammalia	Carnivora	Felidae	Leopardus wiedii	NOC	Bennie, J. J., J. P. Duffy, R. Inger, and K. J. Gaston. 2014. Biogeography of time partitioning in mammals. Proc. Natl. Acad. Sci. 111:13727–13732.
Mammalia	Carnivora	Felidae	Leptailurus serval	NOC	Bennie, J. J., J. P. Duffy, R. Inger, and K. J. Gaston. 2014. Biogeography of time partitioning in mammals. Proc. Natl. Acad. Sci. 111:13727–13732.
Mammalia	Carnivora	Felidae	Panthera leo	NOC	Bennie, J. J., J. P. Duffy, R. Inger, and K. J. Gaston. 2014. Biogeography of time partitioning in mammals. Proc. Natl. Acad. Sci. 111:13727–13732.
Mammalia	Carnivora	Felidae	Panthera tigris	NOC	Bennie, J. J., J. P. Duffy, R. Inger, and K. J. Gaston. 2014. Biogeography of time partitioning in mammals. Proc. Natl. Acad. Sci. 111:13727–13732.
Mammalia	Carnivora	Felidae	Puma concolor	ARR	Redford, K. H., and F. J. Eisenberg. 1992. Mammals of the Neotropics, volume 2. The southern cone: Chile, Argentina, Uruguay, Paraguay. The University of Chicago Press, Chicago.
Mammalia	Carnivora	Herpestidae	Galerella sanguinea	DIU	Graw, B., and M. Manser. 2017. Life history patterns and biology of the slender mongoose (Galerella sanguinea) in the Kalahari Desert. J. Mammal. 98:332–338.
Mammalia	Carnivora	Herpestidae	Ichneumia albicauda	NOC	Bennie, J. J., J. P. Duffy, R. Inger, and K. J. Gaston. 2014. Biogeography of time partitioning in mammals. Proc. Natl. Acad. Sci. 111:13727–13732.
Mammalia	Carnivora	Herpestidae	Suricata suricatta	DIU	Anderson, S. R., and J. J. Wiens. 2017. Out of the dark: 350 million years of conservatism and evolution in diel activity patterns in vertebrates. Evolution 71:1944–1959.
Mammalia	Carnivora	Herpestidae	Urva auropunctata	DIU	Jones, K. E., J. Bielby, M. Cardillo, S. A. Fritz, J. O’Dell, C. D. L. Orme, K. Safi, W. Sechrest, E. H. Boakes, C. Carbone, C. Connolly, M. J. Cutts, J. K. Foster, R. Grenyer, M. Habib, C. A. Plaster, S. A. Price, E. A. Rigby, J. Rist, A. Teacher, O. R. P. Bininda-Emonds, J. L. Gittleman, G. M. Mace, and A. Purvis. 2009. PanTHERIA: a species-level database of life history, ecology, and geography…
Mammalia	Carnivora	Hyaenidae	Proteles cristata	NOC	Bennie, J. J., J. P. Duffy, R. Inger, and K. J. Gaston. 2014. Biogeography of time partitioning in mammals. Proc. Natl. Acad. Sci. 111:13727–13732.
Mammalia	Carnivora	Mephitidae	Spilogale putorius	NOC	Jones, K. E., J. Bielby, M. Cardillo, S. A. Fritz, J. O’Dell, C. D. L. Orme, K. Safi, W. Sechrest, E. H. Boakes, C. Carbone, C. Connolly, M. J. Cutts, J. K. Foster, R. Grenyer, M. Habib, C. A. Plaster, S. A. Price, E. A. Rigby, J. Rist, A. Teacher, O. R. P. Bininda-Emonds, J. L. Gittleman, G. M. Mace, and A. Purvis. 2009. PanTHERIA: a species-level database of life history, ecology, and geography…
Mammalia	Carnivora	Mustelidae	Eira barbara	DIU	Bennie, J. J., J. P. Duffy, R. Inger, and K. J. Gaston. 2014. Biogeography of time partitioning in mammals. Proc. Natl. Acad. Sci. 111:13727–13732.
Mammalia	Carnivora	Mustelidae	Enhydra lutris	DIU	Jones, K. E., J. Bielby, M. Cardillo, S. A. Fritz, J. O’Dell, C. D. L. Orme, K. Safi, W. Sechrest, E. H. Boakes, C. Carbone, C. Connolly, M. J. Cutts, J. K. Foster, R. Grenyer, M. Habib, C. A. Plaster, S. A. Price, E. A. Rigby, J. Rist, A. Teacher, O. R. P. Bininda-Emonds, J. L. Gittleman, G. M. Mace, and A. Purvis. 2009. PanTHERIA: a species-level database of life history, ecology, and geography…
Mammalia	Carnivora	Mustelidae	Galictis cuja	DIU	Bennie, J. J., J. P. Duffy, R. Inger, and K. J. Gaston. 2014. Biogeography of time partitioning in mammals. Proc. Natl. Acad. Sci. 111:13727–13732.
Mammalia	Carnivora	Mustelidae	Galictis vittata	DIU	Bennie, J. J., J. P. Duffy, R. Inger, and K. J. Gaston. 2014. Biogeography of time partitioning in mammals. Proc. Natl. Acad. Sci. 111:13727–13732.
Mammalia	Carnivora	Mustelidae	Lutra lutra	NOC	Bennie, J. J., J. P. Duffy, R. Inger, and K. J. Gaston. 2014. Biogeography of time partitioning in mammals. Proc. Natl. Acad. Sci. 111:13727–13732.
Mammalia	Carnivora	Mustelidae	Martes americana	NOC	Bennie, J. J., J. P. Duffy, R. Inger, and K. J. Gaston. 2014. Biogeography of time partitioning in mammals. Proc. Natl. Acad. Sci. 111:13727–13732.
Mammalia	Carnivora	Mustelidae	Mustela erminea	NOC	Bennie, J. J., J. P. Duffy, R. Inger, and K. J. Gaston. 2014. Biogeography of time partitioning in mammals. Proc. Natl. Acad. Sci. 111:13727–13732.
Mammalia	Carnivora	Mustelidae	Mustela frenata	NOC	Bennie, J. J., J. P. Duffy, R. Inger, and K. J. Gaston. 2014. Biogeography of time partitioning in mammals. Proc. Natl. Acad. Sci. 111:13727–13732.
Mammalia	Carnivora	Mustelidae	Mustela nivalis	ARR	Bennie, J. J., J. P. Duffy, R. Inger, and K. J. Gaston. 2014. Biogeography of time partitioning in mammals. Proc. Natl. Acad. Sci. 111:13727–13732.
Mammalia	Carnivora	Mustelidae	Mustela putorius	NOC	Bennie, J. J., J. P. Duffy, R. Inger, and K. J. Gaston. 2014. Biogeography of time partitioning in mammals. Proc. Natl. Acad. Sci. 111:13727–13732.
Mammalia	Carnivora	Mustelidae	Neovison vison	NOC	Bennie, J. J., J. P. Duffy, R. Inger, and K. J. Gaston. 2014. Biogeography of time partitioning in mammals. Proc. Natl. Acad. Sci. 111:13727–13732.
Mammalia	Carnivora	Mustelidae	Taxidea taxus	NOC	Bennie, J. J., J. P. Duffy, R. Inger, and K. J. Gaston. 2014. Biogeography of time partitioning in mammals. Proc. Natl. Acad. Sci. 111:13727–13732.
Mammalia	Carnivora	Nandiniidae	Nandinia binotata	NOC	Anderson, S. R., and J. J. Wiens. 2017. Out of the dark: 350 million years of conservatism and evolution in diel activity patterns in vertebrates. Evolution 71:1944–1959.
Mammalia	Carnivora	Odobenidae	Odobenus rosmarus	ARR	Anderson, S. R., and J. J. Wiens. 2017. Out of the dark: 350 million years of conservatism and evolution in diel activity patterns in vertebrates. Evolution 71:1944–1959.
Mammalia	Carnivora	Otariidae	Eumetopias jubatus	NOC	Jones, K. E., J. Bielby, M. Cardillo, S. A. Fritz, J. O’Dell, C. D. L. Orme, K. Safi, W. Sechrest, E. H. Boakes, C. Carbone, C. Connolly, M. J. Cutts, J. K. Foster, R. Grenyer, M. Habib, C. A. Plaster, S. A. Price, E. A. Rigby, J. Rist, A. Teacher, O. R. P. Bininda-Emonds, J. L. Gittleman, G. M. Mace, and A. Purvis. 2009. PanTHERIA: a species-level database of life history, ecology, and geography…
Mammalia	Carnivora	Phocidae	Erignathus barbatus	DIU	Myers, P., R. Espinosa, C. S. Parr, T. Jones, G. S. Hammond, and T. A. Dewey. 2019. The Animal Diversity Web. <http://animaldiversity.org>. Accessed 11 September, 2019.
Mammalia	Carnivora	Phocidae	Mirounga angustirostris	ARR	Myers, P., R. Espinosa, C. S. Parr, T. Jones, G. S. Hammond, and T. A. Dewey. 2019. The Animal Diversity Web. <http://animaldiversity.org>. Accessed 11 September, 2019.
Mammalia	Carnivora	Procyonidae	Bassariscus astutus	NOC	Jones, K. E., J. Bielby, M. Cardillo, S. A. Fritz, J. O’Dell, C. D. L. Orme, K. Safi, W. Sechrest, E. H. Boakes, C. Carbone, C. Connolly, M. J. Cutts, J. K. Foster, R. Grenyer, M. Habib, C. A. Plaster, S. A. Price, E. A. Rigby, J. Rist, A. Teacher, O. R. P. Bininda-Emonds, J. L. Gittleman, G. M. Mace, and A. Purvis. 2009. PanTHERIA: a species-level database of life history, ecology, and geography…
Mammalia	Carnivora	Procyonidae	Bassariscus sumichrasti	NOC	Jones, K. E., J. Bielby, M. Cardillo, S. A. Fritz, J. O’Dell, C. D. L. Orme, K. Safi, W. Sechrest, E. H. Boakes, C. Carbone, C. Connolly, M. J. Cutts, J. K. Foster, R. Grenyer, M. Habib, C. A. Plaster, S. A. Price, E. A. Rigby, J. Rist, A. Teacher, O. R. P. Bininda-Emonds, J. L. Gittleman, G. M. Mace, and A. Purvis. 2009. PanTHERIA: a species-level database of life history, ecology, and geography…
Mammalia	Carnivora	Procyonidae	Nasua narica	DIU	Bennie, J. J., J. P. Duffy, R. Inger, and K. J. Gaston. 2014. Biogeography of time partitioning in mammals. Proc. Natl. Acad. Sci. 111:13727–13732.
Mammalia	Carnivora	Procyonidae	Nasua nasua	DIU	Bennie, J. J., J. P. Duffy, R. Inger, and K. J. Gaston. 2014. Biogeography of time partitioning in mammals. Proc. Natl. Acad. Sci. 111:13727–13732.
Mammalia	Carnivora	Procyonidae	Potos flavus	NOC	Bennie, J. J., J. P. Duffy, R. Inger, and K. J. Gaston. 2014. Biogeography of time partitioning in mammals. Proc. Natl. Acad. Sci. 111:13727–13732.
Mammalia	Carnivora	Procyonidae	Procyon cancrivorus	NOC	Bennie, J. J., J. P. Duffy, R. Inger, and K. J. Gaston. 2014. Biogeography of time partitioning in mammals. Proc. Natl. Acad. Sci. 111:13727–13732.
Mammalia	Carnivora	Procyonidae	Procyon lotor	NOC	Anderson, S. R., and J. J. Wiens. 2017. Out of the dark: 350 million years of conservatism and evolution in diel activity patterns in vertebrates. Evolution 71:1944–1959.
Mammalia	Carnivora	Ursidae	Ursus americanus	DIU	Jones, K. E., J. Bielby, M. Cardillo, S. A. Fritz, J. O’Dell, C. D. L. Orme, K. Safi, W. Sechrest, E. H. Boakes, C. Carbone, C. Connolly, M. J. Cutts, J. K. Foster, R. Grenyer, M. Habib, C. A. Plaster, S. A. Price, E. A. Rigby, J. Rist, A. Teacher, O. R. P. Bininda-Emonds, J. L. Gittleman, G. M. Mace, and A. Purvis. 2009. PanTHERIA: a species-level database of life history, ecology, and geography…
Mammalia	Carnivora	Ursidae	Ursus arctos	DIU	Bennie, J. J., J. P. Duffy, R. Inger, and K. J. Gaston. 2014. Biogeography of time partitioning in mammals. Proc. Natl. Acad. Sci. 111:13727–13732.
Mammalia	Carnivora	Ursidae	Ursus maritimus	DIU	Jones, K. E., J. Bielby, M. Cardillo, S. A. Fritz, J. O’Dell, C. D. L. Orme, K. Safi, W. Sechrest, E. H. Boakes, C. Carbone, C. Connolly, M. J. Cutts, J. K. Foster, R. Grenyer, M. Habib, C. A. Plaster, S. A. Price, E. A. Rigby, J. Rist, A. Teacher, O. R. P. Bininda-Emonds, J. L. Gittleman, G. M. Mace, and A. Purvis. 2009. PanTHERIA: a species-level database of life history, ecology, and geography…
Mammalia	Carnivora	Viverridae	Arctictis binturong	NOC	Jones, K. E., J. Bielby, M. Cardillo, S. A. Fritz, J. O’Dell, C. D. L. Orme, K. Safi, W. Sechrest, E. H. Boakes, C. Carbone, C. Connolly, M. J. Cutts, J. K. Foster, R. Grenyer, M. Habib, C. A. Plaster, S. A. Price, E. A. Rigby, J. Rist, A. Teacher, O. R. P. Bininda-Emonds, J. L. Gittleman, G. M. Mace, and A. Purvis. 2009. PanTHERIA: a species-level database of life history, ecology, and geography…
Mammalia	Carnivora	Viverridae	Arctogalidia trivirgata	NOC	Bennie, J. J., J. P. Duffy, R. Inger, and K. J. Gaston. 2014. Biogeography of time partitioning in mammals. Proc. Natl. Acad. Sci. 111:13727–13732.
Mammalia	Carnivora	Viverridae	Paradoxurus hermaphroditus	NOC	Bennie, J. J., J. P. Duffy, R. Inger, and K. J. Gaston. 2014. Biogeography of time partitioning in mammals. Proc. Natl. Acad. Sci. 111:13727–13732.
Mammalia	Carnivora	Viverridae	Viverra megaspila	NOC	Bennie, J. J., J. P. Duffy, R. Inger, and K. J. Gaston. 2014. Biogeography of time partitioning in mammals. Proc. Natl. Acad. Sci. 111:13727–13732.
Mammalia	Carnivora	Viverridae	Viverricula indica	NOC	Bennie, J. J., J. P. Duffy, R. Inger, and K. J. Gaston. 2014. Biogeography of time partitioning in mammals. Proc. Natl. Acad. Sci. 111:13727–13732.
Mammalia	Chiroptera	Emballonuridae	Peropteryx macrotis	NOC	Jones, K. E., J. Bielby, M. Cardillo, S. A. Fritz, J. O’Dell, C. D. L. Orme, K. Safi, W. Sechrest, E. H. Boakes, C. Carbone, C. Connolly, M. J. Cutts, J. K. Foster, R. Grenyer, M. Habib, C. A. Plaster, S. A. Price, E. A. Rigby, J. Rist, A. Teacher, O. R. P. Bininda-Emonds, J. L. Gittleman, G. M. Mace, and A. Purvis. 2009. PanTHERIA: a species-level database of life history, ecology, and geography…
Mammalia	Chiroptera	Emballonuridae	Saccopteryx bilineata	NOC	Bennie, J. J., J. P. Duffy, R. Inger, and K. J. Gaston. 2014. Biogeography of time partitioning in mammals. Proc. Natl. Acad. Sci. 111:13727–13732.
Mammalia	Chiroptera	Hipposideridae	Hipposideros galeritus	NOC	Bennie, J. J., J. P. Duffy, R. Inger, and K. J. Gaston. 2014. Biogeography of time partitioning in mammals. Proc. Natl. Acad. Sci. 111:13727–13732.
Mammalia	Chiroptera	Hipposideridae	Rhinonicteris aurantia	NOC	Bennie, J. J., J. P. Duffy, R. Inger, and K. J. Gaston. 2014. Biogeography of time partitioning in mammals. Proc. Natl. Acad. Sci. 111:13727–13732.
Mammalia	Chiroptera	Megadermatidae	Macroderma gigas	NOC	Bennie, J. J., J. P. Duffy, R. Inger, and K. J. Gaston. 2014. Biogeography of time partitioning in mammals. Proc. Natl. Acad. Sci. 111:13727–13732.
Mammalia	Chiroptera	Molossidae	Eumops perotis	NOC	Bennie, J. J., J. P. Duffy, R. Inger, and K. J. Gaston. 2014. Biogeography of time partitioning in mammals. Proc. Natl. Acad. Sci. 111:13727–13732.
Mammalia	Chiroptera	Molossidae	Molossus molossus	NOC	Bennie, J. J., J. P. Duffy, R. Inger, and K. J. Gaston. 2014. Biogeography of time partitioning in mammals. Proc. Natl. Acad. Sci. 111:13727–13732.
Mammalia	Chiroptera	Molossidae	Tadarida brasiliensis	NOC	Anderson, S. R., and J. J. Wiens. 2017. Out of the dark: 350 million years of conservatism and evolution in diel activity patterns in vertebrates. Evolution 71:1944–1959.
Mammalia	Chiroptera	Mormoopidae	Mormoops blainvillei	NOC	Bennie, J. J., J. P. Duffy, R. Inger, and K. J. Gaston. 2014. Biogeography of time partitioning in mammals. Proc. Natl. Acad. Sci. 111:13727–13732.
Mammalia	Chiroptera	Mormoopidae	Mormoops megalophylla	NOC	Anderson, S. R., and J. J. Wiens. 2017. Out of the dark: 350 million years of conservatism and evolution in diel activity patterns in vertebrates. Evolution 71:1944–1959.
Mammalia	Chiroptera	Mormoopidae	Pteronotus davyi	NOC	Bennie, J. J., J. P. Duffy, R. Inger, and K. J. Gaston. 2014. Biogeography of time partitioning in mammals. Proc. Natl. Acad. Sci. 111:13727–13732.
Mammalia	Chiroptera	Mormoopidae	Pteronotus parnellii	NOC	Anderson, S. R., and J. J. Wiens. 2017. Out of the dark: 350 million years of conservatism and evolution in diel activity patterns in vertebrates. Evolution 71:1944–1959.
Mammalia	Chiroptera	Mormoopidae	Pteronotus personatus	NOC	Bennie, J. J., J. P. Duffy, R. Inger, and K. J. Gaston. 2014. Biogeography of time partitioning in mammals. Proc. Natl. Acad. Sci. 111:13727–13732.
Mammalia	Chiroptera	Mormoopidae	Pteronotus quadridens	NOC	Bennie, J. J., J. P. Duffy, R. Inger, and K. J. Gaston. 2014. Biogeography of time partitioning in mammals. Proc. Natl. Acad. Sci. 111:13727–13732.
Mammalia	Chiroptera	Natalidae	Natalus tumidirostris	NOC	Bennie, J. J., J. P. Duffy, R. Inger, and K. J. Gaston. 2014. Biogeography of time partitioning in mammals. Proc. Natl. Acad. Sci. 111:13727–13732.
Mammalia	Chiroptera	Noctilionidae	Noctilio albiventris	NOC	Bennie, J. J., J. P. Duffy, R. Inger, and K. J. Gaston. 2014. Biogeography of time partitioning in mammals. Proc. Natl. Acad. Sci. 111:13727–13732.
Mammalia	Chiroptera	Noctilionidae	Noctilio leporinus	NOC	Bennie, J. J., J. P. Duffy, R. Inger, and K. J. Gaston. 2014. Biogeography of time partitioning in mammals. Proc. Natl. Acad. Sci. 111:13727–13732.
Mammalia	Chiroptera	Phyllostomidae	Anoura caudifer	NOC	Bennie, J. J., J. P. Duffy, R. Inger, and K. J. Gaston. 2014. Biogeography of time partitioning in mammals. Proc. Natl. Acad. Sci. 111:13727–13732.
Mammalia	Chiroptera	Phyllostomidae	Artibeus jamaicensis	NOC	Anderson, S. R., and J. J. Wiens. 2017. Out of the dark: 350 million years of conservatism and evolution in diel activity patterns in vertebrates. Evolution 71:1944–1959.
Mammalia	Chiroptera	Phyllostomidae	Artibeus lituratus	NOC	Bennie, J. J., J. P. Duffy, R. Inger, and K. J. Gaston. 2014. Biogeography of time partitioning in mammals. Proc. Natl. Acad. Sci. 111:13727–13732.
Mammalia	Chiroptera	Phyllostomidae	Carollia perspicillata	NOC	Bennie, J. J., J. P. Duffy, R. Inger, and K. J. Gaston. 2014. Biogeography of time partitioning in mammals. Proc. Natl. Acad. Sci. 111:13727–13732.
Mammalia	Chiroptera	Phyllostomidae	Chrotopterus auritus	NOC	Bennie, J. J., J. P. Duffy, R. Inger, and K. J. Gaston. 2014. Biogeography of time partitioning in mammals. Proc. Natl. Acad. Sci. 111:13727–13732.
Mammalia	Chiroptera	Phyllostomidae	Desmodus rotundus	NOC	Bennie, J. J., J. P. Duffy, R. Inger, and K. J. Gaston. 2014. Biogeography of time partitioning in mammals. Proc. Natl. Acad. Sci. 111:13727–13732.
Mammalia	Chiroptera	Phyllostomidae	Diaemus youngi	NOC	Bennie, J. J., J. P. Duffy, R. Inger, and K. J. Gaston. 2014. Biogeography of time partitioning in mammals. Proc. Natl. Acad. Sci. 111:13727–13732.
Mammalia	Chiroptera	Phyllostomidae	Diphylla ecaudata	NOC	Bennie, J. J., J. P. Duffy, R. Inger, and K. J. Gaston. 2014. Biogeography of time partitioning in mammals. Proc. Natl. Acad. Sci. 111:13727–13732.
Mammalia	Chiroptera	Phyllostomidae	Erophylla bombifrons	NOC	Bennie, J. J., J. P. Duffy, R. Inger, and K. J. Gaston. 2014. Biogeography of time partitioning in mammals. Proc. Natl. Acad. Sci. 111:13727–13732.
Mammalia	Chiroptera	Phyllostomidae	Erophylla sezekorni	DIU	Anderson, S. R., and J. J. Wiens. 2017. Out of the dark: 350 million years of conservatism and evolution in diel activity patterns in vertebrates. Evolution 71:1944–1959.
Mammalia	Chiroptera	Phyllostomidae	Glossophaga soricina	NOC	Bennie, J. J., J. P. Duffy, R. Inger, and K. J. Gaston. 2014. Biogeography of time partitioning in mammals. Proc. Natl. Acad. Sci. 111:13727–13732.
Mammalia	Chiroptera	Phyllostomidae	Koopmania concolor	NOC	Bennie, J. J., J. P. Duffy, R. Inger, and K. J. Gaston. 2014. Biogeography of time partitioning in mammals. Proc. Natl. Acad. Sci. 111:13727–13732.
Mammalia	Chiroptera	Phyllostomidae	Leptonycteris curasoae	NOC	Bennie, J. J., J. P. Duffy, R. Inger, and K. J. Gaston. 2014. Biogeography of time partitioning in mammals. Proc. Natl. Acad. Sci. 111:13727–13732.
Mammalia	Chiroptera	Phyllostomidae	Macrotus californicus	NOC	Anderson, S. R., and J. J. Wiens. 2017. Out of the dark: 350 million years of conservatism and evolution in diel activity patterns in vertebrates. Evolution 71:1944–1959.
Mammalia	Chiroptera	Phyllostomidae	Monophyllus redmani	NOC	Bennie, J. J., J. P. Duffy, R. Inger, and K. J. Gaston. 2014. Biogeography of time partitioning in mammals. Proc. Natl. Acad. Sci. 111:13727–13732.
Mammalia	Chiroptera	Phyllostomidae	Phyllostomus discolor	NOC	Bennie, J. J., J. P. Duffy, R. Inger, and K. J. Gaston. 2014. Biogeography of time partitioning in mammals. Proc. Natl. Acad. Sci. 111:13727–13732.
Mammalia	Chiroptera	Phyllostomidae	Phyllostomus hastatus	NOC	Bennie, J. J., J. P. Duffy, R. Inger, and K. J. Gaston. 2014. Biogeography of time partitioning in mammals. Proc. Natl. Acad. Sci. 111:13727–13732.
Mammalia	Chiroptera	Phyllostomidae	Platyrrhinus lineatus	NOC	Bennie, J. J., J. P. Duffy, R. Inger, and K. J. Gaston. 2014. Biogeography of time partitioning in mammals. Proc. Natl. Acad. Sci. 111:13727–13732.
Mammalia	Chiroptera	Phyllostomidae	Rhinophylla pumilio	NOC	Bennie, J. J., J. P. Duffy, R. Inger, and K. J. Gaston. 2014. Biogeography of time partitioning in mammals. Proc. Natl. Acad. Sci. 111:13727–13732.
Mammalia	Chiroptera	Phyllostomidae	Sturnira lilium	NOC	Bennie, J. J., J. P. Duffy, R. Inger, and K. J. Gaston. 2014. Biogeography of time partitioning in mammals. Proc. Natl. Acad. Sci. 111:13727–13732.
Mammalia	Chiroptera	Phyllostomidae	Tonatia bidens	NOC	Bennie, J. J., J. P. Duffy, R. Inger, and K. J. Gaston. 2014. Biogeography of time partitioning in mammals. Proc. Natl. Acad. Sci. 111:13727–13732.
Mammalia	Chiroptera	Phyllostomidae	Uroderma bilobatum	NOC	Bennie, J. J., J. P. Duffy, R. Inger, and K. J. Gaston. 2014. Biogeography of time partitioning in mammals. Proc. Natl. Acad. Sci. 111:13727–13732.
Mammalia	Chiroptera	Pteropodidae	Cynopterus brachyotis	NOC	Bennie, J. J., J. P. Duffy, R. Inger, and K. J. Gaston. 2014. Biogeography of time partitioning in mammals. Proc. Natl. Acad. Sci. 111:13727–13732.
Mammalia	Chiroptera	Pteropodidae	Dobsonia anderseni	NOC	Bennie, J. J., J. P. Duffy, R. Inger, and K. J. Gaston. 2014. Biogeography of time partitioning in mammals. Proc. Natl. Acad. Sci. 111:13727–13732.
Mammalia	Chiroptera	Pteropodidae	Dobsonia minor	NOC	Bennie, J. J., J. P. Duffy, R. Inger, and K. J. Gaston. 2014. Biogeography of time partitioning in mammals. Proc. Natl. Acad. Sci. 111:13727–13732.
Mammalia	Chiroptera	Pteropodidae	Dobsonia moluccensis	NOC	Bennie, J. J., J. P. Duffy, R. Inger, and K. J. Gaston. 2014. Biogeography of time partitioning in mammals. Proc. Natl. Acad. Sci. 111:13727–13732.
Mammalia	Chiroptera	Pteropodidae	Dobsonia praedatrix	NOC	Bennie, J. J., J. P. Duffy, R. Inger, and K. J. Gaston. 2014. Biogeography of time partitioning in mammals. Proc. Natl. Acad. Sci. 111:13727–13732.
Mammalia	Chiroptera	Pteropodidae	Eonycteris spelaea	NOC	Bennie, J. J., J. P. Duffy, R. Inger, and K. J. Gaston. 2014. Biogeography of time partitioning in mammals. Proc. Natl. Acad. Sci. 111:13727–13732.
Mammalia	Chiroptera	Pteropodidae	Macroglossus minimus	NOC	Bennie, J. J., J. P. Duffy, R. Inger, and K. J. Gaston. 2014. Biogeography of time partitioning in mammals. Proc. Natl. Acad. Sci. 111:13727–13732.
Mammalia	Chiroptera	Pteropodidae	Melonycteris melanops	NOC	Bennie, J. J., J. P. Duffy, R. Inger, and K. J. Gaston. 2014. Biogeography of time partitioning in mammals. Proc. Natl. Acad. Sci. 111:13727–13732.
Mammalia	Chiroptera	Pteropodidae	Nyctimene albiventer	NOC	Bennie, J. J., J. P. Duffy, R. Inger, and K. J. Gaston. 2014. Biogeography of time partitioning in mammals. Proc. Natl. Acad. Sci. 111:13727–13732.
Mammalia	Chiroptera	Pteropodidae	Nyctimene cyclotis	NOC	Bennie, J. J., J. P. Duffy, R. Inger, and K. J. Gaston. 2014. Biogeography of time partitioning in mammals. Proc. Natl. Acad. Sci. 111:13727–13732.
Mammalia	Chiroptera	Pteropodidae	Nyctimene major	NOC	Bennie, J. J., J. P. Duffy, R. Inger, and K. J. Gaston. 2014. Biogeography of time partitioning in mammals. Proc. Natl. Acad. Sci. 111:13727–13732.
Mammalia	Chiroptera	Pteropodidae	Paranyctimene raptor	NOC	Bennie, J. J., J. P. Duffy, R. Inger, and K. J. Gaston. 2014. Biogeography of time partitioning in mammals. Proc. Natl. Acad. Sci. 111:13727–13732.
Mammalia	Chiroptera	Pteropodidae	Pteropus hypomelanus	NOC	Bennie, J. J., J. P. Duffy, R. Inger, and K. J. Gaston. 2014. Biogeography of time partitioning in mammals. Proc. Natl. Acad. Sci. 111:13727–13732.
Mammalia	Chiroptera	Pteropodidae	Pteropus medius	NOC	Anderson, S. R., and J. J. Wiens. 2017. Out of the dark: 350 million years of conservatism and evolution in diel activity patterns in vertebrates. Evolution 71:1944–1959.
Mammalia	Chiroptera	Pteropodidae	Pteropus poliocephalus	NOC	Bennie, J. J., J. P. Duffy, R. Inger, and K. J. Gaston. 2014. Biogeography of time partitioning in mammals. Proc. Natl. Acad. Sci. 111:13727–13732.
Mammalia	Chiroptera	Pteropodidae	Pteropus pumilus	NOC	Bennie, J. J., J. P. Duffy, R. Inger, and K. J. Gaston. 2014. Biogeography of time partitioning in mammals. Proc. Natl. Acad. Sci. 111:13727–13732.
Mammalia	Chiroptera	Pteropodidae	Pteropus rodricensis	NOC	Bennie, J. J., J. P. Duffy, R. Inger, and K. J. Gaston. 2014. Biogeography of time partitioning in mammals. Proc. Natl. Acad. Sci. 111:13727–13732.
Mammalia	Chiroptera	Pteropodidae	Pteropus scapulatus	NOC	Bennie, J. J., J. P. Duffy, R. Inger, and K. J. Gaston. 2014. Biogeography of time partitioning in mammals. Proc. Natl. Acad. Sci. 111:13727–13732.
Mammalia	Chiroptera	Pteropodidae	Pteropus vampyrus	NOC	Bennie, J. J., J. P. Duffy, R. Inger, and K. J. Gaston. 2014. Biogeography of time partitioning in mammals. Proc. Natl. Acad. Sci. 111:13727–13732.
Mammalia	Chiroptera	Pteropodidae	Rousettus aegyptiacus	NOC	Anderson, S. R., and J. J. Wiens. 2017. Out of the dark: 350 million years of conservatism and evolution in diel activity patterns in vertebrates. Evolution 71:1944–1959.
Mammalia	Chiroptera	Pteropodidae	Rousettus amplexicaudatus	NOC	Bennie, J. J., J. P. Duffy, R. Inger, and K. J. Gaston. 2014. Biogeography of time partitioning in mammals. Proc. Natl. Acad. Sci. 111:13727–13732.
Mammalia	Chiroptera	Pteropodidae	Syconycteris australis	NOC	Bennie, J. J., J. P. Duffy, R. Inger, and K. J. Gaston. 2014. Biogeography of time partitioning in mammals. Proc. Natl. Acad. Sci. 111:13727–13732.
Mammalia	Chiroptera	Rhinolophidae	Rhinolophus ferrumequinum	NOC	Bennie, J. J., J. P. Duffy, R. Inger, and K. J. Gaston. 2014. Biogeography of time partitioning in mammals. Proc. Natl. Acad. Sci. 111:13727–13732.
Mammalia	Chiroptera	Rhinolophidae	Rhinolophus hipposideros	NOC	Bennie, J. J., J. P. Duffy, R. Inger, and K. J. Gaston. 2014. Biogeography of time partitioning in mammals. Proc. Natl. Acad. Sci. 111:13727–13732.
Mammalia	Chiroptera	Vespertilionidae	Chalinolobus gouldii	NOC	Bennie, J. J., J. P. Duffy, R. Inger, and K. J. Gaston. 2014. Biogeography of time partitioning in mammals. Proc. Natl. Acad. Sci. 111:13727–13732.
Mammalia	Chiroptera	Vespertilionidae	Eptesicus fuscus	NOC	Anderson, S. R., and J. J. Wiens. 2017. Out of the dark: 350 million years of conservatism and evolution in diel activity patterns in vertebrates. Evolution 71:1944–1959.
Mammalia	Chiroptera	Vespertilionidae	Histiotus velatus	NOC	Bennie, J. J., J. P. Duffy, R. Inger, and K. J. Gaston. 2014. Biogeography of time partitioning in mammals. Proc. Natl. Acad. Sci. 111:13727–13732.
Mammalia	Chiroptera	Vespertilionidae	Miniopterus australis	NOC	Bennie, J. J., J. P. Duffy, R. Inger, and K. J. Gaston. 2014. Biogeography of time partitioning in mammals. Proc. Natl. Acad. Sci. 111:13727–13732.
Mammalia	Chiroptera	Vespertilionidae	Miniopterus schreibersii	NOC	Bennie, J. J., J. P. Duffy, R. Inger, and K. J. Gaston. 2014. Biogeography of time partitioning in mammals. Proc. Natl. Acad. Sci. 111:13727–13732.
Mammalia	Chiroptera	Vespertilionidae	Myotis lucifugus	NOC	Anderson, S. R., and J. J. Wiens. 2017. Out of the dark: 350 million years of conservatism and evolution in diel activity patterns in vertebrates. Evolution 71:1944–1959.
Mammalia	Chiroptera	Vespertilionidae	Myotis myotis	NOC	Bennie, J. J., J. P. Duffy, R. Inger, and K. J. Gaston. 2014. Biogeography of time partitioning in mammals. Proc. Natl. Acad. Sci. 111:13727–13732.
Mammalia	Chiroptera	Vespertilionidae	Myotis sodalis	NOC	Bennie, J. J., J. P. Duffy, R. Inger, and K. J. Gaston. 2014. Biogeography of time partitioning in mammals. Proc. Natl. Acad. Sci. 111:13727–13732.
Mammalia	Chiroptera	Vespertilionidae	Nyctophilus geoffroyi	NOC	Bennie, J. J., J. P. Duffy, R. Inger, and K. J. Gaston. 2014. Biogeography of time partitioning in mammals. Proc. Natl. Acad. Sci. 111:13727–13732.
Mammalia	Chiroptera	Vespertilionidae	Plecotus auritus	NOC	Bennie, J. J., J. P. Duffy, R. Inger, and K. J. Gaston. 2014. Biogeography of time partitioning in mammals. Proc. Natl. Acad. Sci. 111:13727–13732.
Mammalia	Cingulata	Dasypodidae	Cabassous centralis	NOC	Bennie, J. J., J. P. Duffy, R. Inger, and K. J. Gaston. 2014. Biogeography of time partitioning in mammals. Proc. Natl. Acad. Sci. 111:13727–13732.
Mammalia	Cingulata	Dasypodidae	Chaetophractus nationi	ARR	Bennie, J. J., J. P. Duffy, R. Inger, and K. J. Gaston. 2014. Biogeography of time partitioning in mammals. Proc. Natl. Acad. Sci. 111:13727–13732.
Mammalia	Cingulata	Dasypodidae	Chaetophractus vellerosus	ARR	Redford, K. H., and F. J. Eisenberg. 1992. Mammals of the Neotropics, volume 2. The southern cone: Chile, Argentina, Uruguay, Paraguay. The University of Chicago Press, Chicago.
Mammalia	Cingulata	Dasypodidae	Chaetophractus villosus	ARR	Bennie, J. J., J. P. Duffy, R. Inger, and K. J. Gaston. 2014. Biogeography of time partitioning in mammals. Proc. Natl. Acad. Sci. 111:13727–13732.
Mammalia	Cingulata	Dasypodidae	Dasypus novemcinctus	NOC	Anderson, S. R., and J. J. Wiens. 2017. Out of the dark: 350 million years of conservatism and evolution in diel activity patterns in vertebrates. Evolution 71:1944–1959.
Mammalia	Cingulata	Dasypodidae	Euphractus sexcinctus	ARR	Redford, K. H., and F. J. Eisenberg. 1992. Mammals of the Neotropics, volume 2. The southern cone: Chile, Argentina, Uruguay, Paraguay. The University of Chicago Press, Chicago.
Mammalia	Cingulata	Dasypodidae	Priodontes maximus	NOC	Bennie, J. J., J. P. Duffy, R. Inger, and K. J. Gaston. 2014. Biogeography of time partitioning in mammals. Proc. Natl. Acad. Sci. 111:13727–13732.
Mammalia	Cingulata	Dasypodidae	Tolypeutes matacus	ARR	Bennie, J. J., J. P. Duffy, R. Inger, and K. J. Gaston. 2014. Biogeography of time partitioning in mammals. Proc. Natl. Acad. Sci. 111:13727–13732.
Mammalia	Cingulata	Dasypodidae	Zaedyus pichiy	NOC	Bennie, J. J., J. P. Duffy, R. Inger, and K. J. Gaston. 2014. Biogeography of time partitioning in mammals. Proc. Natl. Acad. Sci. 111:13727–13732.
Mammalia	Dasyuromorpha	Dasyuridae	Antechinomys laniger	NOC	Bennie, J. J., J. P. Duffy, R. Inger, and K. J. Gaston. 2014. Biogeography of time partitioning in mammals. Proc. Natl. Acad. Sci. 111:13727–13732.
Mammalia	Dasyuromorpha	Dasyuridae	Antechinus flavipes	NOC	Bennie, J. J., J. P. Duffy, R. Inger, and K. J. Gaston. 2014. Biogeography of time partitioning in mammals. Proc. Natl. Acad. Sci. 111:13727–13732.
Mammalia	Dasyuromorpha	Dasyuridae	Antechinus stuartii	NOC	Bennie, J. J., J. P. Duffy, R. Inger, and K. J. Gaston. 2014. Biogeography of time partitioning in mammals. Proc. Natl. Acad. Sci. 111:13727–13732.
Mammalia	Dasyuromorpha	Dasyuridae	Antechinus swainsonii	NOC	Bennie, J. J., J. P. Duffy, R. Inger, and K. J. Gaston. 2014. Biogeography of time partitioning in mammals. Proc. Natl. Acad. Sci. 111:13727–13732.
Mammalia	Dasyuromorpha	Dasyuridae	Dasycercus cristicauda	ARR	Bennie, J. J., J. P. Duffy, R. Inger, and K. J. Gaston. 2014. Biogeography of time partitioning in mammals. Proc. Natl. Acad. Sci. 111:13727–13732.
Mammalia	Dasyuromorpha	Dasyuridae	Dasyuroides byrnei	NOC	Bennie, J. J., J. P. Duffy, R. Inger, and K. J. Gaston. 2014. Biogeography of time partitioning in mammals. Proc. Natl. Acad. Sci. 111:13727–13732.
Mammalia	Dasyuromorpha	Dasyuridae	Dasyurus geoffroii	NOC	Bennie, J. J., J. P. Duffy, R. Inger, and K. J. Gaston. 2014. Biogeography of time partitioning in mammals. Proc. Natl. Acad. Sci. 111:13727–13732.
Mammalia	Dasyuromorpha	Dasyuridae	Dasyurus hallucatus	NOC	Bennie, J. J., J. P. Duffy, R. Inger, and K. J. Gaston. 2014. Biogeography of time partitioning in mammals. Proc. Natl. Acad. Sci. 111:13727–13732.
Mammalia	Dasyuromorpha	Dasyuridae	Dasyurus maculatus	NOC	Bennie, J. J., J. P. Duffy, R. Inger, and K. J. Gaston. 2014. Biogeography of time partitioning in mammals. Proc. Natl. Acad. Sci. 111:13727–13732.
Mammalia	Dasyuromorpha	Dasyuridae	Dasyurus viverrinus	NOC	Bennie, J. J., J. P. Duffy, R. Inger, and K. J. Gaston. 2014. Biogeography of time partitioning in mammals. Proc. Natl. Acad. Sci. 111:13727–13732.
Mammalia	Dasyuromorpha	Dasyuridae	Ningaui yvonneae	NOC	Bennie, J. J., J. P. Duffy, R. Inger, and K. J. Gaston. 2014. Biogeography of time partitioning in mammals. Proc. Natl. Acad. Sci. 111:13727–13732.
Mammalia	Dasyuromorpha	Dasyuridae	Phascogale tapoatafa	NOC	Bennie, J. J., J. P. Duffy, R. Inger, and K. J. Gaston. 2014. Biogeography of time partitioning in mammals. Proc. Natl. Acad. Sci. 111:13727–13732.
Mammalia	Dasyuromorpha	Dasyuridae	Planigale gilesi	ARR	Bennie, J. J., J. P. Duffy, R. Inger, and K. J. Gaston. 2014. Biogeography of time partitioning in mammals. Proc. Natl. Acad. Sci. 111:13727–13732.
Mammalia	Dasyuromorpha	Dasyuridae	Planigale maculata	NOC	Bennie, J. J., J. P. Duffy, R. Inger, and K. J. Gaston. 2014. Biogeography of time partitioning in mammals. Proc. Natl. Acad. Sci. 111:13727–13732.
Mammalia	Dasyuromorpha	Dasyuridae	Planigale tenuirostris	NOC	Bennie, J. J., J. P. Duffy, R. Inger, and K. J. Gaston. 2014. Biogeography of time partitioning in mammals. Proc. Natl. Acad. Sci. 111:13727–13732.
Mammalia	Dasyuromorpha	Dasyuridae	Pseudantechinus macdonnellensis	NOC	Bennie, J. J., J. P. Duffy, R. Inger, and K. J. Gaston. 2014. Biogeography of time partitioning in mammals. Proc. Natl. Acad. Sci. 111:13727–13732.
Mammalia	Dasyuromorpha	Dasyuridae	Sarcophilus harrisii	NOC	Bennie, J. J., J. P. Duffy, R. Inger, and K. J. Gaston. 2014. Biogeography of time partitioning in mammals. Proc. Natl. Acad. Sci. 111:13727–13732.
Mammalia	Dasyuromorpha	Dasyuridae	Sminthopsis crassicaudata	NOC	Bennie, J. J., J. P. Duffy, R. Inger, and K. J. Gaston. 2014. Biogeography of time partitioning in mammals. Proc. Natl. Acad. Sci. 111:13727–13732.
Mammalia	Dasyuromorpha	Dasyuridae	Sminthopsis macroura	NOC	Bennie, J. J., J. P. Duffy, R. Inger, and K. J. Gaston. 2014. Biogeography of time partitioning in mammals. Proc. Natl. Acad. Sci. 111:13727–13732.
Mammalia	Dasyuromorpha	Dasyuridae	Sminthopsis murina	NOC	Bennie, J. J., J. P. Duffy, R. Inger, and K. J. Gaston. 2014. Biogeography of time partitioning in mammals. Proc. Natl. Acad. Sci. 111:13727–13732.
Mammalia	Dasyuromorpha	Myrmecobiidae	Myrmecobius fasciatus	DIU	Anderson, S. R., and J. J. Wiens. 2017. Out of the dark: 350 million years of conservatism and evolution in diel activity patterns in vertebrates. Evolution 71:1944–1959.
Mammalia	Didelphimorphia	Didelphidae	Caluromys derbianus	NOC	Bennie, J. J., J. P. Duffy, R. Inger, and K. J. Gaston. 2014. Biogeography of time partitioning in mammals. Proc. Natl. Acad. Sci. 111:13727–13732.
Mammalia	Didelphimorphia	Didelphidae	Chironectes minimus	NOC	Bennie, J. J., J. P. Duffy, R. Inger, and K. J. Gaston. 2014. Biogeography of time partitioning in mammals. Proc. Natl. Acad. Sci. 111:13727–13732.
Mammalia	Didelphimorphia	Didelphidae	Didelphis marsupialis	NOC	Bennie, J. J., J. P. Duffy, R. Inger, and K. J. Gaston. 2014. Biogeography of time partitioning in mammals. Proc. Natl. Acad. Sci. 111:13727–13732.
Mammalia	Didelphimorphia	Didelphidae	Didelphis virginiana	NOC	Anderson, S. R., and J. J. Wiens. 2017. Out of the dark: 350 million years of conservatism and evolution in diel activity patterns in vertebrates. Evolution 71:1944–1959.
Mammalia	Didelphimorphia	Didelphidae	Gracilinanus microtarsus	NOC	Jones, K. E., J. Bielby, M. Cardillo, S. A. Fritz, J. O’Dell, C. D. L. Orme, K. Safi, W. Sechrest, E. H. Boakes, C. Carbone, C. Connolly, M. J. Cutts, J. K. Foster, R. Grenyer, M. Habib, C. A. Plaster, S. A. Price, E. A. Rigby, J. Rist, A. Teacher, O. R. P. Bininda-Emonds, J. L. Gittleman, G. M. Mace, and A. Purvis. 2009. PanTHERIA: a species-level database of life history, ecology, and geography…
Mammalia	Didelphimorphia	Didelphidae	Lutreolina crassicaudata	NOC	Jones, K. E., J. Bielby, M. Cardillo, S. A. Fritz, J. O’Dell, C. D. L. Orme, K. Safi, W. Sechrest, E. H. Boakes, C. Carbone, C. Connolly, M. J. Cutts, J. K. Foster, R. Grenyer, M. Habib, C. A. Plaster, S. A. Price, E. A. Rigby, J. Rist, A. Teacher, O. R. P. Bininda-Emonds, J. L. Gittleman, G. M. Mace, and A. Purvis. 2009. PanTHERIA: a species-level database of life history, ecology, and geography…
Mammalia	Didelphimorphia	Didelphidae	Marmosa robinsoni	NOC	Jones, K. E., J. Bielby, M. Cardillo, S. A. Fritz, J. O’Dell, C. D. L. Orme, K. Safi, W. Sechrest, E. H. Boakes, C. Carbone, C. Connolly, M. J. Cutts, J. K. Foster, R. Grenyer, M. Habib, C. A. Plaster, S. A. Price, E. A. Rigby, J. Rist, A. Teacher, O. R. P. Bininda-Emonds, J. L. Gittleman, G. M. Mace, and A. Purvis. 2009. PanTHERIA: a species-level database of life history, ecology, and geography…
Mammalia	Didelphimorphia	Didelphidae	Metachirus nudicaudatus	NOC	Bennie, J. J., J. P. Duffy, R. Inger, and K. J. Gaston. 2014. Biogeography of time partitioning in mammals. Proc. Natl. Acad. Sci. 111:13727–13732.
Mammalia	Didelphimorphia	Didelphidae	Monodelphis brevicaudata	NOC	Bennie, J. J., J. P. Duffy, R. Inger, and K. J. Gaston. 2014. Biogeography of time partitioning in mammals. Proc. Natl. Acad. Sci. 111:13727–13732.
Mammalia	Didelphimorphia	Didelphidae	Monodelphis domestica	NOC	Anderson, S. R., and J. J. Wiens. 2017. Out of the dark: 350 million years of conservatism and evolution in diel activity patterns in vertebrates. Evolution 71:1944–1959.
Mammalia	Didelphimorphia	Didelphidae	Philander opossum	NOC	Bennie, J. J., J. P. Duffy, R. Inger, and K. J. Gaston. 2014. Biogeography of time partitioning in mammals. Proc. Natl. Acad. Sci. 111:13727–13732.
Mammalia	Diprotodontia	Burramyidae	Burramys parvus	NOC	Jones, K. E., J. Bielby, M. Cardillo, S. A. Fritz, J. O’Dell, C. D. L. Orme, K. Safi, W. Sechrest, E. H. Boakes, C. Carbone, C. Connolly, M. J. Cutts, J. K. Foster, R. Grenyer, M. Habib, C. A. Plaster, S. A. Price, E. A. Rigby, J. Rist, A. Teacher, O. R. P. Bininda-Emonds, J. L. Gittleman, G. M. Mace, and A. Purvis. 2009. PanTHERIA: a species-level database of life history, ecology, and geography…
Mammalia	Diprotodontia	Burramyidae	Cercartetus concinnus	NOC	Jones, K. E., J. Bielby, M. Cardillo, S. A. Fritz, J. O’Dell, C. D. L. Orme, K. Safi, W. Sechrest, E. H. Boakes, C. Carbone, C. Connolly, M. J. Cutts, J. K. Foster, R. Grenyer, M. Habib, C. A. Plaster, S. A. Price, E. A. Rigby, J. Rist, A. Teacher, O. R. P. Bininda-Emonds, J. L. Gittleman, G. M. Mace, and A. Purvis. 2009. PanTHERIA: a species-level database of life history, ecology, and geography…
Mammalia	Diprotodontia	Burramyidae	Cercartetus lepidus	NOC	Jones, K. E., J. Bielby, M. Cardillo, S. A. Fritz, J. O’Dell, C. D. L. Orme, K. Safi, W. Sechrest, E. H. Boakes, C. Carbone, C. Connolly, M. J. Cutts, J. K. Foster, R. Grenyer, M. Habib, C. A. Plaster, S. A. Price, E. A. Rigby, J. Rist, A. Teacher, O. R. P. Bininda-Emonds, J. L. Gittleman, G. M. Mace, and A. Purvis. 2009. PanTHERIA: a species-level database of life history, ecology, and geography…
Mammalia	Diprotodontia	Burramyidae	Cercartetus nanus	NOC	Anderson, S. R., and J. J. Wiens. 2017. Out of the dark: 350 million years of conservatism and evolution in diel activity patterns in vertebrates. Evolution 71:1944–1959.
Mammalia	Diprotodontia	Macropodidae	Dendrolagus matschiei	ARR	Bennie, J. J., J. P. Duffy, R. Inger, and K. J. Gaston. 2014. Biogeography of time partitioning in mammals. Proc. Natl. Acad. Sci. 111:13727–13732.
Mammalia	Diprotodontia	Macropodidae	Lagorchestes conspicillatus	NOC	Bennie, J. J., J. P. Duffy, R. Inger, and K. J. Gaston. 2014. Biogeography of time partitioning in mammals. Proc. Natl. Acad. Sci. 111:13727–13732.
Mammalia	Diprotodontia	Macropodidae	Macropus fuliginosus	NOC	Jones, K. E., J. Bielby, M. Cardillo, S. A. Fritz, J. O’Dell, C. D. L. Orme, K. Safi, W. Sechrest, E. H. Boakes, C. Carbone, C. Connolly, M. J. Cutts, J. K. Foster, R. Grenyer, M. Habib, C. A. Plaster, S. A. Price, E. A. Rigby, J. Rist, A. Teacher, O. R. P. Bininda-Emonds, J. L. Gittleman, G. M. Mace, and A. Purvis. 2009. PanTHERIA: a species-level database of life history, ecology, and geography…
Mammalia	Diprotodontia	Macropodidae	Macropus giganteus	NOC	Bennie, J. J., J. P. Duffy, R. Inger, and K. J. Gaston. 2014. Biogeography of time partitioning in mammals. Proc. Natl. Acad. Sci. 111:13727–13732.
Mammalia	Diprotodontia	Macropodidae	Notamacropus agilis	NOC	Bennie, J. J., J. P. Duffy, R. Inger, and K. J. Gaston. 2014. Biogeography of time partitioning in mammals. Proc. Natl. Acad. Sci. 111:13727–13732.
Mammalia	Diprotodontia	Macropodidae	Notamacropus dorsalis	NOC	Bennie, J. J., J. P. Duffy, R. Inger, and K. J. Gaston. 2014. Biogeography of time partitioning in mammals. Proc. Natl. Acad. Sci. 111:13727–13732.
Mammalia	Diprotodontia	Macropodidae	Notamacropus eugenii	NOC	Anderson, S. R., and J. J. Wiens. 2017. Out of the dark: 350 million years of conservatism and evolution in diel activity patterns in vertebrates. Evolution 71:1944–1959.
Mammalia	Diprotodontia	Macropodidae	Notamacropus parryi	NOC	Jones, K. E., J. Bielby, M. Cardillo, S. A. Fritz, J. O’Dell, C. D. L. Orme, K. Safi, W. Sechrest, E. H. Boakes, C. Carbone, C. Connolly, M. J. Cutts, J. K. Foster, R. Grenyer, M. Habib, C. A. Plaster, S. A. Price, E. A. Rigby, J. Rist, A. Teacher, O. R. P. Bininda-Emonds, J. L. Gittleman, G. M. Mace, and A. Purvis. 2009. PanTHERIA: a species-level database of life history, ecology, and geography…
Mammalia	Diprotodontia	Macropodidae	Notamacropus rufogriseus	NOC	Jones, K. E., J. Bielby, M. Cardillo, S. A. Fritz, J. O’Dell, C. D. L. Orme, K. Safi, W. Sechrest, E. H. Boakes, C. Carbone, C. Connolly, M. J. Cutts, J. K. Foster, R. Grenyer, M. Habib, C. A. Plaster, S. A. Price, E. A. Rigby, J. Rist, A. Teacher, O. R. P. Bininda-Emonds, J. L. Gittleman, G. M. Mace, and A. Purvis. 2009. PanTHERIA: a species-level database of life history, ecology, and geography…
Mammalia	Diprotodontia	Macropodidae	Osphranter robustus	NOC	Bennie, J. J., J. P. Duffy, R. Inger, and K. J. Gaston. 2014. Biogeography of time partitioning in mammals. Proc. Natl. Acad. Sci. 111:13727–13732.
Mammalia	Diprotodontia	Macropodidae	Osphranter rufus	NOC	Jones, K. E., J. Bielby, M. Cardillo, S. A. Fritz, J. O’Dell, C. D. L. Orme, K. Safi, W. Sechrest, E. H. Boakes, C. Carbone, C. Connolly, M. J. Cutts, J. K. Foster, R. Grenyer, M. Habib, C. A. Plaster, S. A. Price, E. A. Rigby, J. Rist, A. Teacher, O. R. P. Bininda-Emonds, J. L. Gittleman, G. M. Mace, and A. Purvis. 2009. PanTHERIA: a species-level database of life history, ecology, and geography…
Mammalia	Diprotodontia	Macropodidae	Setonix brachyurus	NOC	Jones, K. E., J. Bielby, M. Cardillo, S. A. Fritz, J. O’Dell, C. D. L. Orme, K. Safi, W. Sechrest, E. H. Boakes, C. Carbone, C. Connolly, M. J. Cutts, J. K. Foster, R. Grenyer, M. Habib, C. A. Plaster, S. A. Price, E. A. Rigby, J. Rist, A. Teacher, O. R. P. Bininda-Emonds, J. L. Gittleman, G. M. Mace, and A. Purvis. 2009. PanTHERIA: a species-level database of life history, ecology, and geography…
Mammalia	Diprotodontia	Macropodidae	Wallabia bicolor	NOC	Jones, K. E., J. Bielby, M. Cardillo, S. A. Fritz, J. O’Dell, C. D. L. Orme, K. Safi, W. Sechrest, E. H. Boakes, C. Carbone, C. Connolly, M. J. Cutts, J. K. Foster, R. Grenyer, M. Habib, C. A. Plaster, S. A. Price, E. A. Rigby, J. Rist, A. Teacher, O. R. P. Bininda-Emonds, J. L. Gittleman, G. M. Mace, and A. Purvis. 2009. PanTHERIA: a species-level database of life history, ecology, and geography…
Mammalia	Diprotodontia	Petauridae	Petaurus breviceps	NOC	Anderson, S. R., and J. J. Wiens. 2017. Out of the dark: 350 million years of conservatism and evolution in diel activity patterns in vertebrates. Evolution 71:1944–1959.
Mammalia	Diprotodontia	Petauridae	Petaurus norfolcensis	NOC	Jones, K. E., J. Bielby, M. Cardillo, S. A. Fritz, J. O’Dell, C. D. L. Orme, K. Safi, W. Sechrest, E. H. Boakes, C. Carbone, C. Connolly, M. J. Cutts, J. K. Foster, R. Grenyer, M. Habib, C. A. Plaster, S. A. Price, E. A. Rigby, J. Rist, A. Teacher, O. R. P. Bininda-Emonds, J. L. Gittleman, G. M. Mace, and A. Purvis. 2009. PanTHERIA: a species-level database of life history, ecology, and geography…
Mammalia	Diprotodontia	Phalangeridae	Acrobates pygmaeus	NOC	Anderson, S. R., and J. J. Wiens. 2017. Out of the dark: 350 million years of conservatism and evolution in diel activity patterns in vertebrates. Evolution 71:1944–1959.
Mammalia	Diprotodontia	Phalangeridae	Spilocuscus maculatus	NOC	Jones, K. E., J. Bielby, M. Cardillo, S. A. Fritz, J. O’Dell, C. D. L. Orme, K. Safi, W. Sechrest, E. H. Boakes, C. Carbone, C. Connolly, M. J. Cutts, J. K. Foster, R. Grenyer, M. Habib, C. A. Plaster, S. A. Price, E. A. Rigby, J. Rist, A. Teacher, O. R. P. Bininda-Emonds, J. L. Gittleman, G. M. Mace, and A. Purvis. 2009. PanTHERIA: a species-level database of life history, ecology, and geography…
Mammalia	Diprotodontia	Phalangeridae	Trichosurus caninus	NOC	Jones, K. E., J. Bielby, M. Cardillo, S. A. Fritz, J. O’Dell, C. D. L. Orme, K. Safi, W. Sechrest, E. H. Boakes, C. Carbone, C. Connolly, M. J. Cutts, J. K. Foster, R. Grenyer, M. Habib, C. A. Plaster, S. A. Price, E. A. Rigby, J. Rist, A. Teacher, O. R. P. Bininda-Emonds, J. L. Gittleman, G. M. Mace, and A. Purvis. 2009. PanTHERIA: a species-level database of life history, ecology, and geography…
Mammalia	Diprotodontia	Phalangeridae	Trichosurus vulpecula	NOC	Anderson, S. R., and J. J. Wiens. 2017. Out of the dark: 350 million years of conservatism and evolution in diel activity patterns in vertebrates. Evolution 71:1944–1959.
Mammalia	Diprotodontia	Phascolarctidae	Phascolarctos cinereus	NOC	Anderson, S. R., and J. J. Wiens. 2017. Out of the dark: 350 million years of conservatism and evolution in diel activity patterns in vertebrates. Evolution 71:1944–1959.
Mammalia	Diprotodontia	Potoroidae	Aepyprymnus rufescens	NOC	Anderson, S. R., and J. J. Wiens. 2017. Out of the dark: 350 million years of conservatism and evolution in diel activity patterns in vertebrates. Evolution 71:1944–1959.
Mammalia	Diprotodontia	Potoroidae	Bettongia gaimardi	NOC	Jones, K. E., J. Bielby, M. Cardillo, S. A. Fritz, J. O’Dell, C. D. L. Orme, K. Safi, W. Sechrest, E. H. Boakes, C. Carbone, C. Connolly, M. J. Cutts, J. K. Foster, R. Grenyer, M. Habib, C. A. Plaster, S. A. Price, E. A. Rigby, J. Rist, A. Teacher, O. R. P. Bininda-Emonds, J. L. Gittleman, G. M. Mace, and A. Purvis. 2009. PanTHERIA: a species-level database of life history, ecology, and geography…
Mammalia	Diprotodontia	Potoroidae	Bettongia penicillata	NOC	Jones, K. E., J. Bielby, M. Cardillo, S. A. Fritz, J. O’Dell, C. D. L. Orme, K. Safi, W. Sechrest, E. H. Boakes, C. Carbone, C. Connolly, M. J. Cutts, J. K. Foster, R. Grenyer, M. Habib, C. A. Plaster, S. A. Price, E. A. Rigby, J. Rist, A. Teacher, O. R. P. Bininda-Emonds, J. L. Gittleman, G. M. Mace, and A. Purvis. 2009. PanTHERIA: a species-level database of life history, ecology, and geography…
Mammalia	Diprotodontia	Potoroidae	Potorous tridactylus	NOC	Jones, K. E., J. Bielby, M. Cardillo, S. A. Fritz, J. O’Dell, C. D. L. Orme, K. Safi, W. Sechrest, E. H. Boakes, C. Carbone, C. Connolly, M. J. Cutts, J. K. Foster, R. Grenyer, M. Habib, C. A. Plaster, S. A. Price, E. A. Rigby, J. Rist, A. Teacher, O. R. P. Bininda-Emonds, J. L. Gittleman, G. M. Mace, and A. Purvis. 2009. PanTHERIA: a species-level database of life history, ecology, and geography…
Mammalia	Diprotodontia	Pseudocheiridae	Petauroides volans	NOC	Jones, K. E., J. Bielby, M. Cardillo, S. A. Fritz, J. O’Dell, C. D. L. Orme, K. Safi, W. Sechrest, E. H. Boakes, C. Carbone, C. Connolly, M. J. Cutts, J. K. Foster, R. Grenyer, M. Habib, C. A. Plaster, S. A. Price, E. A. Rigby, J. Rist, A. Teacher, O. R. P. Bininda-Emonds, J. L. Gittleman, G. M. Mace, and A. Purvis. 2009. PanTHERIA: a species-level database of life history, ecology, and geography…
Mammalia	Diprotodontia	Pseudocheiridae	Pseudocheirus peregrinus	NOC	Bennie, J. J., J. P. Duffy, R. Inger, and K. J. Gaston. 2014. Biogeography of time partitioning in mammals. Proc. Natl. Acad. Sci. 111:13727–13732.
Mammalia	Diprotodontia	Tarsipedidae	Tarsipes rostratus	NOC	Anderson, S. R., and J. J. Wiens. 2017. Out of the dark: 350 million years of conservatism and evolution in diel activity patterns in vertebrates. Evolution 71:1944–1959.
Mammalia	Diprotodontia	Vombatidae	Lasiorhinus latifrons	NOC	Jones, K. E., J. Bielby, M. Cardillo, S. A. Fritz, J. O’Dell, C. D. L. Orme, K. Safi, W. Sechrest, E. H. Boakes, C. Carbone, C. Connolly, M. J. Cutts, J. K. Foster, R. Grenyer, M. Habib, C. A. Plaster, S. A. Price, E. A. Rigby, J. Rist, A. Teacher, O. R. P. Bininda-Emonds, J. L. Gittleman, G. M. Mace, and A. Purvis. 2009. PanTHERIA: a species-level database of life history, ecology, and geography…
Mammalia	Eulipotyphla	Erinaceidae	Atelerix albiventris	NOC	Jones, K. E., J. Bielby, M. Cardillo, S. A. Fritz, J. O’Dell, C. D. L. Orme, K. Safi, W. Sechrest, E. H. Boakes, C. Carbone, C. Connolly, M. J. Cutts, J. K. Foster, R. Grenyer, M. Habib, C. A. Plaster, S. A. Price, E. A. Rigby, J. Rist, A. Teacher, O. R. P. Bininda-Emonds, J. L. Gittleman, G. M. Mace, and A. Purvis. 2009. PanTHERIA: a species-level database of life history, ecology, and geography…
Mammalia	Eulipotyphla	Erinaceidae	Echinosorex gymnura	NOC	Bennie, J. J., J. P. Duffy, R. Inger, and K. J. Gaston. 2014. Biogeography of time partitioning in mammals. Proc. Natl. Acad. Sci. 111:13727–13732.
Mammalia	Eulipotyphla	Erinaceidae	Erinaceus concolor	NOC	Bennie, J. J., J. P. Duffy, R. Inger, and K. J. Gaston. 2014. Biogeography of time partitioning in mammals. Proc. Natl. Acad. Sci. 111:13727–13732.
Mammalia	Eulipotyphla	Erinaceidae	Erinaceus europaeus	CRE	Anderson, S. R., and J. J. Wiens. 2017. Out of the dark: 350 million years of conservatism and evolution in diel activity patterns in vertebrates. Evolution 71:1944–1959.
Mammalia	Eulipotyphla	Erinaceidae	Hemiechinus auritus	NOC	Jones, K. E., J. Bielby, M. Cardillo, S. A. Fritz, J. O’Dell, C. D. L. Orme, K. Safi, W. Sechrest, E. H. Boakes, C. Carbone, C. Connolly, M. J. Cutts, J. K. Foster, R. Grenyer, M. Habib, C. A. Plaster, S. A. Price, E. A. Rigby, J. Rist, A. Teacher, O. R. P. Bininda-Emonds, J. L. Gittleman, G. M. Mace, and A. Purvis. 2009. PanTHERIA: a species-level database of life history, ecology, and geography…
Mammalia	Eulipotyphla	Erinaceidae	Hylomys suillus	ARR	Bennie, J. J., J. P. Duffy, R. Inger, and K. J. Gaston. 2014. Biogeography of time partitioning in mammals. Proc. Natl. Acad. Sci. 111:13727–13732.
Mammalia	Eulipotyphla	Erinaceidae	Paraechinus aethiopicus	NOC	Jones, K. E., J. Bielby, M. Cardillo, S. A. Fritz, J. O’Dell, C. D. L. Orme, K. Safi, W. Sechrest, E. H. Boakes, C. Carbone, C. Connolly, M. J. Cutts, J. K. Foster, R. Grenyer, M. Habib, C. A. Plaster, S. A. Price, E. A. Rigby, J. Rist, A. Teacher, O. R. P. Bininda-Emonds, J. L. Gittleman, G. M. Mace, and A. Purvis. 2009. PanTHERIA: a species-level database of life history, ecology, and geography…
Mammalia	Eulipotyphla	Soricidae	Blarina brevicauda	NOC	Jones, K. E., J. Bielby, M. Cardillo, S. A. Fritz, J. O’Dell, C. D. L. Orme, K. Safi, W. Sechrest, E. H. Boakes, C. Carbone, C. Connolly, M. J. Cutts, J. K. Foster, R. Grenyer, M. Habib, C. A. Plaster, S. A. Price, E. A. Rigby, J. Rist, A. Teacher, O. R. P. Bininda-Emonds, J. L. Gittleman, G. M. Mace, and A. Purvis. 2009. PanTHERIA: a species-level database of life history, ecology, and geography…
Mammalia	Eulipotyphla	Soricidae	Blarina carolinensis	ARR	Bennie, J. J., J. P. Duffy, R. Inger, and K. J. Gaston. 2014. Biogeography of time partitioning in mammals. Proc. Natl. Acad. Sci. 111:13727–13732.
Mammalia	Eulipotyphla	Soricidae	Crocidura crossei	NOC	Thomas, J. A., C. F. Moss, and M. Vater. 2004. Echolocation in Bats and Dolphins. University of Chicago Press, Chicago.	Based on description of Soricidae
Mammalia	Eulipotyphla	Soricidae	Crocidura hildegardeae	NOC	Kingdon, J., D. Happold, T. Butynski, M. Hoffmann, M. Happold, and J. Kalina. 2013. Mammals of Africa, Volumes 1-6. Bloomsbury Publishing, London.
Mammalia	Eulipotyphla	Soricidae	Crocidura luna	NOC	Bennie, J. J., J. P. Duffy, R. Inger, and K. J. Gaston. 2014. Biogeography of time partitioning in mammals. Proc. Natl. Acad. Sci. 111:13727–13732.
Mammalia	Eulipotyphla	Soricidae	Crocidura olivieri	NOC	Kingdon, J., D. Happold, T. Butynski, M. Hoffmann, M. Happold, and J. Kalina. 2013. Mammals of Africa, Volumes 1-6. Bloomsbury Publishing, London.
Mammalia	Eulipotyphla	Soricidae	Crocidura poensis	NOC	Kingdon, J., D. Happold, T. Butynski, M. Hoffmann, M. Happold, and J. Kalina. 2013. Mammals of Africa, Volumes 1-6. Bloomsbury Publishing, London.
Mammalia	Eulipotyphla	Soricidae	Crocidura russula	ARR	Bennie, J. J., J. P. Duffy, R. Inger, and K. J. Gaston. 2014. Biogeography of time partitioning in mammals. Proc. Natl. Acad. Sci. 111:13727–13732.
Mammalia	Eulipotyphla	Soricidae	Crocidura suaveolens	DIU	Bennie, J. J., J. P. Duffy, R. Inger, and K. J. Gaston. 2014. Biogeography of time partitioning in mammals. Proc. Natl. Acad. Sci. 111:13727–13732.
Mammalia	Eulipotyphla	Soricidae	Crocidura viaria	NOC	Kingdon, J., D. Happold, T. Butynski, M. Hoffmann, M. Happold, and J. Kalina. 2013. Mammals of Africa, Volumes 1-6. Bloomsbury Publishing, London.
Mammalia	Eulipotyphla	Soricidae	Cryptotis parva	ARR	Bennie, J. J., J. P. Duffy, R. Inger, and K. J. Gaston. 2014. Biogeography of time partitioning in mammals. Proc. Natl. Acad. Sci. 111:13727–13732.
Mammalia	Eulipotyphla	Soricidae	Neomys fodiens	ARR	Bennie, J. J., J. P. Duffy, R. Inger, and K. J. Gaston. 2014. Biogeography of time partitioning in mammals. Proc. Natl. Acad. Sci. 111:13727–13732.
Mammalia	Eulipotyphla	Soricidae	Notiosorex crawfordi	ARR	Bennie, J. J., J. P. Duffy, R. Inger, and K. J. Gaston. 2014. Biogeography of time partitioning in mammals. Proc. Natl. Acad. Sci. 111:13727–13732.
Mammalia	Eulipotyphla	Soricidae	Sorex alpinus	ARR	Bennie, J. J., J. P. Duffy, R. Inger, and K. J. Gaston. 2014. Biogeography of time partitioning in mammals. Proc. Natl. Acad. Sci. 111:13727–13732.
Mammalia	Eulipotyphla	Soricidae	Sorex cinereus	ARR	Bennie, J. J., J. P. Duffy, R. Inger, and K. J. Gaston. 2014. Biogeography of time partitioning in mammals. Proc. Natl. Acad. Sci. 111:13727–13732.
Mammalia	Eulipotyphla	Soricidae	Sorex coronatus	ARR	Bennie, J. J., J. P. Duffy, R. Inger, and K. J. Gaston. 2014. Biogeography of time partitioning in mammals. Proc. Natl. Acad. Sci. 111:13727–13732.
Mammalia	Eulipotyphla	Soricidae	Sorex minutus	ARR	Bennie, J. J., J. P. Duffy, R. Inger, and K. J. Gaston. 2014. Biogeography of time partitioning in mammals. Proc. Natl. Acad. Sci. 111:13727–13732.
Mammalia	Eulipotyphla	Soricidae	Sorex palustris	ARR	Bennie, J. J., J. P. Duffy, R. Inger, and K. J. Gaston. 2014. Biogeography of time partitioning in mammals. Proc. Natl. Acad. Sci. 111:13727–13732.
Mammalia	Eulipotyphla	Soricidae	Sorex vagrans	ARR	Bennie, J. J., J. P. Duffy, R. Inger, and K. J. Gaston. 2014. Biogeography of time partitioning in mammals. Proc. Natl. Acad. Sci. 111:13727–13732.
Mammalia	Eulipotyphla	Soricidae	Suncus etruscus	NOC	Bennie, J. J., J. P. Duffy, R. Inger, and K. J. Gaston. 2014. Biogeography of time partitioning in mammals. Proc. Natl. Acad. Sci. 111:13727–13732.
Mammalia	Eulipotyphla	Soricidae	Suncus murinus	NOC	Bennie, J. J., J. P. Duffy, R. Inger, and K. J. Gaston. 2014. Biogeography of time partitioning in mammals. Proc. Natl. Acad. Sci. 111:13727–13732.
Mammalia	Eulipotyphla	Talpidae	Condylura cristata	ARR	Bennie, J. J., J. P. Duffy, R. Inger, and K. J. Gaston. 2014. Biogeography of time partitioning in mammals. Proc. Natl. Acad. Sci. 111:13727–13732.
Mammalia	Eulipotyphla	Talpidae	Neurotrichus gibbsii	ARR	Bennie, J. J., J. P. Duffy, R. Inger, and K. J. Gaston. 2014. Biogeography of time partitioning in mammals. Proc. Natl. Acad. Sci. 111:13727–13732.
Mammalia	Eulipotyphla	Talpidae	Scalopus aquaticus	ARR	Bennie, J. J., J. P. Duffy, R. Inger, and K. J. Gaston. 2014. Biogeography of time partitioning in mammals. Proc. Natl. Acad. Sci. 111:13727–13732.
Mammalia	Hyracoidea	Procaviidae	Heterohyrax brucei	DIU	Anderson, S. R., and J. J. Wiens. 2017. Out of the dark: 350 million years of conservatism and evolution in diel activity patterns in vertebrates. Evolution 71:1944–1959.
Mammalia	Hyracoidea	Procaviidae	Procavia capensis	DIU	Anderson, S. R., and J. J. Wiens. 2017. Out of the dark: 350 million years of conservatism and evolution in diel activity patterns in vertebrates. Evolution 71:1944–1959.
Mammalia	Lagomorpha	Leporidae	Lepus alleni	NOC	Bennie, J. J., J. P. Duffy, R. Inger, and K. J. Gaston. 2014. Biogeography of time partitioning in mammals. Proc. Natl. Acad. Sci. 111:13727–13732.
Mammalia	Lagomorpha	Leporidae	Lepus americanus	NOC	Jones, K. E., J. Bielby, M. Cardillo, S. A. Fritz, J. O’Dell, C. D. L. Orme, K. Safi, W. Sechrest, E. H. Boakes, C. Carbone, C. Connolly, M. J. Cutts, J. K. Foster, R. Grenyer, M. Habib, C. A. Plaster, S. A. Price, E. A. Rigby, J. Rist, A. Teacher, O. R. P. Bininda-Emonds, J. L. Gittleman, G. M. Mace, and A. Purvis. 2009. PanTHERIA: a species-level database of life history, ecology, and geography…
Mammalia	Lagomorpha	Leporidae	Lepus arcticus	NOC	Jones, K. E., J. Bielby, M. Cardillo, S. A. Fritz, J. O’Dell, C. D. L. Orme, K. Safi, W. Sechrest, E. H. Boakes, C. Carbone, C. Connolly, M. J. Cutts, J. K. Foster, R. Grenyer, M. Habib, C. A. Plaster, S. A. Price, E. A. Rigby, J. Rist, A. Teacher, O. R. P. Bininda-Emonds, J. L. Gittleman, G. M. Mace, and A. Purvis. 2009. PanTHERIA: a species-level database of life history, ecology, and geography…
Mammalia	Lagomorpha	Leporidae	Lepus californicus	NOC	Jones, K. E., J. Bielby, M. Cardillo, S. A. Fritz, J. O’Dell, C. D. L. Orme, K. Safi, W. Sechrest, E. H. Boakes, C. Carbone, C. Connolly, M. J. Cutts, J. K. Foster, R. Grenyer, M. Habib, C. A. Plaster, S. A. Price, E. A. Rigby, J. Rist, A. Teacher, O. R. P. Bininda-Emonds, J. L. Gittleman, G. M. Mace, and A. Purvis. 2009. PanTHERIA: a species-level database of life history, ecology, and geography…
Mammalia	Lagomorpha	Leporidae	Lepus timidus	CRE	Bennie, J. J., J. P. Duffy, R. Inger, and K. J. Gaston. 2014. Biogeography of time partitioning in mammals. Proc. Natl. Acad. Sci. 111:13727–13732.
Mammalia	Lagomorpha	Leporidae	Lepus townsendii	NOC	Bennie, J. J., J. P. Duffy, R. Inger, and K. J. Gaston. 2014. Biogeography of time partitioning in mammals. Proc. Natl. Acad. Sci. 111:13727–13732.
Mammalia	Lagomorpha	Leporidae	Oryctolagus cuniculus	ARR	Bennie, J. J., J. P. Duffy, R. Inger, and K. J. Gaston. 2014. Biogeography of time partitioning in mammals. Proc. Natl. Acad. Sci. 111:13727–13732.
Mammalia	Lagomorpha	Leporidae	Sylvilagus audubonii	CRE	Bennie, J. J., J. P. Duffy, R. Inger, and K. J. Gaston. 2014. Biogeography of time partitioning in mammals. Proc. Natl. Acad. Sci. 111:13727–13732.
Mammalia	Lagomorpha	Leporidae	Sylvilagus floridanus	NOC	Bennie, J. J., J. P. Duffy, R. Inger, and K. J. Gaston. 2014. Biogeography of time partitioning in mammals. Proc. Natl. Acad. Sci. 111:13727–13732.
Mammalia	Lagomorpha	Ochotonidae	Ochotona collaris	DIU	Jones, K. E., J. Bielby, M. Cardillo, S. A. Fritz, J. O’Dell, C. D. L. Orme, K. Safi, W. Sechrest, E. H. Boakes, C. Carbone, C. Connolly, M. J. Cutts, J. K. Foster, R. Grenyer, M. Habib, C. A. Plaster, S. A. Price, E. A. Rigby, J. Rist, A. Teacher, O. R. P. Bininda-Emonds, J. L. Gittleman, G. M. Mace, and A. Purvis. 2009. PanTHERIA: a species-level database of life history, ecology, and geography…
Mammalia	Lagomorpha	Ochotonidae	Ochotona princeps	DIU	Anderson, S. R., and J. J. Wiens. 2017. Out of the dark: 350 million years of conservatism and evolution in diel activity patterns in vertebrates. Evolution 71:1944–1959.
Mammalia	Macroscelidea	Macroscelididae	Elephantulus brachyrhynchus	DIU	Bennie, J. J., J. P. Duffy, R. Inger, and K. J. Gaston. 2014. Biogeography of time partitioning in mammals. Proc. Natl. Acad. Sci. 111:13727–13732.
Mammalia	Macroscelidea	Macroscelididae	Elephantulus edwardii	NOC	Jones, K. E., J. Bielby, M. Cardillo, S. A. Fritz, J. O’Dell, C. D. L. Orme, K. Safi, W. Sechrest, E. H. Boakes, C. Carbone, C. Connolly, M. J. Cutts, J. K. Foster, R. Grenyer, M. Habib, C. A. Plaster, S. A. Price, E. A. Rigby, J. Rist, A. Teacher, O. R. P. Bininda-Emonds, J. L. Gittleman, G. M. Mace, and A. Purvis. 2009. PanTHERIA: a species-level database of life history, ecology, and geography…
Mammalia	Macroscelidea	Macroscelididae	Elephantulus intufi	DIU	Jones, K. E., J. Bielby, M. Cardillo, S. A. Fritz, J. O’Dell, C. D. L. Orme, K. Safi, W. Sechrest, E. H. Boakes, C. Carbone, C. Connolly, M. J. Cutts, J. K. Foster, R. Grenyer, M. Habib, C. A. Plaster, S. A. Price, E. A. Rigby, J. Rist, A. Teacher, O. R. P. Bininda-Emonds, J. L. Gittleman, G. M. Mace, and A. Purvis. 2009. PanTHERIA: a species-level database of life history, ecology, and geography…
Mammalia	Macroscelidea	Macroscelididae	Elephantulus myurus	DIU	Bennie, J. J., J. P. Duffy, R. Inger, and K. J. Gaston. 2014. Biogeography of time partitioning in mammals. Proc. Natl. Acad. Sci. 111:13727–13732.
Mammalia	Macroscelidea	Macroscelididae	Elephantulus rufescens	DIU	Anderson, S. R., and J. J. Wiens. 2017. Out of the dark: 350 million years of conservatism and evolution in diel activity patterns in vertebrates. Evolution 71:1944–1959.
Mammalia	Macroscelidea	Macroscelididae	Macroscelides proboscideus	DIU	Bennie, J. J., J. P. Duffy, R. Inger, and K. J. Gaston. 2014. Biogeography of time partitioning in mammals. Proc. Natl. Acad. Sci. 111:13727–13732.
Mammalia	Macroscelidea	Macroscelididae	Petrodromus tetradactylus	DIU	Bennie, J. J., J. P. Duffy, R. Inger, and K. J. Gaston. 2014. Biogeography of time partitioning in mammals. Proc. Natl. Acad. Sci. 111:13727–13732.
Mammalia	Macroscelidea	Macroscelididae	Petrosaltator rozeti	DIU	Bennie, J. J., J. P. Duffy, R. Inger, and K. J. Gaston. 2014. Biogeography of time partitioning in mammals. Proc. Natl. Acad. Sci. 111:13727–13732.
Mammalia	Monotremata	Ornithorhynchidae	Ornithorhynchus anatinus	CRE	Anderson, S. R., and J. J. Wiens. 2017. Out of the dark: 350 million years of conservatism and evolution in diel activity patterns in vertebrates. Evolution 71:1944–1959.
Mammalia	Monotremata	Tachyglossidae	Tachyglossus aculeatus	NOC	Anderson, S. R., and J. J. Wiens. 2017. Out of the dark: 350 million years of conservatism and evolution in diel activity patterns in vertebrates. Evolution 71:1944–1959.
Mammalia	Monotremata	Tachyglossidae	Zaglossus bruijni	NOC	Jones, K. E., J. Bielby, M. Cardillo, S. A. Fritz, J. O’Dell, C. D. L. Orme, K. Safi, W. Sechrest, E. H. Boakes, C. Carbone, C. Connolly, M. J. Cutts, J. K. Foster, R. Grenyer, M. Habib, C. A. Plaster, S. A. Price, E. A. Rigby, J. Rist, A. Teacher, O. R. P. Bininda-Emonds, J. L. Gittleman, G. M. Mace, and A. Purvis. 2009. PanTHERIA: a species-level database of life history, ecology, and geography…
Mammalia	Notoryctemorphia	Notoryctidae	Notoryctes caurinus	ARR	Bennie, J. J., J. P. Duffy, R. Inger, and K. J. Gaston. 2014. Biogeography of time partitioning in mammals. Proc. Natl. Acad. Sci. 111:13727–13732.
Mammalia	Paucituberculata	Caenolestidae	Caenolestes fuliginosus	NOC	Anderson, S. R., and J. J. Wiens. 2017. Out of the dark: 350 million years of conservatism and evolution in diel activity patterns in vertebrates. Evolution 71:1944–1959.
Mammalia	Peramelemorphia	Peramelidae	Echymipera kalubu	NOC	Anderson, S. R., and J. J. Wiens. 2017. Out of the dark: 350 million years of conservatism and evolution in diel activity patterns in vertebrates. Evolution 71:1944–1959.
Mammalia	Peramelemorphia	Peramelidae	Echymipera rufescens	NOC	Jones, K. E., J. Bielby, M. Cardillo, S. A. Fritz, J. O’Dell, C. D. L. Orme, K. Safi, W. Sechrest, E. H. Boakes, C. Carbone, C. Connolly, M. J. Cutts, J. K. Foster, R. Grenyer, M. Habib, C. A. Plaster, S. A. Price, E. A. Rigby, J. Rist, A. Teacher, O. R. P. Bininda-Emonds, J. L. Gittleman, G. M. Mace, and A. Purvis. 2009. PanTHERIA: a species-level database of life history, ecology, and geography…
Mammalia	Peramelemorphia	Peramelidae	Isoodon auratus	NOC	Bennie, J. J., J. P. Duffy, R. Inger, and K. J. Gaston. 2014. Biogeography of time partitioning in mammals. Proc. Natl. Acad. Sci. 111:13727–13732.
Mammalia	Peramelemorphia	Peramelidae	Isoodon macrourus	NOC	Anderson, S. R., and J. J. Wiens. 2017. Out of the dark: 350 million years of conservatism and evolution in diel activity patterns in vertebrates. Evolution 71:1944–1959.
Mammalia	Peramelemorphia	Peramelidae	Isoodon obesulus	NOC	Bennie, J. J., J. P. Duffy, R. Inger, and K. J. Gaston. 2014. Biogeography of time partitioning in mammals. Proc. Natl. Acad. Sci. 111:13727–13732.
Mammalia	Peramelemorphia	Peramelidae	Perameles gunnii	NOC	Bennie, J. J., J. P. Duffy, R. Inger, and K. J. Gaston. 2014. Biogeography of time partitioning in mammals. Proc. Natl. Acad. Sci. 111:13727–13732.
Mammalia	Peramelemorphia	Peramelidae	Perameles nasuta	NOC	Bennie, J. J., J. P. Duffy, R. Inger, and K. J. Gaston. 2014. Biogeography of time partitioning in mammals. Proc. Natl. Acad. Sci. 111:13727–13732.
Mammalia	Peramelemorphia	Thylacomyidae	Macrotis lagotis	NOC	Jones, K. E., J. Bielby, M. Cardillo, S. A. Fritz, J. O’Dell, C. D. L. Orme, K. Safi, W. Sechrest, E. H. Boakes, C. Carbone, C. Connolly, M. J. Cutts, J. K. Foster, R. Grenyer, M. Habib, C. A. Plaster, S. A. Price, E. A. Rigby, J. Rist, A. Teacher, O. R. P. Bininda-Emonds, J. L. Gittleman, G. M. Mace, and A. Purvis. 2009. PanTHERIA: a species-level database of life history, ecology, and geography…
Mammalia	Perissodactyla	Rhinocerotidae	Ceratotherium simum	ARR	Anderson, S. R., and J. J. Wiens. 2017. Out of the dark: 350 million years of conservatism and evolution in diel activity patterns in vertebrates. Evolution 71:1944–1959.
Mammalia	Pholidota	Manidae	Manis crassicaudata	NOC	Jones, K. E., J. Bielby, M. Cardillo, S. A. Fritz, J. O’Dell, C. D. L. Orme, K. Safi, W. Sechrest, E. H. Boakes, C. Carbone, C. Connolly, M. J. Cutts, J. K. Foster, R. Grenyer, M. Habib, C. A. Plaster, S. A. Price, E. A. Rigby, J. Rist, A. Teacher, O. R. P. Bininda-Emonds, J. L. Gittleman, G. M. Mace, and A. Purvis. 2009. PanTHERIA: a species-level database of life history, ecology, and geography…
Mammalia	Pholidota	Manidae	Manis javanica	NOC	Bennie, J. J., J. P. Duffy, R. Inger, and K. J. Gaston. 2014. Biogeography of time partitioning in mammals. Proc. Natl. Acad. Sci. 111:13727–13732.
Mammalia	Pholidota	Manidae	Manis pentadactyla	NOC	Anderson, S. R., and J. J. Wiens. 2017. Out of the dark: 350 million years of conservatism and evolution in diel activity patterns in vertebrates. Evolution 71:1944–1959.
Mammalia	Pholidota	Manidae	Phataginus tetradactyla	DIU	Bennie, J. J., J. P. Duffy, R. Inger, and K. J. Gaston. 2014. Biogeography of time partitioning in mammals. Proc. Natl. Acad. Sci. 111:13727–13732.
Mammalia	Pholidota	Manidae	Phataginus tricuspis	NOC	Anderson, S. R., and J. J. Wiens. 2017. Out of the dark: 350 million years of conservatism and evolution in diel activity patterns in vertebrates. Evolution 71:1944–1959.
Mammalia	Pilosa	Bradypodidae	Bradypus tridactylus	ARR	Anderson, S. R., and J. J. Wiens. 2017. Out of the dark: 350 million years of conservatism and evolution in diel activity patterns in vertebrates. Evolution 71:1944–1959.
Mammalia	Pilosa	Bradypodidae	Bradypus variegatus	ARR	Bennie, J. J., J. P. Duffy, R. Inger, and K. J. Gaston. 2014. Biogeography of time partitioning in mammals. Proc. Natl. Acad. Sci. 111:13727–13732.
Mammalia	Pilosa	Cyclopedidae	Cyclopes didactylus	NOC	Anderson, S. R., and J. J. Wiens. 2017. Out of the dark: 350 million years of conservatism and evolution in diel activity patterns in vertebrates. Evolution 71:1944–1959.
Mammalia	Pilosa	Megalonychidae	Choloepus hoffmanni	NOC	Anderson, S. R., and J. J. Wiens. 2017. Out of the dark: 350 million years of conservatism and evolution in diel activity patterns in vertebrates. Evolution 71:1944–1959.
Mammalia	Pilosa	Myrmecophagidae	Myrmecophaga tridactyla	DIU	Anderson, S. R., and J. J. Wiens. 2017. Out of the dark: 350 million years of conservatism and evolution in diel activity patterns in vertebrates. Evolution 71:1944–1959.
Mammalia	Pilosa	Myrmecophagidae	Tamandua mexicana	ARR	Bennie, J. J., J. P. Duffy, R. Inger, and K. J. Gaston. 2014. Biogeography of time partitioning in mammals. Proc. Natl. Acad. Sci. 111:13727–13732.
Mammalia	Pilosa	Myrmecophagidae	Tamandua tetradactyla	NOC	Bennie, J. J., J. P. Duffy, R. Inger, and K. J. Gaston. 2014. Biogeography of time partitioning in mammals. Proc. Natl. Acad. Sci. 111:13727–13732.
Mammalia	Primates	Cebidae	Aotus trivirgatus	NOC	Jones, K. E., J. Bielby, M. Cardillo, S. A. Fritz, J. O’Dell, C. D. L. Orme, K. Safi, W. Sechrest, E. H. Boakes, C. Carbone, C. Connolly, M. J. Cutts, J. K. Foster, R. Grenyer, M. Habib, C. A. Plaster, S. A. Price, E. A. Rigby, J. Rist, A. Teacher, O. R. P. Bininda-Emonds, J. L. Gittleman, G. M. Mace, and A. Purvis. 2009. PanTHERIA: a species-level database of life history, ecology, and geography…
Mammalia	Primates	Cebidae	Saimiri sciureus	DIU	Jones, K. E., J. Bielby, M. Cardillo, S. A. Fritz, J. O’Dell, C. D. L. Orme, K. Safi, W. Sechrest, E. H. Boakes, C. Carbone, C. Connolly, M. J. Cutts, J. K. Foster, R. Grenyer, M. Habib, C. A. Plaster, S. A. Price, E. A. Rigby, J. Rist, A. Teacher, O. R. P. Bininda-Emonds, J. L. Gittleman, G. M. Mace, and A. Purvis. 2009. PanTHERIA: a species-level database of life history, ecology, and geography…
Mammalia	Primates	Cercopithecidae	Cercopithecus mitis	DIU	Bennie, J. J., J. P. Duffy, R. Inger, and K. J. Gaston. 2014. Biogeography of time partitioning in mammals. Proc. Natl. Acad. Sci. 111:13727–13732.
Mammalia	Primates	Cercopithecidae	Colobus guereza	DIU	Jones, K. E., J. Bielby, M. Cardillo, S. A. Fritz, J. O’Dell, C. D. L. Orme, K. Safi, W. Sechrest, E. H. Boakes, C. Carbone, C. Connolly, M. J. Cutts, J. K. Foster, R. Grenyer, M. Habib, C. A. Plaster, S. A. Price, E. A. Rigby, J. Rist, A. Teacher, O. R. P. Bininda-Emonds, J. L. Gittleman, G. M. Mace, and A. Purvis. 2009. PanTHERIA: a species-level database of life history, ecology, and geography…
Mammalia	Primates	Cercopithecidae	Erythrocebus patas	DIU	Jones, K. E., J. Bielby, M. Cardillo, S. A. Fritz, J. O’Dell, C. D. L. Orme, K. Safi, W. Sechrest, E. H. Boakes, C. Carbone, C. Connolly, M. J. Cutts, J. K. Foster, R. Grenyer, M. Habib, C. A. Plaster, S. A. Price, E. A. Rigby, J. Rist, A. Teacher, O. R. P. Bininda-Emonds, J. L. Gittleman, G. M. Mace, and A. Purvis. 2009. PanTHERIA: a species-level database of life history, ecology, and geography…
Mammalia	Primates	Cercopithecidae	Macaca mulatta	DIU	Anderson, S. R., and J. J. Wiens. 2017. Out of the dark: 350 million years of conservatism and evolution in diel activity patterns in vertebrates. Evolution 71:1944–1959.
Mammalia	Primates	Cercopithecidae	Papio anubis	DIU	Jones, K. E., J. Bielby, M. Cardillo, S. A. Fritz, J. O’Dell, C. D. L. Orme, K. Safi, W. Sechrest, E. H. Boakes, C. Carbone, C. Connolly, M. J. Cutts, J. K. Foster, R. Grenyer, M. Habib, C. A. Plaster, S. A. Price, E. A. Rigby, J. Rist, A. Teacher, O. R. P. Bininda-Emonds, J. L. Gittleman, G. M. Mace, and A. Purvis. 2009. PanTHERIA: a species-level database of life history, ecology, and geography…
Mammalia	Primates	Cercopithecidae	Papio hamadryas	DIU	Bennie, J. J., J. P. Duffy, R. Inger, and K. J. Gaston. 2014. Biogeography of time partitioning in mammals. Proc. Natl. Acad. Sci. 111:13727–13732.
Mammalia	Primates	Cercopithecidae	Papio ursinus	DIU	Jones, K. E., J. Bielby, M. Cardillo, S. A. Fritz, J. O’Dell, C. D. L. Orme, K. Safi, W. Sechrest, E. H. Boakes, C. Carbone, C. Connolly, M. J. Cutts, J. K. Foster, R. Grenyer, M. Habib, C. A. Plaster, S. A. Price, E. A. Rigby, J. Rist, A. Teacher, O. R. P. Bininda-Emonds, J. L. Gittleman, G. M. Mace, and A. Purvis. 2009. PanTHERIA: a species-level database of life history, ecology, and geography…
Mammalia	Primates	Cheirogaleidae	Cheirogaleus medius	NOC	Jones, K. E., J. Bielby, M. Cardillo, S. A. Fritz, J. O’Dell, C. D. L. Orme, K. Safi, W. Sechrest, E. H. Boakes, C. Carbone, C. Connolly, M. J. Cutts, J. K. Foster, R. Grenyer, M. Habib, C. A. Plaster, S. A. Price, E. A. Rigby, J. Rist, A. Teacher, O. R. P. Bininda-Emonds, J. L. Gittleman, G. M. Mace, and A. Purvis. 2009. PanTHERIA: a species-level database of life history, ecology, and geography…
Mammalia	Primates	Cheirogaleidae	Microcebus murinus	NOC	Anderson, S. R., and J. J. Wiens. 2017. Out of the dark: 350 million years of conservatism and evolution in diel activity patterns in vertebrates. Evolution 71:1944–1959.
Mammalia	Primates	Galagidae	Galago senegalensis	NOC	Jones, K. E., J. Bielby, M. Cardillo, S. A. Fritz, J. O’Dell, C. D. L. Orme, K. Safi, W. Sechrest, E. H. Boakes, C. Carbone, C. Connolly, M. J. Cutts, J. K. Foster, R. Grenyer, M. Habib, C. A. Plaster, S. A. Price, E. A. Rigby, J. Rist, A. Teacher, O. R. P. Bininda-Emonds, J. L. Gittleman, G. M. Mace, and A. Purvis. 2009. PanTHERIA: a species-level database of life history, ecology, and geography…
Mammalia	Primates	Galagidae	Otolemur crassicaudatus	NOC	Bennie, J. J., J. P. Duffy, R. Inger, and K. J. Gaston. 2014. Biogeography of time partitioning in mammals. Proc. Natl. Acad. Sci. 111:13727–13732.
Mammalia	Primates	Lemuridae	Eulemur fulvus	DIU	Bennie, J. J., J. P. Duffy, R. Inger, and K. J. Gaston. 2014. Biogeography of time partitioning in mammals. Proc. Natl. Acad. Sci. 111:13727–13732.
Mammalia	Primates	Lorisidae	Loris tardigradus	NOC	Jones, K. E., J. Bielby, M. Cardillo, S. A. Fritz, J. O’Dell, C. D. L. Orme, K. Safi, W. Sechrest, E. H. Boakes, C. Carbone, C. Connolly, M. J. Cutts, J. K. Foster, R. Grenyer, M. Habib, C. A. Plaster, S. A. Price, E. A. Rigby, J. Rist, A. Teacher, O. R. P. Bininda-Emonds, J. L. Gittleman, G. M. Mace, and A. Purvis. 2009. PanTHERIA: a species-level database of life history, ecology, and geography…
Mammalia	Primates	Lorisidae	Nycticebus coucang	NOC	Anderson, S. R., and J. J. Wiens. 2017. Out of the dark: 350 million years of conservatism and evolution in diel activity patterns in vertebrates. Evolution 71:1944–1959.
Mammalia	Primates	Lorisidae	Perodicticus potto	NOC	Jones, K. E., J. Bielby, M. Cardillo, S. A. Fritz, J. O’Dell, C. D. L. Orme, K. Safi, W. Sechrest, E. H. Boakes, C. Carbone, C. Connolly, M. J. Cutts, J. K. Foster, R. Grenyer, M. Habib, C. A. Plaster, S. A. Price, E. A. Rigby, J. Rist, A. Teacher, O. R. P. Bininda-Emonds, J. L. Gittleman, G. M. Mace, and A. Purvis. 2009. PanTHERIA: a species-level database of life history, ecology, and geography…
Mammalia	Primates	Tarsiidae	Carlito syrichta	NOC	Jones, K. E., J. Bielby, M. Cardillo, S. A. Fritz, J. O’Dell, C. D. L. Orme, K. Safi, W. Sechrest, E. H. Boakes, C. Carbone, C. Connolly, M. J. Cutts, J. K. Foster, R. Grenyer, M. Habib, C. A. Plaster, S. A. Price, E. A. Rigby, J. Rist, A. Teacher, O. R. P. Bininda-Emonds, J. L. Gittleman, G. M. Mace, and A. Purvis. 2009. PanTHERIA: a species-level database of life history, ecology, and geography…
Mammalia	Proboscidea	Elephantidae	Elephas maximus	DIU	Anderson, S. R., and J. J. Wiens. 2017. Out of the dark: 350 million years of conservatism and evolution in diel activity patterns in vertebrates. Evolution 71:1944–1959.
Mammalia	Proboscidea	Elephantidae	Loxodonta africana	ARR	Anderson, S. R., and J. J. Wiens. 2017. Out of the dark: 350 million years of conservatism and evolution in diel activity patterns in vertebrates. Evolution 71:1944–1959.
Mammalia	Rodentia	Aplodontiidae	Aplodontia rufa	NOC	Anderson, S. R., and J. J. Wiens. 2017. Out of the dark: 350 million years of conservatism and evolution in diel activity patterns in vertebrates. Evolution 71:1944–1959.
Mammalia	Rodentia	Bathyergidae	Bathyergus janetta	ARR	Stuart, C. 2015. Stuarts’ Field Guide to Mammals of Southern Africa: Including Angola, Zambia & Malawi. Penguin Random House South Africa.
Mammalia	Rodentia	Bathyergidae	Bathyergus suillus	ARR	Stuart, C. 2015. Stuarts’ Field Guide to Mammals of Southern Africa: Including Angola, Zambia & Malawi. Penguin Random House South Africa.
Mammalia	Rodentia	Bathyergidae	Cryptomys hottentotus	DIU	Roll, U., T. Dayan, and N. Kronfeld-Schor. 2006. On the role of phylogeny in determining activity patterns of rodents. Evol. Ecol. 20:479–490.
Mammalia	Rodentia	Bathyergidae	Fukomys amatus	ARR	Bennett, N. C., and C. G. Faulkes. 2000. African Mole-Rats: Ecology and Eusociality. Cambridge University Press.	Based on description of African mole-rats
Mammalia	Rodentia	Bathyergidae	Fukomys bocagei	ARR	Bennett, N. C., and C. G. Faulkes. 2000. African Mole-Rats: Ecology and Eusociality. Cambridge University Press.	Based on description of African mole-rats
Mammalia	Rodentia	Bathyergidae	Fukomys damarensis	ARR	Kingdon, J., D. Happold, T. Butynski, M. Hoffmann, M. Happold, and J. Kalina. 2013. Mammals of Africa, Volumes 1-6. Bloomsbury Publishing, London.
Mammalia	Rodentia	Bathyergidae	Fukomys darlingi	ARR	de Vries, J. L., M. K. Oosthuizen, A. M. Sichilima, and N. C. Bennett. 2008. Circadian rhythms of locomotor activity in Ansell’s mole-rat: are mole-rat’s clocks ticking? J. Zool. 276:343–349.
Mammalia	Rodentia	Bathyergidae	Fukomys mechowii	ARR	Bennett, N. C., and C. G. Faulkes. 2000. African Mole-Rats: Ecology and Eusociality. Cambridge University Press.	Based on description of African mole-rats
Mammalia	Rodentia	Bathyergidae	Georychus capensis	DIU	Jones, K. E., J. Bielby, M. Cardillo, S. A. Fritz, J. O’Dell, C. D. L. Orme, K. Safi, W. Sechrest, E. H. Boakes, C. Carbone, C. Connolly, M. J. Cutts, J. K. Foster, R. Grenyer, M. Habib, C. A. Plaster, S. A. Price, E. A. Rigby, J. Rist, A. Teacher, O. R. P. Bininda-Emonds, J. L. Gittleman, G. M. Mace, and A. Purvis. 2009. PanTHERIA: a species-level database of life history, ecology, and geography…
Mammalia	Rodentia	Bathyergidae	Heliophobius argenteocinereus	ARR	Roll, U., T. Dayan, and N. Kronfeld-Schor. 2006. On the role of phylogeny in determining activity patterns of rodents. Evol. Ecol. 20:479–490.
Mammalia	Rodentia	Bathyergidae	Heterocephalus glaber	CRE	Anderson, S. R., and J. J. Wiens. 2017. Out of the dark: 350 million years of conservatism and evolution in diel activity patterns in vertebrates. Evolution 71:1944–1959.
Mammalia	Rodentia	Capromyidae	Capromys pilorides	DIU	Anderson, S. R., and J. J. Wiens. 2017. Out of the dark: 350 million years of conservatism and evolution in diel activity patterns in vertebrates. Evolution 71:1944–1959.
Mammalia	Rodentia	Caviidae	Cavia porcellus	CRE	Anderson, S. R., and J. J. Wiens. 2017. Out of the dark: 350 million years of conservatism and evolution in diel activity patterns in vertebrates. Evolution 71:1944–1959.
Mammalia	Rodentia	Caviidae	Dolichotis salinicola	DIU	Jones, K. E., J. Bielby, M. Cardillo, S. A. Fritz, J. O’Dell, C. D. L. Orme, K. Safi, W. Sechrest, E. H. Boakes, C. Carbone, C. Connolly, M. J. Cutts, J. K. Foster, R. Grenyer, M. Habib, C. A. Plaster, S. A. Price, E. A. Rigby, J. Rist, A. Teacher, O. R. P. Bininda-Emonds, J. L. Gittleman, G. M. Mace, and A. Purvis. 2009. PanTHERIA: a species-level database of life history, ecology, and geography…
Mammalia	Rodentia	Caviidae	Galea musteloides	DIU	Roll, U., T. Dayan, and N. Kronfeld-Schor. 2006. On the role of phylogeny in determining activity patterns of rodents. Evol. Ecol. 20:479–490.
Mammalia	Rodentia	Caviidae	Hydrochoerus hydrochaeris	CRE	Anderson, S. R., and J. J. Wiens. 2017. Out of the dark: 350 million years of conservatism and evolution in diel activity patterns in vertebrates. Evolution 71:1944–1959.
Mammalia	Rodentia	Caviidae	Kerodon rupestris	CRE	Bennie, J. J., J. P. Duffy, R. Inger, and K. J. Gaston. 2014. Biogeography of time partitioning in mammals. Proc. Natl. Acad. Sci. 111:13727–13732.
Mammalia	Rodentia	Chinchillidae	Chinchilla lanigera	NOC	Anderson, S. R., and J. J. Wiens. 2017. Out of the dark: 350 million years of conservatism and evolution in diel activity patterns in vertebrates. Evolution 71:1944–1959.
Mammalia	Rodentia	Chinchillidae	Lagostomus maximus	NOC	Roll, U., T. Dayan, and N. Kronfeld-Schor. 2006. On the role of phylogeny in determining activity patterns of rodents. Evol. Ecol. 20:479–490.
Mammalia	Rodentia	Cricetidae	Abrothrix andina	DIU	Jones, K. E., J. Bielby, M. Cardillo, S. A. Fritz, J. O’Dell, C. D. L. Orme, K. Safi, W. Sechrest, E. H. Boakes, C. Carbone, C. Connolly, M. J. Cutts, J. K. Foster, R. Grenyer, M. Habib, C. A. Plaster, S. A. Price, E. A. Rigby, J. Rist, A. Teacher, O. R. P. Bininda-Emonds, J. L. Gittleman, G. M. Mace, and A. Purvis. 2009. PanTHERIA: a species-level database of life history, ecology, and geography…
Mammalia	Rodentia	Cricetidae	Abrothrix longipilis	NOC	Bennie, J. J., J. P. Duffy, R. Inger, and K. J. Gaston. 2014. Biogeography of time partitioning in mammals. Proc. Natl. Acad. Sci. 111:13727–13732.
Mammalia	Rodentia	Cricetidae	Abrothrix olivacea	NOC	Bennie, J. J., J. P. Duffy, R. Inger, and K. J. Gaston. 2014. Biogeography of time partitioning in mammals. Proc. Natl. Acad. Sci. 111:13727–13732.
Mammalia	Rodentia	Cricetidae	Akodon azarae	ARR	Redford, K. H., and F. J. Eisenberg. 1992. Mammals of the Neotropics, volume 2. The southern cone: Chile, Argentina, Uruguay, Paraguay. The University of Chicago Press, Chicago.
Mammalia	Rodentia	Cricetidae	Alexandromys oeconomus	CRE	Bennie, J. J., J. P. Duffy, R. Inger, and K. J. Gaston. 2014. Biogeography of time partitioning in mammals. Proc. Natl. Acad. Sci. 111:13727–13732.
Mammalia	Rodentia	Cricetidae	Arvicola amphibius	ARR	Bennie, J. J., J. P. Duffy, R. Inger, and K. J. Gaston. 2014. Biogeography of time partitioning in mammals. Proc. Natl. Acad. Sci. 111:13727–13732.
Mammalia	Rodentia	Cricetidae	Auliscomys boliviensis	DIU	Jones, K. E., J. Bielby, M. Cardillo, S. A. Fritz, J. O’Dell, C. D. L. Orme, K. Safi, W. Sechrest, E. H. Boakes, C. Carbone, C. Connolly, M. J. Cutts, J. K. Foster, R. Grenyer, M. Habib, C. A. Plaster, S. A. Price, E. A. Rigby, J. Rist, A. Teacher, O. R. P. Bininda-Emonds, J. L. Gittleman, G. M. Mace, and A. Purvis. 2009. PanTHERIA: a species-level database of life history, ecology, and geography…
Mammalia	Rodentia	Cricetidae	Baiomys taylori	CRE	Bennie, J. J., J. P. Duffy, R. Inger, and K. J. Gaston. 2014. Biogeography of time partitioning in mammals. Proc. Natl. Acad. Sci. 111:13727–13732.
Mammalia	Rodentia	Cricetidae	Calomys musculinus	NOC	Bennie, J. J., J. P. Duffy, R. Inger, and K. J. Gaston. 2014. Biogeography of time partitioning in mammals. Proc. Natl. Acad. Sci. 111:13727–13732.
Mammalia	Rodentia	Cricetidae	Calomys venustus	NOC	Bennie, J. J., J. P. Duffy, R. Inger, and K. J. Gaston. 2014. Biogeography of time partitioning in mammals. Proc. Natl. Acad. Sci. 111:13727–13732.
Mammalia	Rodentia	Cricetidae	Cricetus cricetus	CRE	Bennie, J. J., J. P. Duffy, R. Inger, and K. J. Gaston. 2014. Biogeography of time partitioning in mammals. Proc. Natl. Acad. Sci. 111:13727–13732.
Mammalia	Rodentia	Cricetidae	Eligmodontia typus	NOC	Redford, K. H., and F. J. Eisenberg. 1992. Mammals of the Neotropics, volume 2. The southern cone: Chile, Argentina, Uruguay, Paraguay. The University of Chicago Press, Chicago.
Mammalia	Rodentia	Cricetidae	Graomys griseoflavus	NOC	Bennie, J. J., J. P. Duffy, R. Inger, and K. J. Gaston. 2014. Biogeography of time partitioning in mammals. Proc. Natl. Acad. Sci. 111:13727–13732.
Mammalia	Rodentia	Cricetidae	Isthmomys pirrensis	NOC	Bennie, J. J., J. P. Duffy, R. Inger, and K. J. Gaston. 2014. Biogeography of time partitioning in mammals. Proc. Natl. Acad. Sci. 111:13727–13732.
Mammalia	Rodentia	Cricetidae	Lasiopodomys brandtii	DIU	Bennie, J. J., J. P. Duffy, R. Inger, and K. J. Gaston. 2014. Biogeography of time partitioning in mammals. Proc. Natl. Acad. Sci. 111:13727–13732.
Mammalia	Rodentia	Cricetidae	Lemmiscus curtatus	ARR	Bennie, J. J., J. P. Duffy, R. Inger, and K. J. Gaston. 2014. Biogeography of time partitioning in mammals. Proc. Natl. Acad. Sci. 111:13727–13732.
Mammalia	Rodentia	Cricetidae	Lemmus sibiricus	ARR	Bennie, J. J., J. P. Duffy, R. Inger, and K. J. Gaston. 2014. Biogeography of time partitioning in mammals. Proc. Natl. Acad. Sci. 111:13727–13732.
Mammalia	Rodentia	Cricetidae	Lemmus trimucronatus	ARR	Bennie, J. J., J. P. Duffy, R. Inger, and K. J. Gaston. 2014. Biogeography of time partitioning in mammals. Proc. Natl. Acad. Sci. 111:13727–13732.
Mammalia	Rodentia	Cricetidae	Loxodontomys micropus	NOC	Jones, K. E., J. Bielby, M. Cardillo, S. A. Fritz, J. O’Dell, C. D. L. Orme, K. Safi, W. Sechrest, E. H. Boakes, C. Carbone, C. Connolly, M. J. Cutts, J. K. Foster, R. Grenyer, M. Habib, C. A. Plaster, S. A. Price, E. A. Rigby, J. Rist, A. Teacher, O. R. P. Bininda-Emonds, J. L. Gittleman, G. M. Mace, and A. Purvis. 2009. PanTHERIA: a species-level database of life history, ecology, and geography…
Mammalia	Rodentia	Cricetidae	Megadontomys thomasi	NOC	González-Salazar, C., E. Martínez-Meyer, and G. López-Santiago. 2014. A hierarchical classification of trophic guilds for North American birds and mammals. Rev. Mex. Biodivers. 85:931–941.
Mammalia	Rodentia	Cricetidae	Mesocricetus brandti	NOC	Bennie, J. J., J. P. Duffy, R. Inger, and K. J. Gaston. 2014. Biogeography of time partitioning in mammals. Proc. Natl. Acad. Sci. 111:13727–13732.
Mammalia	Rodentia	Cricetidae	Microtus agrestis	ARR	Bennie, J. J., J. P. Duffy, R. Inger, and K. J. Gaston. 2014. Biogeography of time partitioning in mammals. Proc. Natl. Acad. Sci. 111:13727–13732.
Mammalia	Rodentia	Cricetidae	Microtus arvalis	ARR	Bennie, J. J., J. P. Duffy, R. Inger, and K. J. Gaston. 2014. Biogeography of time partitioning in mammals. Proc. Natl. Acad. Sci. 111:13727–13732.
Mammalia	Rodentia	Cricetidae	Microtus breweri	DIU	Bennie, J. J., J. P. Duffy, R. Inger, and K. J. Gaston. 2014. Biogeography of time partitioning in mammals. Proc. Natl. Acad. Sci. 111:13727–13732.
Mammalia	Rodentia	Cricetidae	Microtus californicus	CRE	Bennie, J. J., J. P. Duffy, R. Inger, and K. J. Gaston. 2014. Biogeography of time partitioning in mammals. Proc. Natl. Acad. Sci. 111:13727–13732.
Mammalia	Rodentia	Cricetidae	Microtus guentheri	ARR	Bennie, J. J., J. P. Duffy, R. Inger, and K. J. Gaston. 2014. Biogeography of time partitioning in mammals. Proc. Natl. Acad. Sci. 111:13727–13732.
Mammalia	Rodentia	Cricetidae	Microtus longicaudus	NOC	Jones, K. E., J. Bielby, M. Cardillo, S. A. Fritz, J. O’Dell, C. D. L. Orme, K. Safi, W. Sechrest, E. H. Boakes, C. Carbone, C. Connolly, M. J. Cutts, J. K. Foster, R. Grenyer, M. Habib, C. A. Plaster, S. A. Price, E. A. Rigby, J. Rist, A. Teacher, O. R. P. Bininda-Emonds, J. L. Gittleman, G. M. Mace, and A. Purvis. 2009. PanTHERIA: a species-level database of life history, ecology, and geography…
Mammalia	Rodentia	Cricetidae	Microtus mexicanus	ARR	Bennie, J. J., J. P. Duffy, R. Inger, and K. J. Gaston. 2014. Biogeography of time partitioning in mammals. Proc. Natl. Acad. Sci. 111:13727–13732.
Mammalia	Rodentia	Cricetidae	Microtus montanus	ARR	Bennie, J. J., J. P. Duffy, R. Inger, and K. J. Gaston. 2014. Biogeography of time partitioning in mammals. Proc. Natl. Acad. Sci. 111:13727–13732.
Mammalia	Rodentia	Cricetidae	Microtus ochrogaster	ARR	Bennie, J. J., J. P. Duffy, R. Inger, and K. J. Gaston. 2014. Biogeography of time partitioning in mammals. Proc. Natl. Acad. Sci. 111:13727–13732.
Mammalia	Rodentia	Cricetidae	Microtus pennsylvanicus	ARR	Bennie, J. J., J. P. Duffy, R. Inger, and K. J. Gaston. 2014. Biogeography of time partitioning in mammals. Proc. Natl. Acad. Sci. 111:13727–13732.
Mammalia	Rodentia	Cricetidae	Microtus pinetorum	ARR	Bennie, J. J., J. P. Duffy, R. Inger, and K. J. Gaston. 2014. Biogeography of time partitioning in mammals. Proc. Natl. Acad. Sci. 111:13727–13732.
Mammalia	Rodentia	Cricetidae	Microtus richardsoni	NOC	Bennie, J. J., J. P. Duffy, R. Inger, and K. J. Gaston. 2014. Biogeography of time partitioning in mammals. Proc. Natl. Acad. Sci. 111:13727–13732.
Mammalia	Rodentia	Cricetidae	Microtus xanthognathus	CRE	Bennie, J. J., J. P. Duffy, R. Inger, and K. J. Gaston. 2014. Biogeography of time partitioning in mammals. Proc. Natl. Acad. Sci. 111:13727–13732.
Mammalia	Rodentia	Cricetidae	Myodes californicus	ARR	Bennie, J. J., J. P. Duffy, R. Inger, and K. J. Gaston. 2014. Biogeography of time partitioning in mammals. Proc. Natl. Acad. Sci. 111:13727–13732.
Mammalia	Rodentia	Cricetidae	Myodes gapperi	NOC	Jones, K. E., J. Bielby, M. Cardillo, S. A. Fritz, J. O’Dell, C. D. L. Orme, K. Safi, W. Sechrest, E. H. Boakes, C. Carbone, C. Connolly, M. J. Cutts, J. K. Foster, R. Grenyer, M. Habib, C. A. Plaster, S. A. Price, E. A. Rigby, J. Rist, A. Teacher, O. R. P. Bininda-Emonds, J. L. Gittleman, G. M. Mace, and A. Purvis. 2009. PanTHERIA: a species-level database of life history, ecology, and geography…
Mammalia	Rodentia	Cricetidae	Neotoma fuscipes	NOC	Bennie, J. J., J. P. Duffy, R. Inger, and K. J. Gaston. 2014. Biogeography of time partitioning in mammals. Proc. Natl. Acad. Sci. 111:13727–13732.
Mammalia	Rodentia	Cricetidae	Neotoma lepida	NOC	Jones, K. E., J. Bielby, M. Cardillo, S. A. Fritz, J. O’Dell, C. D. L. Orme, K. Safi, W. Sechrest, E. H. Boakes, C. Carbone, C. Connolly, M. J. Cutts, J. K. Foster, R. Grenyer, M. Habib, C. A. Plaster, S. A. Price, E. A. Rigby, J. Rist, A. Teacher, O. R. P. Bininda-Emonds, J. L. Gittleman, G. M. Mace, and A. Purvis. 2009. PanTHERIA: a species-level database of life history, ecology, and geography…
Mammalia	Rodentia	Cricetidae	Ochrotomys nuttalli	NOC	Bennie, J. J., J. P. Duffy, R. Inger, and K. J. Gaston. 2014. Biogeography of time partitioning in mammals. Proc. Natl. Acad. Sci. 111:13727–13732.
Mammalia	Rodentia	Cricetidae	Oligoryzomys longicaudatus	NOC	Bennie, J. J., J. P. Duffy, R. Inger, and K. J. Gaston. 2014. Biogeography of time partitioning in mammals. Proc. Natl. Acad. Sci. 111:13727–13732.
Mammalia	Rodentia	Cricetidae	Oxymycterus dasytrichus	NOC	Paise, G., and E. M. Vieira. 2006. Daily Activity of a Neotropical Rodent (Oxymycterus nasutus): Seasonal Changes and Influence of Environmental Factors. J. Mammal. 87:733–739.
Mammalia	Rodentia	Cricetidae	Paynomys macronyx	ARR	Bennie, J. J., J. P. Duffy, R. Inger, and K. J. Gaston. 2014. Biogeography of time partitioning in mammals. Proc. Natl. Acad. Sci. 111:13727–13732.
Mammalia	Rodentia	Cricetidae	Peromyscus boylii	NOC	Jones, K. E., J. Bielby, M. Cardillo, S. A. Fritz, J. O’Dell, C. D. L. Orme, K. Safi, W. Sechrest, E. H. Boakes, C. Carbone, C. Connolly, M. J. Cutts, J. K. Foster, R. Grenyer, M. Habib, C. A. Plaster, S. A. Price, E. A. Rigby, J. Rist, A. Teacher, O. R. P. Bininda-Emonds, J. L. Gittleman, G. M. Mace, and A. Purvis. 2009. PanTHERIA: a species-level database of life history, ecology, and geography…
Mammalia	Rodentia	Cricetidae	Peromyscus californicus	NOC	Jones, K. E., J. Bielby, M. Cardillo, S. A. Fritz, J. O’Dell, C. D. L. Orme, K. Safi, W. Sechrest, E. H. Boakes, C. Carbone, C. Connolly, M. J. Cutts, J. K. Foster, R. Grenyer, M. Habib, C. A. Plaster, S. A. Price, E. A. Rigby, J. Rist, A. Teacher, O. R. P. Bininda-Emonds, J. L. Gittleman, G. M. Mace, and A. Purvis. 2009. PanTHERIA: a species-level database of life history, ecology, and geography…
Mammalia	Rodentia	Cricetidae	Peromyscus crinitus	NOC	Jones, K. E., J. Bielby, M. Cardillo, S. A. Fritz, J. O’Dell, C. D. L. Orme, K. Safi, W. Sechrest, E. H. Boakes, C. Carbone, C. Connolly, M. J. Cutts, J. K. Foster, R. Grenyer, M. Habib, C. A. Plaster, S. A. Price, E. A. Rigby, J. Rist, A. Teacher, O. R. P. Bininda-Emonds, J. L. Gittleman, G. M. Mace, and A. Purvis. 2009. PanTHERIA: a species-level database of life history, ecology, and geography…
[truncated: 206 more rows]
