# Supplementary material for: Large‐scale evolution of body temperatures in land vertebrates
Source: Evol Lett. 2021 Aug 12;5(5):484–94. doi: 10.1002/evl3.249 (PMC8484719; doi:10.1002/evl3.249)
Supplement: Supplementary file 1 — Supplementary Material [file EVL3-5-484-s001.zip › Dataset_S3.tre]

#Dataset S3: Primary phylogeny used

#NEXUS
[R-package APE, Fri Aug 16 10:07:25 2019]

BEGIN TAXA;
	DIMENSIONS NTAX = 1721;
	TAXLABELS
		Pseudobranchus_striatus
		Dicamptodon_ensatus
		Ambystoma_cingulatum
		Ambystoma_opacum
		Ambystoma_tigrinum
		Ambystoma_dumerilii
		Ambystoma_mexicanum
		Ambystoma_ordinarium
		Ambystoma_macrodactylum
		Ambystoma_maculatum
		Ambystoma_jeffersonianum
		Salamandra_salamandra
		Notophthalmus_viridescens
		Taricha_granulosa
		Taricha_torosa
		Rhyacotriton_olympicus
		Hydromantes_shastae
		Hydromantes_platycephalus
		Hydromantes_brunus
		Ensatina_eschscholtzii
		Aneides_aeneus
		Aneides_hardii
		Aneides_lugubris
		Aneides_flavipunctatus
		Aneides_ferreus
		Desmognathus_wrighti
		Desmognathus_monticola
		Desmognathus_fuscus
		Desmognathus_ochrophaeus
		Plethodon_vandykei
		Plethodon_neomexicanus
		Plethodon_dunni
		Plethodon_vehiculum
		Plethodon_cinereus
		Plethodon_welleri
		Plethodon_dorsalis
		Plethodon_metcalfi
		Plethodon_glutinosus
		Plethodon_caddoensis
		Plethodon_ouachitae
		Gyrinophilus_porphyriticus
		Gyrinophilus_palleucus
		Eurycea_multiplicata
		Eurycea_longicauda
		Eurycea_lucifuga
		Eurycea_wilderae
		Eurycea_bislineata
		Eurycea_rathbuni
		Batrachoseps_wrighti
		Batrachoseps_attenuatus
		Batrachoseps_nigriventris
		Batrachoseps_pacificus
		Thorius_dubitus
		Thorius_troglodytes
		Chiropterotriton_dimidiatus
		Chiropterotriton_lavae
		Chiropterotriton_multidentatus
		Chiropterotriton_chondrostega
		Parvimolge_townsendi
		Aquiloeurycea_cephalica
		Isthmura_bellii
		Pseudoeurycea_lineola
		Pseudoeurycea_leprosa
		Pseudoeurycea_unguidentis
		Pseudoeurycea_nigromaculata
		Pseudoeurycea_rex
		Pseudoeurycea_smithi
		Pseudoeurycea_robertsi
		Pseudoeurycea_altamontana
		Pseudoeurycea_cochranae
		Pseudoeurycea_brunnata
		Pseudoeurycea_goebeli
		Bolitoglossa_hartwegi
		Bolitoglossa_occidentalis
		Bolitoglossa_rufescens
		Bolitoglossa_platydactyla
		Bolitoglossa_mexicana
		Bolitoglossa_subpalmata
		Bolitoglossa_adspersa
		Bolitoglossa_engelhardti
		Bolitoglossa_rostrata
		Bolitoglossa_lincolni
		Bolitoglossa_franklini
		Bolitoglossa_morio
		Bolitoglossa_dunni
		Gastrophryne_olivacea
		Quasipaa_spinosa
		Rana_boylii
		Rana_cascadae
		Rana_sylvatica
		Rana_catesbeiana
		Rana_virgatipes
		Rana_clamitans
		Rana_palmipes
		Rana_pipiens
		Limnodynastes_tasmaniensis
		Litoria_rubella
		Litoria_gracilenta
		Dendropsophus_labialis
		Acris_crepitans
		Pseudacris_triseriata
		Tlalocohyla_smithii
		Smilisca_baudinii
		Smilisca_fodiens
		Hyla_squirella
		Hyla_cinerea
		Engystomops_pustulosus
		Leptodactylus_melanonotus
		Rhinella_marina
		Incilius_alvarius
		Incilius_mazatlanensis
		Anaxyrus_canorus
		Anaxyrus_exsul
		Anaxyrus_boreas
		Anaxyrus_cognatus
		Anaxyrus_debilis
		Anaxyrus_woodhousii
		Sphenodon_punctatus
		Underwoodisaurus_milii
		Nephrurus_levis
		Nephrurus_stellatus
		Nephrurus_vertebralis
		Nephrurus_laevissimus
		Delma_impar
		Hoplodactylus_duvaucelii
		Woodworthia_maculata
		Naultinus_stellatus
		Naultinus_manukanus
		Naultinus_rudis
		Hesperoedura_reticulata
		Oedura_marmorata
		Strophurus_elderi
		Strophurus_strophurus
		Strophurus_ciliaris
		Strophurus_spinigerus
		Rhynchoedura_ornata
		Lucasium_stenodactylum
		Diplodactylus_conspicillatus
		Diplodactylus_pulcher
		Coleonyx_brevis
		Coleonyx_variegatus
		Coleonyx_mitratus
		Coleonyx_elegans
		Goniurosaurus_kuroiwae
		Eublepharis_macularius
		Hemitheconyx_caudicinctus
		Teratoscincus_przewalskii
		Pristurus_carteri
		Chatogekko_amazonicus
		Gonatodes_hasemani
		Gonatodes_humeralis
		Gonatodes_antillensis
		Gonatodes_concinnatus
		Coleodactylus_septentrionalis
		Thecadactylus_rapicauda
		Ptyodactylus_hasselquistii
		Phyllodactylus_reissii
		Phyllodactylus_tuberculosus
		Phyllopezus_pollicaris
		Tarentola_mauritanica
		Tarentola_boettgeri
		Lepidodactylus_lugubris
		Heteronotia_binoei
		Gehyra_variegata
		Mediodactylus_kotschyi
		Hemidactylus_frenatus
		Hemidactylus_mabouia
		Hemidactylus_turcicus
		Lygodactylus_klugei
		Phelsuma_madagascariensis
		Christinus_marmoratus
		Rhoptropus_afer
		Chondrodactylus_angulifer
		Chondrodactylus_bibronii
		Xantusia_henshawi
		Xantusia_riversiana
		Xantusia_vigilis
		Xantusia_arizonae
		Broadleysaurus_major
		Gerrhosaurus_skoogi
		Gerrhosaurus_nigrolineatus
		Gerrhosaurus_flavigularis
		Platysaurus_intermedius
		Ouroborus_cataphractus
		Pseudocordylus_melanotus
		Karusasaurus_polyzonus
		Cordylus_vittifer
		Cordylus_jonesii
		Cordylus_macropholis
		Cordylus_niger
		Cordylus_oelofseni
		Cordylus_cordylus
		Acontias_meleagris
		Plestiodon_chinensis
		Plestiodon_elegans
		Plestiodon_latiscutatus
		Plestiodon_egregius
		Plestiodon_reynoldsi
		Plestiodon_anthracinus
		Plestiodon_laticeps
		Plestiodon_inexpectatus
		Plestiodon_obsoletus
		Plestiodon_tetragrammus
		Plestiodon_fasciatus
		Plestiodon_septentrionalis
		Plestiodon_gilberti
		Plestiodon_skiltonianus
		Scincus_mitranus
		Chalcides_ocellatus
		Typhlacontias_brevipes
		Scelotes_gronovii
		Sphenomorphus_indicus
		Sphenomorphus_sabanus
		Pinoyscincus_jagori
		Scincella_lateralis
		Scincella_gemmingeri
		Insulasaurus_arborens
		Eremiascincus_fasciolatus
		Hemiergis_peronii
		Hemiergis_quadrilineata
		Hemiergis_decresiensis
		Eulamprus_quoyii
		Eulamprus_kosciuskoi
		Eulamprus_tympanum
		Ctenotus_labillardieri
		Ctenotus_brooksi
		Ctenotus_pantherinus
		Ctenotus_schomburgkii
		Ctenotus_calurus
		Ctenotus_inornatus
		Ctenotus_robustus
		Ctenotus_taeniolatus
		Ctenotus_uber
		Ctenotus_leae
		Ctenotus_australis
		Ctenotus_leonhardii
		Ctenotus_quattuordecimlineatus
		Ctenotus_regius
		Ctenotus_atlas
		Ctenotus_grandis
		Ctenotus_piankai
		Lerista_macropisthopus
		Lerista_bougainvillii
		Lerista_lineopunctulata
		Lerista_connivens
		Corucia_zebrata
		Bellatorias_major
		Egernia_richardi
		Egernia_depressa
		Egernia_stokesii
		Tiliqua_rugosa
		Tiliqua_occipitalis
		Tiliqua_scincoides
		Liopholis_whitii
		Liopholis_striata
		Eutropis_multifasciata
		Eutropis_rudis
		Trachylepis_brevicollis
		Trachylepis_perrotetii
		Trachylepis_quinquetaeniata
		Trachylepis_varia
		Trachylepis_occidentalis
		Trachylepis_striata
		Trachylepis_spilogaster
		Trachylepis_variegata
		Copeoglossum_nigropunctatum
		Notomabuya_frenata
		Psychosaura_macrorhyncha
		Brasiliscincus_agilis
		Brasiliscincus_heathi
		Mochlus_sundevallii
		Pseudemoia_entrecasteauxii
		Carinascincus_metallicus
		Lygisaurus_foliorum
		Carlia_fusca
		Carlia_rhomboidalis
		Carlia_vivax
		Callopistes_maculatus
		Salvator_merianae
		Tupinambis_quadrilineatus
		Dracaena_guianensis
		Crocodilurus_amazonicus
		Ameiva_ameiva
		Ameiva_bifrontata
		Ameivula_ocellifera
		Cnemidophorus_gramivagus
		Cnemidophorus_lemniscatus
		Kentropyx_calcarata
		Kentropyx_pelviceps
		Kentropyx_altamazonica
		Kentropyx_striata
		Holcosus_festivus
		Holcosus_quadrilineatus
		Aspidoscelis_inornatus
		Aspidoscelis_sexlineatus
		Aspidoscelis_gularis
		Aspidoscelis_ceralbensis
		Aspidoscelis_hyperythrus
		Aspidoscelis_tigris
		Pholidoscelis_exsul
		Pholidoscelis_chrysolaemus
		Pholidoscelis_taeniurus
		Pholidoscelis_pluvianotatus
		Pholidoscelis_fuscatus
		Alopoglossus_atriventris
		Alopoglossus_angulatus
		Potamites_juruazensis
		Potamites_ecpleopus
		Cercosaura_eigenmanni
		Micrablepharus_maximiliani
		Blanus_cinereus
		Trogonophis_wiegmanni
		Amphisbaena_mertensii
		Psammodromus_algirus
		Gallotia_galloti
		Gallotia_simonyi
		Latastia_longicaudata
		Heliobolus_lugubris
		Heliobolus_spekii
		Meroles_suborbitalis
		Meroles_anchietae
		Nucras_tessellata
		Pedioplanis_lineoocellata
		Pedioplanis_namaquensis
		Eremias_brenchleyi
		Eremias_argus
		Eremias_przewalskii
		Eremias_multiocellata
		Acanthodactylus_erythrurus
		Acanthodactylus_pardalis
		Acanthodactylus_scutellatus
		Acanthodactylus_boskianus
		Acanthodactylus_schreiberi
		Podarcis_melisellensis
		Podarcis_tiliguerta
		Podarcis_muralis
		Podarcis_siculus
		Podarcis_hispanicus
		Podarcis_milensis
		Teira_dugesii
		Lacerta_viridis
		Lacerta_agilis
		Archaeolacerta_bedriagae
		Zootoca_vivipara
		Takydromus_septentrionalis
		Dalmatolacerta_oxycephala
		Iberolacerta_monticola
		Heloderma_suspectum
		Heloderma_horridum
		Xenosaurus_grandis
		Xenosaurus_platyceps
		Anniella_pulchra
		Ophisaurus_attenuatus
		Anguis_fragilis
		Elgaria_coerulea
		Elgaria_multicarinata
		Lanthanotus_borneensis
		Varanus_niloticus
		Varanus_exanthematicus
		Varanus_griseus
		Varanus_indicus
		Varanus_salvator
		Varanus_bengalensis
		Varanus_komodoensis
		Varanus_varius
		Varanus_mertensi
		Varanus_giganteus
		Varanus_rosenbergi
		Varanus_panoptes
		Varanus_gouldii
		Varanus_tristis
		Varanus_scalaris
		Varanus_brevicauda
		Varanus_eremius
		Varanus_caudolineatus
		Varanus_gilleni
		Bradypodion_pumilum
		Chamaeleo_namaquensis
		Chamaeleo_africanus
		Chamaeleo_chamaeleon
		Chamaeleo_calyptratus
		Chamaeleo_dilepis
		Trioceros_jacksonii
		Trioceros_bitaeniatus
		Trioceros_schubotzi
		Trioceros_hoehnelii
		Trioceros_ellioti
		Furcifer_pardalis
		Uromastyx_ornata
		Moloch_horridus
		Lophosaurus_spinipes
		Ctenophorus_nuchalis
		Ctenophorus_caudicinctus
		Ctenophorus_isolepis
		Ctenophorus_scutulatus
		Ctenophorus_maculatus
		Gowidon_longirostris
		Chlamydosaurus_kingii
		Amphibolurus_muricatus
		Pogona_barbata
		Phrynocephalus_interscapularis
		Phrynocephalus_mystaceus
		Phrynocephalus_helioscopus
		Trapelus_sanguinolentus
		Agama_hispida
		Agama_agama
		Draco_volans
		Calotes_versicolor
		Leiocephalus_schreibersii
		Dipsosaurus_dorsalis
		Iguana_iguana
		Sauromalus_ater
		Cyclura_nubila
		Amblyrhynchus_cristatus
		Conolophus_pallidus
		Conolophus_subcristatus
		Basiliscus_vittatus
		Basiliscus_basiliscus
		Basiliscus_plumifrons
		Gambelia_wislizenii
		Gambelia_sila
		Crotaphytus_collaris
		Microlophus_peruvianus
		Microlophus_quadrivittatus
		Microlophus_atacamensis
		Microlophus_albemarlensis
		Uranoscodon_superciliosus
		Uracentron_flaviceps
		Plica_umbra
		Plica_plica
		Tropidurus_spinulosus
		Eurolophosaurus_divaricatus
		Eurolophosaurus_nanuzae
		Tropidurus_hygomi
		Tropidurus_montanus
		Tropidurus_psammonastes
		Tropidurus_itambere
		Tropidurus_insulanus
		Tropidurus_oreadicus
		Tropidurus_torquatus
		Tropidurus_hispidus
		Oplurus_cyclurus
		Oplurus_cuvieri
		Pristidactylus_torquatus
		Phymaturus_indistinctus
		Phymaturus_somuncurensis
		Phymaturus_palluma
		Phymaturus_antofagastensis
		Liolaemus_tenuis
		Liolaemus_lemniscatus
		Liolaemus_nitidus
		Liolaemus_monticola
		Liolaemus_fuscus
		Liolaemus_nigroviridis
		Liolaemus_platei
		Liolaemus_nigromaculatus
		Liolaemus_buergeri
		Liolaemus_leopardinus
		Liolaemus_elongatus
		Liolaemus_petrophilus
		Liolaemus_austromendocinus
		Liolaemus_dicktracyi
		Liolaemus_umbrifer
		Liolaemus_bellii
		Liolaemus_schroederi
		Liolaemus_chiliensis
		Liolaemus_pictus
		Liolaemus_bibronii
		Liolaemus_bitaeniatus
		Liolaemus_chaltin
		Liolaemus_puna
		Liolaemus_ramirezae
		Liolaemus_robertmertensi
		Liolaemus_gracilis
		Liolaemus_magellanicus
		Liolaemus_kingii
		Liolaemus_huacahuasicus
		Liolaemus_dorbignyi
		Liolaemus_multicolor
		Liolaemus_ruibali
		Liolaemus_fabiani
		Liolaemus_pseudoanomalus
		Liolaemus_occipitalis
		Liolaemus_lutzae
		Liolaemus_scapularis
		Liolaemus_rothi
		Liolaemus_boulengeri
		Liolaemus_cuyanus
		Liolaemus_melanops
		Liolaemus_canqueli
		Liolaemus_xanthoviridis
		Liolaemus_fitzingerii
		Liolaemus_uspallatensis
		Liolaemus_olongasta
		Liolaemus_grosseorum
		Liolaemus_darwinii
		Liolaemus_laurenti
		Liolaemus_abaucan
		Liolaemus_koslowskyi
		Liolaemus_quilmes
		Liolaemus_albiceps
		Liolaemus_irregularis
		Liolaemus_ornatus
		Uma_exsul
		Uma_paraphygas
		Uma_scoparia
		Uma_notata
		Uma_inornata
		Cophosaurus_texanus
		Callisaurus_draconoides
		Holbrookia_propinqua
		Holbrookia_maculata
		Phrynosoma_cornutum
		Phrynosoma_solare
		Phrynosoma_mcallii
		Phrynosoma_platyrhinos
		Phrynosoma_coronatum
		Phrynosoma_blainvillii
		Phrynosoma_modestum
		Phrynosoma_douglasii
		Urosaurus_nigricaudus
		Urosaurus_graciosus
		Urosaurus_ornatus
		Urosaurus_auriculatus
		Urosaurus_clarionensis
		Petrosaurus_mearnsi
		Petrosaurus_thalassinus
		Uta_palmeri
		Uta_stansburiana
		Sceloporus_variabilis
		Sceloporus_grandaevus
		Sceloporus_siniferus
		Sceloporus_squamosus
		Sceloporus_merriami
		Sceloporus_ochoterenae
		Sceloporus_gadoviae
		Sceloporus_graciosus
		Sceloporus_magister
		Sceloporus_orcutti
		Sceloporus_olivaceus
		Sceloporus_occidentalis
		Sceloporus_virgatus
		Sceloporus_undulatus
		Sceloporus_consobrinus
		Sceloporus_woodi
		Sceloporus_horridus
		Sceloporus_malachiticus
		Sceloporus_grammicus
		Sceloporus_palaciosi
		Sceloporus_bicanthalis
		Sceloporus_aeneus
		Sceloporus_scalaris
		Sceloporus_jarrovii
		Sceloporus_torquatus
		Sceloporus_mucronatus
		Sceloporus_poinsettii
		Sceloporus_serrifer
		Sceloporus_cyanogenys
		Polychrus_acutirostris
		Anolis_bonairensis
		Anolis_punctatus
		Anolis_transversalis
		Anolis_frenatus
		Anolis_equestris
		Anolis_occultus
		Anolis_bahorucoensis
		Anolis_lucius
		Anolis_barbouri
		Anolis_olssoni
		Anolis_semilineatus
		Anolis_longitibialis
		Anolis_shrevei
		Anolis_cybotes
		Anolis_carolinensis
		Anolis_longiceps
		Anolis_allisoni
		Anolis_gingivinus
		Anolis_oculatus
		Anolis_marmoratus
		Anolis_distichus
		Anolis_gundlachi
		Anolis_monensis
		Anolis_cooki
		Anolis_cristatellus
		Anolis_barbatus
		Anolis_allogus
		Anolis_homolechis
		Anolis_sagrei
		Anolis_lineatopus
		Anolis_grahami
		Anolis_auratus
		Anolis_chrysolepis
		Anolis_uniformis
		Anolis_fuscoauratus
		Anolis_polylepis
		Anolis_capito
		Anolis_lemurinus
		Anolis_limifrons
		Anolis_tropidogaster
		Anolis_trachyderma
		Charina_bottae
		Agkistrodon_contortrix
		Agkistrodon_piscivorus
		Crotalus_pricei
		Crotalus_cerastes
		Crotalus_horridus
		Crotalus_atrox
		Crotalus_scutulatus
		Crotalus_viridis
		Crotalus_mitchellii
		Masticophis_flagellum
		Coluber_constrictor
		Opheodrys_vernalis
		Sonora_occipitalis
		Phyllorhynchus_decurtatus
		Pituophis_catenifer
		Pantherophis_obsoletus
		Rhinocheilus_lecontei
		Arizona_elegans
		Lampropeltis_zonata
		Lampropeltis_elapsoides
		Lampropeltis_getula
		Tropidoclonion_lineatum
		Nerodia_rhombifer
		Nerodia_erythrogaster
		Nerodia_sipedon
		Thamnophis_sirtalis
		Thamnophis_saurita
		Thamnophis_ordinoides
		Thamnophis_elegans
		Thamnophis_butleri
		Contia_tenuis
		Carphophis_amoenus
		Diadophis_punctatus
		Hypsiglena_torquata
		Chelodina_longicollis
		Chelydra_serpentina
		Macrochelys_temminckii
		Platysternon_megacephalum
		Testudo_kleinmanni
		Chelonoidis_carbonarius
		Kinixys_spekii
		Stigmochelys_pardalis
		Gopherus_polyphemus
		Gopherus_flavomarginatus
		Gopherus_agassizii
		Gopherus_berlandieri
		Cuora_flavomarginata
		Actinemys_marmorata
		Glyptemys_muhlenbergii
		Glyptemys_insculpta
		Terrapene_ornata
		Pseudemys_concinna
		Chrysemys_picta
		Graptemys_geographica
		Trachemys_scripta
		Deirochelys_reticularia
		Chelonia_mydas
		Lepidochelys_olivacea
		Caretta_caretta
		Eretmochelys_imbricata
		Dermochelys_coriacea
		Sternotherus_odoratus
		Dermatemys_mawii
		Carettochelys_insculpta
		Dromaius_novaehollandiae
		Apteryx_australis
		Struthio_camelus
		Nothura_maculosa
		Colinus_virginianus
		Callipepla_gambelii
		Callipepla_californica
		Oreortyx_pictus
		Gallus_gallus
		Phasianus_colchicus
		Lagopus_muta
		Lagopus_lagopus
		Lagopus_leucura
		Falcipennis_canadensis
		Meleagris_gallopavo
		Numida_meleagris
		Penelope_purpurascens
		Crax_rubra
		Branta_bernicla
		Branta_canadensis
		Anser_caerulescens
		Anser_anser
		Cygnus_buccinator
		Spatula_clypeata
		Spatula_cyanoptera
		Spatula_discors
		Mareca_strepera
		Mareca_americana
		Mareca_penelope
		Anas_platyrhynchos
		Anas_laysanensis
		Anas_acuta
		Aythya_affinis
		Aythya_americana
		Bucephala_clangula
		Mergus_serrator
		Lophodytes_cucullatus
		Cairina_moschata
		Oxyura_jamaicensis
		Coccyzus_erythropthalmus
		Coccyzus_americanus
		Rallus_limicola
		Fulica_americana
		Aramus_guarauna
		Antigone_canadensis
		Anthropoides_paradiseus
		Gavia_pacifica
		Phoebastria_immutabilis
		Phoebastria_nigripes
		Diomedea_exulans
		Procellaria_aequinoctialis
		Ardenna_tenuirostris
		Ardenna_pacifica
		Puffinus_nativitatis
		Bulweria_bulwerii
		Pterodroma_hypoleuca
		Pachyptila_turtur
		Macronectes_giganteus
		Daption_capense
		Pagodroma_nivea
		Pygoscelis_adeliae
		Pygoscelis_papua
		Eudyptula_minor
		Megadyptes_antipodes
		Leptoptilos_javanicus
		Jabiru_mycteria
		Eudocimus_albus
		Botaurus_lentiginosus
		Egretta_tricolor
		Egretta_thula
		Nycticorax_nycticorax
		Butorides_virescens
		Ardea_herodias
		Bubulcus_ibis
		Pelecanus_occidentalis
		Pelecanus_erythrorhynchos
		Morus_bassanus
		Sula_dactylatra
		Anhinga_anhinga
		Phalacrocorax_carbo
		Phalacrocorax_auritus
		Phalacrocorax_pelagicus
		Phoenicopterus_roseus
		Aechmophorus_occidentalis
		Podiceps_auritus
		Podiceps_nigricollis
		Podilymbus_podiceps
		Zenaida_macroura
		Zenaida_asiatica
		Columba_livia
		Patagioenas_fasciata
		Columbina_inca
		Columbina_passerina
		Hydroprogne_caspia
		Sterna_forsteri
		Sterna_vittata
		Thalasseus_maximus
		Thalasseus_sandvicensis
		Onychoprion_fuscatus
		Rynchops_niger
		Rissa_tridactyla
		Chroicocephalus_philadelphia
		Leucophaeus_pipixcan
		Leucophaeus_atricilla
		Larus_canus
		Larus_delawarensis
		Larus_hyperboreus
		Larus_dominicanus
		Larus_glaucoides
		Larus_glaucescens
		Larus_californicus
		Larus_pacificus
		Anous_stolidus
		Cepphus_grylle
		Alca_torda
		Uria_aalge
		Uria_lomvia
		Synthliboramphus_hypoleucus
		Aethia_pusilla
		Aethia_cristatella
		Fratercula_arctica
		Fratercula_cirrhata
		Stercorarius_maccormicki
		Stercorarius_chilensis
		Stercorarius_skua
		Phalaropus_tricolor
		Phalaropus_lobatus
		Actitis_macularius
		Tringa_flavipes
		Tringa_semipalmata
		Tringa_melanoleuca
		Tringa_glareola
		Tringa_totanus
		Tringa_solitaria
		Gallinago_gallinago
		Limnodromus_griseus
		Calidris_pugnax
		Calidris_canutus
		Calidris_ruficollis
		Calidris_alba
		Calidris_alpina
		Calidris_mauri
		Calidris_bairdii
		Calidris_melanotos
		Calidris_himantopus
		Calidris_minutilla
		Calidris_ferruginea
		Arenaria_interpres
		Limosa_lapponica
		Limosa_fedoa
		Limosa_haemastica
		Limosa_limosa
		Numenius_americanus
		Numenius_arquata
		Numenius_phaeopus
		Vanellus_vanellus
		Charadrius_montanus
		Charadrius_alexandrinus
		Charadrius_wilsonia
		Charadrius_vociferus
		Charadrius_hiaticula
		Charadrius_semipalmatus
		Recurvirostra_americana
		Himantopus_mexicanus
		Pluvialis_dominica
		Pluvialis_squatarola
		Cathartes_aura
		Accipiter_striatus
		Circus_cyaneus
		Buteo_lagopus
		Buteo_swainsoni
		Buteo_jamaicensis
		Geranoaetus_melanoleucus
		Haliaeetus_leucocephalus
		Milvus_migrans
		Gypaetus_barbatus
		Phoeniculus_purpureus
		Megaceryle_alcyon
		Alcedo_atthis
		Colaptes_auratus
		Dryocopus_pileatus
		Dryobates_villosus
		Dryobates_albolarvatus
		Dryobates_arizonae
		Dryobates_borealis
		Dryobates_pubescens
		Dryobates_nuttallii
		Dryobates_scalaris
		Picoides_arcticus
		Picoides_tridactylus
		Sphyrapicus_thyroideus
		Sphyrapicus_ruber
		Sphyrapicus_varius
		Melanerpes_carolinus
		Melanerpes_uropygialis
		Melanerpes_lewis
		Melanerpes_erythrocephalus
		Melanerpes_formicivorus
		Tyto_alba
		Athene_cunicularia
		Megascops_asio
		Psiloscops_flammeolus
		Bubo_virginianus
		Asio_otus
		Asio_flammeus
		Falco_sparverius
		Falco_peregrinus
		Agapornis_pullarius
		Sayornis_nigricans
		Sayornis_phoebe
		Contopus_virens
		Contopus_sordidulus
		Contopus_cooperi
		Empidonax_virescens
		Empidonax_difficilis
		Empidonax_flaviventris
		Empidonax_minimus
		Empidonax_wrightii
		Empidonax_hammondii
		Empidonax_traillii
		Contopus_pertinax
		Pyrocephalus_rubinus
		Myiarchus_tuberculifer
		Myiarchus_cinerascens
		Tyrannus_tyrannus
		Tyrannus_vociferans
		Tyrannus_verticalis
		Vireo_olivaceus
		Vireo_philadelphicus
		Vireo_gilvus
		Vireo_bellii
		Vireo_griseus
		Vireo_huttoni
		Vireo_flavifrons
		Vireo_solitarius
		Gymnorhinus_cyanocephalus
		Aphelocoma_californica
		Cyanocitta_cristata
		Cyanocitta_stelleri
		Pica_pica
		Pica_nuttalli
		Corvus_corax
		Corvus_cryptoleucus
		Corvus_brachyrhynchos
		Nucifraga_caryocatactes
		Nucifraga_columbiana
		Perisoreus_canadensis
		Lanius_collurio
		Lanius_ludovicianus
		Lanius_excubitor
		Baeolophus_wollweberi
		Baeolophus_bicolor
		Baeolophus_inornatus
		Poecile_cinctus
		Poecile_atricapillus
		Poecile_gambeli
		Poecile_carolinensis
		Poecile_sclateri
		Poecile_palustris
		Cyanistes_caeruleus
		Auriparus_flaviceps
		Alauda_arvensis
		Eremophila_alpestris
		Riparia_riparia
		Tachycineta_thalassina
		Tachycineta_bicolor
		Progne_subis
		Stelgidopteryx_serripennis
		Hirundo_rustica
		Petrochelidon_pyrrhonota
		Phylloscopus_trochilus
		Phylloscopus_collybita
		Phylloscopus_sibilatrix
		Psaltriparus_minimus
		Chamaea_fasciata
		Sylvia_borin
		Sylvia_atricapilla
		Sylvia_communis
		Sylvia_curruca
		Sylvia_nisoria
		Acrocephalus_schoenobaenus
		Acrocephalus_scirpaceus
		Locustella_naevia
		Regulus_satrapa
		Regulus_regulus
		Regulus_calendula
		Sturnus_vulgaris
		Toxostoma_curvirostre
		Toxostoma_crissale
		Mimus_polyglottos
		Oreoscoptes_montanus
		Dumetella_carolinensis
		Cinclus_mexicanus
		Sialia_currucoides
		Sialia_mexicana
		Sialia_sialis
		Myadestes_townsendi
		Turdus_philomelos
		Turdus_iliacus
		Turdus_migratorius
		Hylocichla_mustelina
		Catharus_fuscescens
		Catharus_minimus
		Catharus_guttatus
		Catharus_ustulatus
		Ficedula_hypoleuca
		Ficedula_parva
		Phoenicurus_phoenicurus
		Oenanthe_oenanthe
		Saxicola_rubetra
		Luscinia_svecica
		Erithacus_rubecula
		Muscicapa_striata
		Certhia_familiaris
		Polioptila_caerulea
		Polioptila_plumbea
		Campylorhynchus_brunneicapillus
		Thryomanes_bewickii
		Thryothorus_ludovicianus
		Troglodytes_aedon
		Cistothorus_palustris
		Troglodytes_troglodytes
		Catherpes_mexicanus
		Sitta_pusilla
		Sitta_canadensis
		Sitta_carolinensis
		Phainopepla_nitens
		Bombycilla_cedrorum
		Peucedramus_taeniatus
		Prunella_modularis
		Taeniopygia_guttata
		Estrilda_troglodytes
		Passer_domesticus
		Anthus_spragueii
		Anthus_cervinus
		Anthus_pratensis
		Anthus_spinoletta
		Anthus_rubescens
		Anthus_trivialis
		Motacilla_alba
		Motacilla_flava
		Fringilla_coelebs
		Coccothraustes_vespertinus
		Haemorhous_mexicanus
		Haemorhous_purpureus
		Spinus_tristis
		Spinus_pinus
		Loxia_leucoptera
		Loxia_curvirostra
		Pinicola_enucleator
		Passerina_cyanea
		Passerina_amoena
		Spiza_americana
		Pheucticus_melanocephalus
		Pheucticus_ludovicianus
		Piranga_rubra
		Piranga_olivacea
		Piranga_ludoviciana
		Piranga_flava
		Cardinalis_cardinalis
		Porphyrospiza_caerulescens
		Xanthocephalus_xanthocephalus
		Dolichonyx_oryzivorus
		Sturnella_neglecta
		Icterus_galbula
		Icterus_bullockii
		Icterus_parisorum
		Icterus_spurius
		Icterus_cucullatus
		Agelaius_tricolor
		Agelaius_phoeniceus
		Molothrus_ater
		Euphagus_carolinus
		Euphagus_cyanocephalus
		Quiscalus_major
		Quiscalus_quiscula
		Helmitheros_vermivorum
		Geothlypis_formosa
		Geothlypis_tolmiei
		Geothlypis_philadelphia
		Geothlypis_trichas
		Vermivora_chrysoptera
		Setophaga_pinus
		Leiothlypis_celata
		Leiothlypis_virginiae
		Leiothlypis_luciae
		Leiothlypis_peregrina
		Mniotilta_varia
		Parkesia_motacilla
		Parkesia_noveboracensis
		Cardellina_canadensis
		Cardellina_pusilla
		Setophaga_citrina
		Setophaga_tigrina
		Setophaga_fusca
		Setophaga_castanea
		Setophaga_striata
		Setophaga_petechia
		Setophaga_cerulea
		Setophaga_ruticilla
		Setophaga_discolor
		Setophaga_graciae
		Setophaga_nigrescens
		Setophaga_virens
		Setophaga_palmarum
		Setophaga_coronata
		Setophaga_dominica
		Setophaga_caerulescens
		Setophaga_magnolia
		Seiurus_aurocapilla
		Icteria_virens
		Emberiza_citrinella
		Calamospiza_melanocorys
		Peucaea_aestivalis
		Ammodramus_savannarum
		Amphispiza_bilineata
		Spizella_pusilla
		Spizella_breweri
		Spizella_passerina
		Spizella_pallida
		Spizelloides_arborea
		Passerella_iliaca
		Junco_hyemalis
		Junco_phaeonotus
		Zonotrichia_querula
		Zonotrichia_albicollis
		Zonotrichia_leucophrys
		Zonotrichia_atricapilla
		Artemisiospiza_belli
		Passerculus_sandwichensis
		Melospiza_melodia
		Melospiza_georgiana
		Melospiza_lincolnii
		Centronyx_henslowii
		Pipilo_erythrophthalmus
		Pipilo_maculatus
		Melozone_fusca
		Melozone_crissalis
		Melozone_aberti
		Aimophila_ruficeps
		Plectrophenax_nivalis
		Calcarius_lapponicus
		Florisuga_fusca
		Archilochus_colubris
		Archilochus_alexandri
		Calypte_anna
		Selasphorus_rufus
		Selasphorus_platycercus
		Lampornis_clemenciae
		Thalurania_furcata
		Eupetomena_macroura
		Aphantochroa_cirrochloris
		Hylocharis_cyanus
		Amazilia_versicolor
		Chrysuronia_oenone
		Cynanthus_latirostris
		Chlorestes_notata
		Urosticte_benjamini
		Oreotrochilus_estella
		Colibri_serrirostris
		Polytmus_guainumbi
		Chaetura_pelagica
		Aerodramus_vanikorensis
		Collocalia_esculenta
		Aeronautes_saxatalis
		Podargus_papuensis
		Podargus_strigoides
		Eurostopodus_mystacalis
		Antrostomus_vociferus
		Phalaenoptilus_nuttallii
		Caprimulgus_europaeus
		Caprimulgus_macrurus
		Chordeiles_minor
		Chordeiles_acutipennis
		Alligator_mississippiensis
		Paleosuchus_palpebrosus
		Caiman_yacare
		Caiman_crocodilus
		Caiman_latirostris
		Crocodylus_siamensis
		Crocodylus_palustris
		Crocodylus_porosus
		Crocodylus_acutus
		Crocodylus_niloticus
		Gavialis_gangeticus
		Ornithorhynchus_anatinus
		Tachyglossus_aculeatus
		Zaglossus_bruijni
		Caluromys_derbianus
		Marmosa_robinsoni
		Monodelphis_brevicaudata
		Monodelphis_domestica
		Metachirus_nudicaudatus
		Chironectes_minimus
		Lutreolina_crassicaudata
		Philander_opossum
		Didelphis_virginiana
		Didelphis_marsupialis
		Gracilinanus_microtarsus
		Caenolestes_fuliginosus
		Macrotis_lagotis
		Perameles_gunnii
		Perameles_nasuta
		Isoodon_macrourus
		Isoodon_auratus
		Isoodon_obesulus
		Echymipera_kalubu
		Echymipera_rufescens
		Notoryctes_caurinus
		Myrmecobius_fasciatus
		Planigale_maculata
		Planigale_tenuirostris
		Planigale_gilesi
		Antechinomys_laniger
		Ningaui_yvonneae
		Sminthopsis_crassicaudata
		Sminthopsis_macroura
		Sminthopsis_murina
		Phascogale_tapoatafa
		Antechinus_swainsonii
		Antechinus_stuartii
		Antechinus_flavipes
		Dasyuroides_byrnei
		Dasycercus_cristicauda
		Pseudantechinus_macdonnellensis
		Sarcophilus_harrisii
		Dasyurus_hallucatus
		Dasyurus_maculatus
		Dasyurus_viverrinus
		Dasyurus_geoffroii
		Phascolarctos_cinereus
		Lasiorhinus_latifrons
		Burramys_parvus
		Cercartetus_concinnus
		Cercartetus_nanus
		Cercartetus_lepidus
		Trichosurus_caninus
		Trichosurus_vulpecula
		Spilocuscus_maculatus
		Tarsipes_rostratus
		Acrobates_pygmaeus
		Petaurus_breviceps
		Petaurus_norfolcensis
		Petauroides_volans
		Pseudocheirus_peregrinus
		Aepyprymnus_rufescens
		Potorous_tridactylus
		Bettongia_gaimardi
		Bettongia_penicillata
		Dendrolagus_matschiei
		Lagorchestes_conspicillatus
		Setonix_brachyurus
		Wallabia_bicolor
		Macropus_fuliginosus
		Macropus_giganteus
		Osphranter_robustus
		Osphranter_rufus
		Notamacropus_dorsalis
		Notamacropus_agilis
		Notamacropus_eugenii
		Notamacropus_parryi
		Notamacropus_rufogriseus
		Elephas_maximus
		Loxodonta_africana
		Procavia_capensis
		Heterohyrax_brucei
		Orycteropus_afer
		Petrodromus_tetradactylus
		Macroscelides_proboscideus
		Petrosaltator_rozeti
		Elephantulus_edwardii
		Elephantulus_myurus
		Elephantulus_brachyrhynchus
		Elephantulus_intufi
		Elephantulus_rufescens
		Chrysochloris_asiatica
		Geogale_aurita
		Tenrec_ecaudatus
		Setifer_setosus
		Microgale_drouhardi
		Microgale_cowani
		Nesogale_dobsoni
		Nesogale_talazaci
		Cyclopes_didactylus
		Myrmecophaga_tridactyla
		Tamandua_tetradactyla
		Tamandua_mexicana
		Choloepus_hoffmanni
		Bradypus_tridactylus
		Bradypus_variegatus
		Dasypus_novemcinctus
		Euphractus_sexcinctus
		Zaedyus_pichiy
		Chaetophractus_nationi
		Chaetophractus_vellerosus
		Chaetophractus_villosus
		Priodontes_maximus
		Tolypeutes_matacus
		Cabassous_centralis
		Condylura_cristata
		Neurotrichus_gibbsii
		Scalopus_aquaticus
		Echinosorex_gymnura
		Hylomys_suillus
		Hemiechinus_auritus
		Paraechinus_aethiopicus
		Erinaceus_concolor
		Erinaceus_europaeus
		Atelerix_albiventris
		Notiosorex_crawfordi
		Neomys_fodiens
		Blarina_brevicauda
		Blarina_carolinensis
		Cryptotis_parva
		Sorex_cinereus
		Sorex_vagrans
		Sorex_palustris
		Sorex_alpinus
		Sorex_minutus
		Sorex_coronatus
		Suncus_etruscus
		Suncus_murinus
		Crocidura_crossei
		Crocidura_poensis
		Crocidura_olivieri
		Crocidura_russula
		Crocidura_hildegardeae
		Crocidura_viaria
		Crocidura_suaveolens
		Crocidura_luna
		Manis_javanica
		Manis_crassicaudata
		Manis_pentadactyla
		Phataginus_tetradactyla
		Phataginus_tricuspis
		Proteles_cristata
		Acinonyx_jubatus
		Herpailurus_yagouaroundi
		Puma_concolor
		Leptailurus_serval
		Leopardus_pardalis
		Leopardus_wiedii
		Panthera_tigris
		Panthera_leo
		Galerella_sanguinea
		Urva_auropunctata
		Suricata_suricatta
		Ichneumia_albicauda
		Fossa_fossana
		Nandinia_binotata
		Arctogalidia_trivirgata
		Arctictis_binturong
		Paradoxurus_hermaphroditus
		Viverricula_indica
		Viverra_megaspila
		Vulpes_zerda
		Vulpes_lagopus
		Vulpes_macrotis
		Vulpes_vulpes
		Cerdocyon_thous
		Canis_lupus
		Canis_latrans
		Canis_mesomelas
		Ursus_americanus
		Ursus_arctos
		Ursus_maritimus
		Odobenus_rosmarus
		Eumetopias_jubatus
		Mirounga_angustirostris
		Erignathus_barbatus
		Ailurus_fulgens
		Potos_flavus
		Bassariscus_astutus
		Bassariscus_sumichrasti
		Procyon_cancrivorus
		Procyon_lotor
		Nasua_narica
		Nasua_nasua
		Taxidea_taxus
		Spilogale_putorius
		Enhydra_lutris
		Lutra_lutra
		Galictis_cuja
		Galictis_vittata
		Eira_barbara
		Martes_americana
		Neovison_vison
		Mustela_erminea
		Mustela_frenata
		Mustela_nivalis
		Mustela_putorius
		Ceratotherium_simum
		Camelus_dromedarius
		Lama_glama
		Pecari_tajacu
		Hippopotamus_amphibius
		Balaenoptera_physalus
		Globicephala_macrorhynchus
		Giraffa_camelopardalis
		Alces_alces
		Rangifer_tarandus
		Odocoileus_hemionus
		Odocoileus_virginianus
		Mazama_rufina
		Muntiacus_muntjak
		Taurotragus_oryx
		Syncerus_caffer
		Bubalus_bubalis
		Bos_taurus
		Raphicerus_campestris
		Oryx_beisa
		Oreamnos_americanus
		Ovis_aries
		Capra_hircus
		Paranyctimene_raptor
		Nyctimene_major
		Nyctimene_cyclotis
		Nyctimene_albiventer
		Cynopterus_brachyotis
		Rousettus_aegyptiacus
		Rousettus_amplexicaudatus
		Eonycteris_spelaea
		Macroglossus_minimus
		Syconycteris_australis
		Melonycteris_melanops
		Dobsonia_praedatrix
		Dobsonia_anderseni
		Dobsonia_moluccensis
		Dobsonia_minor
		Pteropus_scapulatus
		Pteropus_hypomelanus
		Pteropus_pumilus
		Pteropus_poliocephalus
		Pteropus_rodricensis
		Pteropus_medius
		Pteropus_vampyrus
		Saccopteryx_bilineata
		Peropteryx_macrotis
		Macroderma_gigas
		Rhinolophus_ferrumequinum
		Rhinolophus_hipposideros
		Rhinonicteris_aurantia
		Hipposideros_galeritus
		Noctilio_albiventris
		Noctilio_leporinus
		Mormoops_blainvillei
		Mormoops_megalophylla
		Pteronotus_personatus
		Pteronotus_quadridens
		Pteronotus_parnellii
		Pteronotus_davyi
		Diphylla_ecaudata
		Desmodus_rotundus
		Diaemus_youngi
		Macrotus_californicus
		Chrotopterus_auritus
		Tonatia_bidens
		Phyllostomus_discolor
		Phyllostomus_hastatus
		Erophylla_sezekorni
		Erophylla_bombifrons
		Leptonycteris_curasoae
		Monophyllus_redmani
		Glossophaga_soricina
		Anoura_caudifer
		Rhinophylla_pumilio
		Carollia_perspicillata
		Sturnira_lilium
		Koopmania_concolor
		Artibeus_jamaicensis
		Artibeus_lituratus
		Uroderma_bilobatum
		Platyrrhinus_lineatus
		Natalus_tumidirostris
		Tadarida_brasiliensis
		Molossus_molossus
		Eumops_perotis
		Miniopterus_schreibersii
		Miniopterus_australis
		Histiotus_velatus
		Eptesicus_fuscus
		Nyctophilus_geoffroyi
		Plecotus_auritus
		Chalinolobus_gouldii
		Myotis_sodalis
		Myotis_lucifugus
		Myotis_myotis
		Ptilocercus_lowii
		Tupaia_glis
		Perodicticus_potto
		Loris_tardigradus
		Nycticebus_coucang
		Galago_senegalensis
		Otolemur_crassicaudatus
		Cheirogaleus_medius
		Microcebus_murinus
		Eulemur_fulvus
		Carlito_syrichta
		Aotus_trivirgatus
		Saimiri_sciureus
		Colobus_guereza
		Erythrocebus_patas
		Cercopithecus_mitis
		Papio_ursinus
		Papio_anubis
		Papio_hamadryas
		Macaca_mulatta
		Ochotona_collaris
		Ochotona_princeps
		Sylvilagus_audubonii
		Sylvilagus_floridanus
		Oryctolagus_cuniculus
		Lepus_americanus
		Lepus_californicus
		Lepus_alleni
		Lepus_townsendii
		Lepus_arcticus
		Lepus_timidus
		Muscardinus_avellanarius
		Eliomys_quercinus
		Glis_glis
		Aplodontia_rufa
		Geosciurus_princeps
		Geosciurus_inauris
		Funisciurus_congicus
		Paraxerus_palliatus
		Paraxerus_cepapi
		Tamias_striatus
		Neotamias_minimus
		Neotamias_merriami
		Neotamias_amoenus
		Ammospermophilus_leucurus
		Cynomys_ludovicianus
		Cynomys_leucurus
		Marmota_flaviventris
		Marmota_caligata
		Marmota_monax
		Callospermophilus_lateralis
		Xerospermophilus_mohavensis
		Xerospermophilus_tereticaudus
		Poliocitellus_franklinii
		Ictidomys_tridecemlineatus
		Urocitellus_parryii
		Urocitellus_undulatus
		Urocitellus_richardsonii
		Urocitellus_armatus
		Urocitellus_townsendii
		Spermophilus_citellus
		Otospermophilus_beecheyi
		Xerospermophilus_spilosoma
		Urocitellus_beldingi
		Tamiasciurus_hudsonicus
		Sciurus_carolinensis
		Glaucomys_volans
		Octodon_degus
		Spalacopus_cyanus
		Octodontomys_gliroides
		Tympanoctomys_barrerae
		Octomys_mimax
		Aconaemys_fuscus
		Ctenomys_fulvus
		Ctenomys_peruanus
		Ctenomys_talarum
		Ctenomys_australis
		Ctenomys_maulinus
		Ctenomys_opimus
		Heterocephalus_glaber
		Heliophobius_argenteocinereus
		Georychus_capensis
		Bathyergus_suillus
		Bathyergus_janetta
		Fukomys_amatus
		Cryptomys_hottentotus
		Fukomys_darlingi
		Fukomys_bocagei
		Fukomys_damarensis
		Fukomys_mechowii
		Hystrix_africaeaustralis
		Erethizon_dorsatum
		Coendou_prehensilis
		Lagostomus_maximus
		Chinchilla_lanigera
		Hydrochoerus_hydrochaeris
		Cuniculus_paca
		Kerodon_rupestris
		Cavia_porcellus
		Galea_musteloides
		Dolichotis_salinicola
		Myoprocta_acouchy
		Dasyprocta_prymnolopha
		Dasyprocta_leporina
		Dasyprocta_azarae
		Capromys_pilorides
		Myocastor_coypus
		Proechimys_semispinosus
		Thrichomys_apereoides
		Microdipodops_megacephalus
		Microdipodops_pallidus
		Dipodomys_deserti
		Dipodomys_spectabilis
		Dipodomys_ordii
		Dipodomys_merriami
		Dipodomys_panamintinus
		Dipodomys_microps
		Dipodomys_agilis
		Perognathus_flavus
		Perognathus_alticola
		Perognathus_longimembris
		Chaetodipus_hispidus
		Chaetodipus_baileyi
		Chaetodipus_californicus
		Chaetodipus_fallax
		Chaetodipus_intermedius
		Thomomys_talpoides
		Thomomys_umbrinus
		Thomomys_bottae
		Geomys_pinetis
		Geomys_bursarius
		Heteromys_desmarestianus
		Heteromys_anomalus
		Heteromys_salvini
		Heteromys_irroratus
		Pedetes_capensis
		Napaeozapus_insignis
		Zapus_princeps
		Zapus_hudsonius
		Dipus_sagitta
		Jaculus_orientalis
		Jaculus_jaculus
		Sicista_betulina
		Malacothrix_typica
		Mystromys_albicaudatus
		Myodes_californicus
		Myodes_gapperi
		Ondatra_zibethicus
		Lemmiscus_curtatus
		Neofiber_alleni
		Phenacomys_intermedius
		Arborimus_longicaudus
		Lasiopodomys_brandtii
		Myopus_schisticolor
		Lemmus_lemmus
		Lemmus_sibiricus
		Lemmus_trimucronatus
		Arvicola_amphibius
		Dicrostonyx_groenlandicus
		Microtus_ochrogaster
		Microtus_pinetorum
		Microtus_breweri
		Microtus_pennsylvanicus
		Microtus_californicus
		Microtus_montanus
		Microtus_mexicanus
		Microtus_richardsoni
		Microtus_xanthognathus
		Alexandromys_oeconomus
		Microtus_arvalis
		Microtus_guentheri
		Microtus_agrestis
		Microtus_longicaudus
		Neotoma_fuscipes
		Neotoma_lepida
		Ochrotomys_nuttalli
		Baiomys_taylori
		Scotinomys_teguina
		Scotinomys_xerampelinus
		Reithrodontomys_megalotis
		Isthmomys_pirrensis
		Megadontomys_thomasi
		Peromyscus_gossypinus
		Peromyscus_polionotus
		Peromyscus_boylii
		Peromyscus_truei
		Peromyscus_eremicus
		Peromyscus_keeni
		Peromyscus_crinitus
		Peromyscus_californicus
		Peromyscus_leucopus
		Peromyscus_maniculatus
		Sigmodon_hispidus
		Paynomys_macronyx
		Calomys_venustus
		Calomys_musculinus
		Graomys_griseoflavus
		Loxodontomys_micropus
		Auliscomys_boliviensis
		Phyllotis_xanthopygus
		Phyllotis_darwini
		Abrothrix_andina
		Abrothrix_longipilis
		Abrothrix_olivacea
		Akodon_azarae
		Reithrodon_auritus
		Eligmodontia_typus
		Oligoryzomys_longicaudatus
		Oxymycterus_dasytrichus
		Saccostomus_campestris
		Cricetomys_gambianus
		Cricetulus_migratorius
		Cricetus_cricetus
		Phodopus_sungorus
		Mesocricetus_brandti
		Mesocricetus_auratus
		Cannomys_badius
		Tachyoryctes_splendens
		Steatomys_pratensis
		Nannospalax_ehrenbergi
		Nannospalax_leucodon
		Sekeetamys_calurus
		Meriones_hurrianae
		Meriones_unguiculatus
		Meriones_tristrami
		Desmodillus_auricularis
		Gerbilliscus_paeba
		Gerbilliscus_vallinus
		Gerbilliscus_setzeri
		Gerbilliscus_tytonis
		Gerbilliscus_leucogaster
		Gerbilliscus_afra
		Gerbillus_nanus
		Gerbillus_pyramidum
		Gerbillus_andersoni
		Gerbillus_gerbillus
		Gerbillus_dasyurus
		Gerbillus_pusillus
		Notomys_cervinus
		Notomys_alexis
		Pseudomys_gracilicaudatus
		Pseudomys_hermannsburgensis
		Uromys_caudimaculatus
		Melomys_lutillus
		Rhabdomys_pumilio
		Micaelamys_namaquensis
		Micromys_minutus
		Lemniscomys_griselda
		Lemniscomys_rosalia
		Mus_musculus
		Mus_minutoides
		Mastomys_natalensis
		Thallomys_paedulcus
		Apodemus_mystacinus
		Apodemus_flavicollis
		Apodemus_witherbyi
		Apodemus_sylvaticus
		Hydromys_chrysogaster
		Acomys_cahirinus
		Acomys_russatus
		Rattus_lutreolus
		Rattus_fuscipes
		Rattus_villosissimus
		Rattus_sordidus
		Rattus_norvegicus
		Parotomys_brantsii
		Otomys_sloggetti
		Otomys_unisulcatus
		Otomys_irroratus
	;
END;
BEGIN TREES;
	TREE * UNTITLED = [&R] (((Pseudobranchus_striatus:199.5902,(((Dicamptodon_ensatus:126.9773,(Ambystoma_cingulatum:42.9248,((Ambystoma_opacum:29.7135,(Ambystoma_tigrinum:11.14027,(Ambystoma_dumerilii:8.83378,(Ambystoma_mexicanum:4.77942,Ambystoma_ordinarium:4.77942):4.05436):2.30649):18.57323):3.29024,(Ambystoma_macrodactylum:29.51881,(Ambystoma_maculatum:26.33641,Ambystoma_jeffersonianum:26.33641):3.1824):3.48493):9.92106):84.0525):40.2429,(Salamandra_salamandra:99.2767,(Notophthalmus_viridescens:59.41686,(Taricha_granulosa:9.80186,Taricha_torosa:9.80186):49.615):39.85984):67.9435):13.3495,(Rhyacotriton_olympicus:133.0303,((((Hydromantes_shastae:10.49916,(Hydromantes_platycephalus:6.10434,Hydromantes_brunus:6.10434):4.39482):71.3739,(Ensatina_eschscholtzii:79.60334,((Aneides_aeneus:56.2517,(Aneides_hardii:42.7591,(Aneides_lugubris:31.3328,(Aneides_flavipunctatus:24.43805,Aneides_ferreus:24.43805):6.89475):11.4263):13.4926):19.0182,(Desmognathus_wrighti:49.3310587,(Desmognathus_monticola:22.7524287,(Desmognathus_fuscus:20.9488607,Desmognathus_ochrophaeus:20.9488607):1.803568):26.57863):25.9388413):4.33344):2.26972):7.02746,((Plethodon_vandykei:65.24162,(Plethodon_neomexicanus:63.2254,(Plethodon_dunni:32.75359,Plethodon_vehiculum:32.75359):30.47181):2.01622):12.0185,(Plethodon_cinereus:44.23622,((Plethodon_welleri:23.4849,Plethodon_dorsalis:23.4849):15.33006,((Plethodon_metcalfi:13.77371,Plethodon_glutinosus:13.77371):4.47849,(Plethodon_caddoensis:14.21714,Plethodon_ouachitae:14.21714):4.03506):20.56276):5.42126):33.0239):11.6404):14.5173,(((Gyrinophilus_porphyriticus:13.57575,Gyrinophilus_palleucus:13.57575):57.3406,(Eurycea_multiplicata:35.77725,(((Eurycea_longicauda:14.68955,Eurycea_lucifuga:14.68955):12.12223,(Eurycea_wilderae:12.42614,Eurycea_bislineata:12.42614):14.38564):4.63365,Eurycea_rathbuni:31.44543):4.33182):35.1391):26.1704,((Batrachoseps_wrighti:79.9508,((Batrachoseps_attenuatus:27.88583,Batrachoseps_nigriventris:27.88583):7.71634,Batrachoseps_pacificus:35.60217):44.34863):12.7857,((Thorius_dubitus:11.69753,Thorius_troglodytes:11.69753):76.1619,(((Chiropterotriton_dimidiatus:43.41877,Chiropterotriton_lavae:43.41877):11.9181,(Chiropterotriton_multidentatus:34.34192,Chiropterotriton_chondrostega:34.34192):20.99495):31.435,((Parvimolge_townsendi:66.86217,((Aquiloeurycea_cephalica:51.22069,Isthmura_bellii:51.22069):11.0563,(((Pseudoeurycea_lineola:32.43077,Pseudoeurycea_leprosa:32.43077):17.41529,(Pseudoeurycea_unguidentis:44.16389,Pseudoeurycea_nigromaculata:44.16389):5.68217):7.57985,(Pseudoeurycea_rex:48.81445,(Pseudoeurycea_smithi:45.6291,((Pseudoeurycea_robertsi:11.49772,Pseudoeurycea_altamontana:11.49772):25.71788,(Pseudoeurycea_cochranae:33.303957,(Pseudoeurycea_brunnata:11.623797,Pseudoeurycea_goebeli:11.623797):21.68016):3.911643):8.4135):3.18535):8.61146):4.85108):4.58518):4.30568,((Bolitoglossa_hartwegi:44.74305,((Bolitoglossa_occidentalis:25.12382,Bolitoglossa_rufescens:25.12382):17.9132,(Bolitoglossa_platydactyla:29.29352,Bolitoglossa_mexicana:29.29352):13.7435):1.70603):7.2346,((Bolitoglossa_subpalmata:33.306,Bolitoglossa_adspersa:33.306):15.4797,((Bolitoglossa_engelhardti:17.87533,Bolitoglossa_rostrata:17.87533):25.59125,((Bolitoglossa_lincolni:12.62498,Bolitoglossa_franklini:12.62498):18.1412,(Bolitoglossa_morio:19.71553,Bolitoglossa_dunni:19.71553):11.05065):12.7004):5.31912):3.19195):19.1902):15.60402):1.08756):4.87707):4.35025):6.33107):29.61248):47.5394):19.0205):62.11979,((Gastrophryne_olivacea:111.90029,(Quasipaa_spinosa:101.582507,((Rana_boylii:37.140897,Rana_cascadae:37.140897):33.44215,((Rana_sylvatica:56.862707,(Rana_catesbeiana:30.856107,(Rana_virgatipes:22.460577,Rana_clamitans:22.460577):8.39553):26.0066):5.76148,(Rana_palmipes:54.954487,Rana_pipiens:54.954487):7.6697):7.95886):30.99946):10.317783):31.5951,(Limnodynastes_tasmaniensis:134.44984,(((Litoria_rubella:57.762934,Litoria_gracilenta:57.762934):13.37094,(Dendropsophus_labialis:64.044574,((Acris_crepitans:42.155564,Pseudacris_triseriata:42.155564):6.59894,((Tlalocohyla_smithii:33.197394,(Smilisca_baudinii:21.911034,Smilisca_fodiens:21.911034):11.28636):1.85457,(Hyla_squirella:21.041534,Hyla_cinerea:21.041534):14.01043):13.70254):15.29007):7.0893):1.32802,((Engystomops_pustulosus:66.193063,Leptodactylus_melanonotus:66.193063):5.54617,(Rhinella_marina:46.310682,((Incilius_alvarius:34.530422,Incilius_mazatlanensis:34.530422):8.36735,(((Anaxyrus_canorus:2.412462,Anaxyrus_exsul:2.412462):1.14861,Anaxyrus_boreas:3.561072):33.8476,((Anaxyrus_cognatus:13.569832,Anaxyrus_debilis:13.569832):7.2558,Anaxyrus_woodhousii:20.825632):16.58304):5.4891):3.41291):25.428551):0.722661):61.987946):9.04555):118.2146):88.95841,(((Sphenodon_punctatus:267.21,(((((Underwoodisaurus_milii:31.554404,(Nephrurus_levis:18.740408,(Nephrurus_stellatus:18.207185,(Nephrurus_vertebralis:16.374408,Nephrurus_laevissimus:16.374408):1.832777):0.533223):12.813996):40.837362,Delma_impar:72.391766):3.665095,(((Hoplodactylus_duvaucelii:23.286326,Woodworthia_maculata:23.286326):7.7637,(Naultinus_stellatus:4.472304,(Naultinus_manukanus:2.637603,Naultinus_rudis:2.637603):1.834701):26.577722):26.345977,(Hesperoedura_reticulata:45.397524,((Oedura_marmorata:42.114384,(Strophurus_elderi:28.431098,(Strophurus_strophurus:22.399105,(Strophurus_ciliaris:19.056517,Strophurus_spinigerus:19.056517):3.342588):6.031993):13.683286):2.501676,((Rhynchoedura_ornata:38.042129,Lucasium_stenodactylum:38.042129):4.082342,(Diplodactylus_conspicillatus:22.816263,Diplodactylus_pulcher:22.816263):19.308208):2.491589):0.781464):11.998479):18.660858):61.299429,((((Coleonyx_brevis:26.22959,Coleonyx_variegatus:26.22959):37.024778,(Coleonyx_mitratus:33.613507,Coleonyx_elegans:33.613507):29.640861):28.699717,(Goniurosaurus_kuroiwae:78.571748,(Eublepharis_macularius:69.595424,Hemitheconyx_caudicinctus:69.595424):8.976324):13.382337):41.560408,(((Teratoscincus_przewalskii:101.136975,Pristurus_carteri:101.136975):3.91894,(Chatogekko_amazonicus:97.412105,((Gonatodes_hasemani:56.545646,(Gonatodes_humeralis:38.237592,(Gonatodes_antillensis:28.975873,Gonatodes_concinnatus:28.975873):9.261719):18.308054):39.131186,Coleodactylus_septentrionalis:95.676832):1.735273):7.64381):14.39968,(((Thecadactylus_rapicauda:96.48408,Ptyodactylus_hasselquistii:96.48408):1.788148,((Phyllodactylus_reissii:55.90104,Phyllodactylus_tuberculosus:55.90104):38.570653,(Phyllopezus_pollicaris:86.700032,(Tarentola_mauritanica:33.94905,Tarentola_boettgeri:33.94905):52.750982):7.771661):3.800535):12.073257,((Lepidodactylus_lugubris:102.659771,((Heteronotia_binoei:97.284005,Gehyra_variegata:97.284005):3.99806,(Mediodactylus_kotschyi:94.718417,(Hemidactylus_frenatus:73.282355,(Hemidactylus_mabouia:67.479101,Hemidactylus_turcicus:67.479101):5.803254):21.436062):6.563648):1.377706):2.462788,((Lygodactylus_klugei:90.331678,Phelsuma_madagascariensis:90.331678):10.689658,(Christinus_marmoratus:91.320782,(Rhoptropus_afer:78.351127,(Chondrodactylus_angulifer:57.102563,Chondrodactylus_bibronii:57.102563):21.248564):12.969655):9.700554):4.101223):5.222926):9.11011):14.058898):3.841797):64.733096,((((Xantusia_henshawi:20.733773,(Xantusia_riversiana:17.29968,(Xantusia_vigilis:6.882232,Xantusia_arizonae:6.882232):10.417448):3.434093):136.368302,((Broadleysaurus_major:55.137856,(Gerrhosaurus_skoogi:43.285258,(Gerrhosaurus_nigrolineatus:16.598084,Gerrhosaurus_flavigularis:16.598084):26.687174):11.852598):31.988142,(Platysaurus_intermedius:59.706137,(Ouroborus_cataphractus:39.666497,((Pseudocordylus_melanotus:34.431834,Karusasaurus_polyzonus:34.431834):0.93472,((Cordylus_vittifer:15.489598,Cordylus_jonesii:15.489598):9.955674,(Cordylus_macropholis:17.633184,(Cordylus_niger:15.153158,(Cordylus_oelofseni:10.613276,Cordylus_cordylus:10.613276):4.539882):2.480026):7.812088):9.921282):4.299943):20.03964):27.419861):69.976077):13.757041,(Acontias_meleagris:97.338814,(((Plestiodon_chinensis:35.203306,((Plestiodon_elegans:12.148297,Plestiodon_latiscutatus:12.148297):13.226799,(((Plestiodon_egregius:11.831683,Plestiodon_reynoldsi:11.831683):7.010895,(Plestiodon_anthracinus:16.434908,((Plestiodon_laticeps:11.473625,Plestiodon_inexpectatus:11.473625):2.223644,(Plestiodon_obsoletus:11.900586,(Plestiodon_tetragrammus:8.853116,(Plestiodon_fasciatus:7.525249,Plestiodon_septentrionalis:7.525249):1.327867):3.04747):1.796683):2.737639):2.40767):0.975752,(Plestiodon_gilberti:4.335036,Plestiodon_skiltonianus:4.335036):15.483294):5.556766):9.82821):34.642024,(Scincus_mitranus:67.295964,(Chalcides_ocellatus:55.708122,(Typhlacontias_brevipes:51.657689,Scelotes_gronovii:51.657689):4.050433):11.587842):2.549366):12.422329,(((Sphenomorphus_indicus:37.187443,Sphenomorphus_sabanus:37.187443):10.396041,(Pinoyscincus_jagori:46.395251,(((Scincella_lateralis:27.743129,Scincella_gemmingeri:27.743129):12.727013,Insulasaurus_arborens:40.470142):3.486251,((Eremiascincus_fasciolatus:29.618344,((Hemiergis_peronii:2.582588,Hemiergis_quadrilineata:2.582588):18.97528,Hemiergis_decresiensis:21.557868):8.060476):2.821684,((Eulamprus_quoyii:13.338377,(Eulamprus_kosciuskoi:10.516717,Eulamprus_tympanum:10.516717):2.82166):17.795271,((Ctenotus_labillardieri:25.415766,(Ctenotus_brooksi:22.593971,(Ctenotus_pantherinus:21.215693,((Ctenotus_schomburgkii:16.669423,Ctenotus_calurus:16.669423):2.971733,((Ctenotus_inornatus:14.994511,Ctenotus_robustus:14.994511):3.515343,((Ctenotus_taeniolatus:12.458183,Ctenotus_uber:12.458183):4.257815,((Ctenotus_leae:12.735326,Ctenotus_australis:12.735326):3.85156,((Ctenotus_leonhardii:4.378957,Ctenotus_quattuordecimlineatus:4.378957):11.219878,(Ctenotus_regius:15.125827,(Ctenotus_atlas:14.330184,(Ctenotus_grandis:12.056904,Ctenotus_piankai:12.056904):2.27328):0.795643):0.473008):0.988051):0.129112):1.793856):1.131302):1.574537):1.378278):2.821795):4.442563,(Lerista_macropisthopus:23.00227,(Lerista_bougainvillii:16.118,(Lerista_lineopunctulata:5.900943,Lerista_connivens:5.900943):10.217057):6.88427):6.856059):1.275319):1.30638):11.516365):2.438858):1.188233):27.711871,((Corucia_zebrata:28.915146,((Bellatorias_major:20.835941,(Egernia_richardi:18.533735,(Egernia_depressa:17.124755,Egernia_stokesii:17.124755):1.40898):2.302206):5.137458,((Tiliqua_rugosa:18.360147,(Tiliqua_occipitalis:14.731963,Tiliqua_scincoides:14.731963):3.628184):6.222839,(Liopholis_whitii:20.419332,Liopholis_striata:20.419332):4.163654):1.390413):2.941747):35.726418,(((Eutropis_multifasciata:26.592471,Eutropis_rudis:26.592471):24.621491,((Trachylepis_brevicollis:37.180185,((Trachylepis_perrotetii:30.376285,Trachylepis_quinquetaeniata:30.376285):2.601248,(Trachylepis_varia:27.096524,(Trachylepis_occidentalis:24.273917,((Trachylepis_striata:6.760102,Trachylepis_spilogaster:6.760102):12.235523,Trachylepis_variegata:18.995625):5.278292):2.822607):5.881009):4.202652):5.115262,(Copeoglossum_nigropunctatum:19.471622,(Notomabuya_frenata:16.202755,(Psychosaura_macrorhyncha:15.127579,(Brasiliscincus_agilis:5.819971,Brasiliscincus_heathi:5.819971):9.307608):1.075176):3.268867):22.823825):8.918515):12.146034,(Mochlus_sundevallii:61.310895,(Pseudemoia_entrecasteauxii:37.000545,(Carinascincus_metallicus:33.455551,(Lygisaurus_foliorum:24.757397,(Carlia_fusca:23.926118,(Carlia_rhomboidalis:22.67772,Carlia_vivax:22.67772):1.248398):0.831279):8.698154):3.544994):24.31035):2.049101):1.281568):10.653791):6.972304):15.071155):73.520302):26.006331,(((((Callopistes_maculatus:57.86403,(Salvator_merianae:41.644688,(Tupinambis_quadrilineatus:24.779596,(Dracaena_guianensis:15.6582,Crocodilurus_amazonicus:15.6582):9.121396):16.865092):16.219342):27.258675,((Ameiva_ameiva:28.609959,Ameiva_bifrontata:28.609959):26.046424,((Ameivula_ocellifera:39.72371,((Cnemidophorus_gramivagus:20.016219,Cnemidophorus_lemniscatus:20.016219):17.541452,(Kentropyx_calcarata:25.898586,(Kentropyx_pelviceps:20.051931,(Kentropyx_altamazonica:16.723473,Kentropyx_striata:16.723473):3.328458):5.846655):11.659085):2.166039):3.060842,((Holcosus_festivus:0.939666,Holcosus_quadrilineatus:0.939666):39.103648,((((Aspidoscelis_inornatus:10.144175,Aspidoscelis_sexlineatus:10.144175):9.797357,Aspidoscelis_gularis:19.941532):8.092952,((Aspidoscelis_ceralbensis:12.674912,Aspidoscelis_hyperythrus:12.674912):10.986529,Aspidoscelis_tigris:23.661441):4.373043):9.576333,((Pholidoscelis_exsul:25.659767,(Pholidoscelis_chrysolaemus:20.029008,Pholidoscelis_taeniurus:20.029008):5.630759):4.428628,(Pholidoscelis_pluvianotatus:21.621087,Pholidoscelis_fuscatus:21.621087):8.467308):7.522422):2.432497):2.741238):11.871831):30.466322):8.886536,((Alopoglossus_atriventris:21.553631,Alopoglossus_angulatus:21.553631):67.848107,(((Potamites_juruazensis:21.377024,Potamites_ecpleopus:21.377024):9.350255,Cercosaura_eigenmanni:30.727279):48.639313,Micrablepharus_maximiliani:79.366592):10.035146):4.607503):85.559022,((Blanus_cinereus:87.021205,(Trogonophis_wiegmanni:80.522289,Amphisbaena_mertensii:80.522289):6.498916):66.739053,((Psammodromus_algirus:44.387775,(Gallotia_galloti:12.201579,Gallotia_simonyi:12.201579):32.186196):40.723081,((((Latastia_longicaudata:42.872725,(Heliobolus_lugubris:23.069999,Heliobolus_spekii:23.069999):19.802726):14.568997,((Meroles_suborbitalis:28.747873,Meroles_anchietae:28.747873):24.566813,(Nucras_tessellata:47.093877,(Pedioplanis_lineoocellata:35.106284,Pedioplanis_namaquensis:35.106284):11.987593):6.220809):4.127036):3.809205,(((Eremias_brenchleyi:23.827206,Eremias_argus:23.827206):10.208444,(Eremias_przewalskii:2.619688,Eremias_multiocellata:2.619688):31.415962):25.049961,((Acanthodactylus_erythrurus:33.343402,Acanthodactylus_pardalis:33.343402):14.002942,(Acanthodactylus_scutellatus:40.555466,(Acanthodactylus_boskianus:5.322466,Acanthodactylus_schreiberi:5.322466):35.233):6.790878):11.739267):2.165316):3.956754,(((Podarcis_melisellensis:16.580184,(Podarcis_tiliguerta:13.969638,(Podarcis_muralis:12.371981,Podarcis_siculus:12.371981):1.597657):2.610546):2.085449,(Podarcis_hispanicus:17.157627,Podarcis_milensis:17.157627):1.508006):27.868414,(Teira_dugesii:43.989111,(((Lacerta_viridis:21.174582,Lacerta_agilis:21.174582):18.178944,(Archaeolacerta_bedriagae:38.307749,(Zootoca_vivipara:36.547137,Takydromus_septentrionalis:36.547137):1.760612):1.045777):2.796051,(Dalmatolacerta_oxycephala:39.485767,Iberolacerta_monticola:39.485767):2.66381):1.839534):2.544936):18.673634):19.903175):68.649402):25.808005):8.727405,(((((Heloderma_suspectum:8.985174,Heloderma_horridum:8.985174):90.614829,((Xenosaurus_grandis:16.678224,Xenosaurus_platyceps:16.678224):77.721954,(Anniella_pulchra:61.035119,((Ophisaurus_attenuatus:23.728866,Anguis_fragilis:23.728866):19.567815,(Elgaria_coerulea:12.933303,Elgaria_multicarinata:12.933303):30.363378):17.738438):33.365059):5.199825):14.531043,(Lanthanotus_borneensis:64.439949,((Varanus_niloticus:28.562444,Varanus_exanthematicus:28.562444):6.054112,(Varanus_griseus:34.212172,(Varanus_indicus:31.018617,((Varanus_salvator:23.460372,Varanus_bengalensis:23.460372):6.800278,(((Varanus_komodoensis:15.614291,Varanus_varius:15.614291):11.484617,(Varanus_mertensi:20.034326,(Varanus_giganteus:17.092888,(Varanus_rosenbergi:14.207195,(Varanus_panoptes:11.158245,Varanus_gouldii:11.158245):3.04895):2.885693):2.941438):7.064582):0.911497,((Varanus_tristis:18.800367,Varanus_scalaris:18.800367):7.41819,((Varanus_brevicauda:12.625149,Varanus_eremius:12.625149):12.788161,(Varanus_caudolineatus:10.942284,Varanus_gilleni:10.942284):14.471026):0.805247):1.791848):2.250245):0.757967):3.193555):0.404384):29.823393):49.691097):67.875286,(((Bradypodion_pumilum:49.630052,(((Chamaeleo_namaquensis:38.763429,(((Chamaeleo_africanus:10.58493,Chamaeleo_chamaeleon:10.58493):2.742908,Chamaeleo_calyptratus:13.327838):9.687204,Chamaeleo_dilepis:23.015042):15.748387):4.055759,(Trioceros_jacksonii:10.61942,((Trioceros_bitaeniatus:8.230763,Trioceros_schubotzi:8.230763):0.667147,(Trioceros_hoehnelii:7.453713,Trioceros_ellioti:7.453713):1.444197):1.72151):32.199768):4.013445,Furcifer_pardalis:46.832633):2.797419):76.43339,(Uromastyx_ornata:119.790157,((Moloch_horridus:37.944448,(Lophosaurus_spinipes:37.285264,((Ctenophorus_nuchalis:23.420125,(Ctenophorus_caudicinctus:21.908502,((Ctenophorus_isolepis:16.842417,Ctenophorus_scutulatus:16.842417):3.073798,Ctenophorus_maculatus:19.916215):1.992287):1.511623):10.439367,(Gowidon_longirostris:32.264399,((Chlamydosaurus_kingii:17.214255,Amphibolurus_muricatus:17.214255):12.106247,Pogona_barbata:29.320502):2.943897):1.595093):3.425772):0.659184):67.607974,(((Phrynocephalus_interscapularis:25.764835,(Phrynocephalus_mystaceus:14.9341,Phrynocephalus_helioscopus:14.9341):10.830735):50.460403,(Trapelus_sanguinolentus:70.547843,(Agama_hispida:41.356641,Agama_agama:41.356641):29.191202):5.677395):24.52076,(Draco_volans:75.301997,Calotes_versicolor:75.301997):25.444001):4.806424):14.237735):6.273285):42.146483,(Leiocephalus_schreibersii:91.267084,((Dipsosaurus_dorsalis:50.810326,((Iguana_iguana:20.277591,Sauromalus_ater:20.277591):6.471159,(Cyclura_nubila:26.223668,(Amblyrhynchus_cristatus:18.900894,(Conolophus_pallidus:1.624859,Conolophus_subcristatus:1.624859):17.276035):7.322774):0.525082):24.061576):36.409006,(((Basiliscus_vittatus:15.087818,(Basiliscus_basiliscus:7.818147,Basiliscus_plumifrons:7.818147):7.269671):61.385159,((Gambelia_wislizenii:3.939742,Gambelia_sila:3.939742):18.291747,Crotaphytus_collaris:22.231489):54.241488):9.217714,((((Microlophus_peruvianus:11.615101,(Microlophus_quadrivittatus:9.060876,Microlophus_atacamensis:9.060876):2.554225):25.255497,Microlophus_albemarlensis:36.870598):14.766286,(Uranoscodon_superciliosus:46.798923,((Uracentron_flaviceps:36.555161,(Plica_umbra:28.536495,Plica_plica:28.536495):8.018666):5.608462,(Tropidurus_spinulosus:38.959062,((Eurolophosaurus_divaricatus:23.671661,Eurolophosaurus_nanuzae:23.671661):11.72467,(Tropidurus_hygomi:20.193311,(Tropidurus_montanus:18.851594,((Tropidurus_psammonastes:7.822734,Tropidurus_itambere:7.822734):8.269863,(Tropidurus_insulanus:8.415127,(Tropidurus_oreadicus:3.686855,(Tropidurus_torquatus:2.199845,Tropidurus_hispidus:2.199845):1.48701):4.728272):7.67747):2.758997):1.341717):15.20302):3.562731):3.204561):4.6353):4.837961):33.043709,((((Oplurus_cyclurus:12.507805,Oplurus_cuvieri:12.507805):58.805588,Pristidactylus_torquatus:71.313393):8.743256,(((Phymaturus_indistinctus:5.698921,Phymaturus_somuncurensis:5.698921):19.602291,(Phymaturus_palluma:3.055078,Phymaturus_antofagastensis:3.055078):22.246134):28.690415,(((Liolaemus_tenuis:24.321045,((Liolaemus_lemniscatus:19.933006,((Liolaemus_nitidus:9.594238,Liolaemus_monticola:9.594238):7.337371,(Liolaemus_fuscus:12.456059,Liolaemus_nigroviridis:12.456059):4.47555):3.001397):3.451439,(Liolaemus_platei:18.712736,Liolaemus_nigromaculatus:18.712736):4.671709):0.9366):1.784671,(((Liolaemus_buergeri:4.743221,(Liolaemus_leopardinus:4.254933,Liolaemus_elongatus:4.254933):0.488288):7.555003,(Liolaemus_petrophilus:10.53629,(Liolaemus_austromendocinus:9.897411,(Liolaemus_dicktracyi:6.006806,Liolaemus_umbrifer:6.006806):3.890605):0.638879):1.761934):7.417144,(((Liolaemus_bellii:6.675541,Liolaemus_schroederi:6.675541):3.514979,(Liolaemus_chiliensis:7.427047,Liolaemus_pictus:7.427047):2.763473):4.960026,(Liolaemus_bibronii:10.946505,((Liolaemus_bitaeniatus:6.561666,(Liolaemus_chaltin:3.240885,Liolaemus_puna:3.240885):3.320781):1.970147,(Liolaemus_ramirezae:7.67001,(Liolaemus_robertmertensi:6.660159,Liolaemus_gracilis:6.660159):1.009851):0.861803):2.414692):4.204041):4.564822):6.390348):4.201249,((Liolaemus_magellanicus:11.005026,Liolaemus_kingii:11.005026):13.674357,(((Liolaemus_huacahuasicus:8.834666,(Liolaemus_dorbignyi:7.590412,Liolaemus_multicolor:7.590412):1.244254):1.644819,(Liolaemus_ruibali:5.220517,Liolaemus_fabiani:5.220517):5.258968):10.122171,((Liolaemus_pseudoanomalus:16.720803,((Liolaemus_occipitalis:8.979206,Liolaemus_lutzae:8.979206):5.926053,Liolaemus_scapularis:14.905259):1.815544):1.811953,(((Liolaemus_rothi:9.053477,Liolaemus_boulengeri:9.053477):5.99523,(Liolaemus_cuyanus:8.76524,(Liolaemus_melanops:5.852057,(Liolaemus_canqueli:4.999979,(Liolaemus_xanthoviridis:2.153485,Liolaemus_fitzingerii:2.153485):2.846494):0.852078):2.913183):6.283467):1.90199,((Liolaemus_uspallatensis:9.65422,(Liolaemus_olongasta:5.957688,(Liolaemus_grosseorum:4.006033,(Liolaemus_darwinii:1.133059,Liolaemus_laurenti:1.133059):2.872974):1.951655):3.696532):1.155491,((Liolaemus_abaucan:9.413236,(Liolaemus_koslowskyi:8.207214,Liolaemus_quilmes:8.207214):1.206022):0.484864,((Liolaemus_albiceps:1.126211,Liolaemus_irregularis:1.126211):4.615239,Liolaemus_ornatus:5.74145):4.15665):0.911611):6.140986):1.582059):2.0689):4.077727):5.627582):23.684662):26.065022):2.689562,((((((Uma_exsul:7.39283,Uma_paraphygas:7.39283):10.728278,(Uma_scoparia:7.076923,(Uma_notata:0.775006,Uma_inornata:0.775006):6.301917):11.044185):8.428104,(Cophosaurus_texanus:21.967986,(Callisaurus_draconoides:19.7904,(Holbrookia_propinqua:8.68195,Holbrookia_maculata:8.68195):11.10845):2.177586):4.581226):6.246686,(Phrynosoma_cornutum:24.53517,((Phrynosoma_solare:18.837017,((Phrynosoma_mcallii:10.129711,Phrynosoma_platyrhinos:10.129711):6.763513,(Phrynosoma_coronatum:6.470356,Phrynosoma_blainvillii:6.470356):10.422868):1.943793):2.413079,(Phrynosoma_modestum:17.191492,Phrynosoma_douglasii:17.191492):4.058604):3.285074):8.260728):13.957251,((Urosaurus_nigricaudus:21.313805,(Urosaurus_graciosus:14.94273,(Urosaurus_ornatus:9.402726,(Urosaurus_auriculatus:2.75403,Urosaurus_clarionensis:2.75403):6.648696):5.540004):6.371075):19.998693,(((Petrosaurus_mearnsi:23.544078,Petrosaurus_thalassinus:23.544078):14.110065,((Uta_palmeri:7.247625,Uta_stansburiana:7.247625):28.186816,Sceloporus_variabilis:35.434441):2.219702):1.950881,((Sceloporus_grandaevus:29.666571,(Sceloporus_siniferus:9.047753,Sceloporus_squamosus:9.047753):20.618818):8.665279,(Sceloporus_merriami:32.759321,((Sceloporus_ochoterenae:27.607869,Sceloporus_gadoviae:27.607869):2.836141,(Sceloporus_graciosus:26.346191,((Sceloporus_magister:18.477094,Sceloporus_orcutti:18.477094):4.665062,(((Sceloporus_olivaceus:18.073884,(Sceloporus_occidentalis:12.976688,(Sceloporus_virgatus:11.798361,(Sceloporus_undulatus:7.978734,(Sceloporus_consobrinus:3.292132,Sceloporus_woodi:3.292132):4.686602):3.819627):1.178327):5.097196):1.041336,(Sceloporus_horridus:15.101485,Sceloporus_malachiticus:15.101485):4.013735):1.31324,(((Sceloporus_grammicus:12.211538,Sceloporus_palaciosi:12.211538):5.649431,((Sceloporus_bicanthalis:6.207059,Sceloporus_aeneus:6.207059):5.431338,Sceloporus_scalaris:11.638397):6.222572):1.864657,((Sceloporus_jarrovii:11.329912,Sceloporus_torquatus:11.329912):7.442107,(Sceloporus_mucronatus:11.58667,(Sceloporus_poinsettii:9.644081,(Sceloporus_serrifer:1.834527,Sceloporus_cyanogenys:1.834527):7.809554):1.942589):7.185349):0.953607):0.702834):2.713696):3.204035):4.097819):2.315311):5.572529):1.273174):1.707474):5.440651):34.605256,(Polychrus_acutirostris:78.110795,((Anolis_bonairensis:38.046822,((Anolis_punctatus:19.63445,Anolis_transversalis:19.63445):15.192063,Anolis_frenatus:34.826513):3.220309):10.680457,((Anolis_equestris:34.529171,(Anolis_occultus:31.794218,Anolis_bahorucoensis:31.794218):2.734953):9.082663,(((Anolis_lucius:22.339025,Anolis_barbouri:22.339025):11.760427,(Anolis_olssoni:27.47481,Anolis_semilineatus:27.47481):6.624642):7.888423,(((Anolis_longitibialis:19.216911,(Anolis_shrevei:10.81722,Anolis_cybotes:10.81722):8.399691):20.6537,(Anolis_carolinensis:14.811606,(Anolis_longiceps:10.131185,Anolis_allisoni:10.131185):4.680421):25.059005):1.584209,(((Anolis_gingivinus:19.680522,(Anolis_oculatus:15.219778,Anolis_marmoratus:15.219778):4.460744):15.823168,(Anolis_distichus:32.156151,(Anolis_gundlachi:22.464691,((Anolis_monensis:11.444468,Anolis_cooki:11.444468):6.270229,Anolis_cristatellus:17.714697):4.749994):9.69146):3.347539):5.425931,(Anolis_barbatus:39.635428,((Anolis_allogus:33.786622,(Anolis_homolechis:25.643173,Anolis_sagrei:25.643173):8.143449):3.313372,(((Anolis_lineatopus:30.860137,Anolis_grahami:30.860137):2.685013,(Anolis_auratus:28.994996,Anolis_chrysolepis:28.994996):4.550154):1.667612,(Anolis_uniformis:34.21182,(Anolis_fuscoauratus:24.302537,(Anolis_polylepis:22.993322,(Anolis_capito:22.27986,((Anolis_lemurinus:13.342257,Anolis_limifrons:13.342257):1.495944,(Anolis_tropidogaster:10.348474,Anolis_trachyderma:10.348474):4.489727):7.441659):0.713462):1.309215):9.909283):1.000942):1.887232):2.535434):1.294193):0.525199):0.533055):1.623959):5.115445):29.383516):3.24761):1.387806):1.934382):1.010098):1.528641):4.047752):76.942841):13.796407):2.554402,(Charina_bottae:87.496655,(((Agkistrodon_contortrix:11.782169,Agkistrodon_piscivorus:11.782169):9.05905,(Crotalus_pricei:15.338788,(Crotalus_cerastes:14.060841,(Crotalus_horridus:12.789218,(Crotalus_atrox:10.737224,((Crotalus_scutulatus:6.58793,Crotalus_viridis:6.58793):2.573633,Crotalus_mitchellii:9.161563):1.575661):2.051994):1.271623):1.277947):5.502431):40.518972,((((Masticophis_flagellum:12.996488,Coluber_constrictor:12.996488):16.170171,(Opheodrys_vernalis:27.49489,(Sonora_occipitalis:27.079096,Phyllorhynchus_decurtatus:27.079096):0.415794):1.671769):3.138829,((Pituophis_catenifer:14.71261,Pantherophis_obsoletus:14.71261):3.093486,((Rhinocheilus_lecontei:14.667075,Arizona_elegans:14.667075):1.711923,((Lampropeltis_zonata:6.528926,Lampropeltis_elapsoides:6.528926):3.895011,Lampropeltis_getula:10.423937):5.955061):1.427098):14.499392):16.379713,(((Tropidoclonion_lineatum:10.165741,(Nerodia_rhombifer:7.515048,(Nerodia_erythrogaster:7.248659,Nerodia_sipedon:7.248659):0.266389):2.650693):0.576279,((Thamnophis_sirtalis:7.919576,Thamnophis_saurita:7.919576):1.237788,(Thamnophis_ordinoides:3.269147,(Thamnophis_elegans:2.123987,Thamnophis_butleri:2.123987):1.14516):5.888217):1.584656):36.948062,(((Contia_tenuis:16.865387,Carphophis_amoenus:16.865387):6.456338,Diadophis_punctatus:23.321725):15.563205,Hypsiglena_torquata:38.88493):8.805152):0.995119):12.67499):26.136464):97.064079):3.734934):8.569779):5.223939):65.120614):3.0855,((Chelodina_longicollis:209.2286,((((((Chelydra_serpentina:33.47,Macrochelys_temminckii:33.47):39.3308,Platysternon_megacephalum:72.8008):9.6218,((((Testudo_kleinmanni:43.3999,(Chelonoidis_carbonarius:39.0027,(Kinixys_spekii:33.6823,Stigmochelys_pardalis:33.6823):5.3204):4.3972):8.1384,((Gopherus_polyphemus:6.3336,Gopherus_flavomarginatus:6.3336):13.5827,(Gopherus_agassizii:8.5827,Gopherus_berlandieri:8.5827):11.3336):31.622):9.3344,Cuora_flavomarginata:60.8727):16.3957,((((Actinemys_marmorata:18.6505,(Glyptemys_muhlenbergii:9.9275,Glyptemys_insculpta:9.9275):8.723):6.4469,Terrapene_ornata:25.0974):8.8959,((Pseudemys_concinna:11.4674,Chrysemys_picta:11.4674):6.2973,(Graptemys_geographica:7.6951,Trachemys_scripta:7.6951):10.0696):16.2286):4.7987,Deirochelys_reticularia:38.792):38.4764):5.1542):8.5605,((Chelonia_mydas:34.3547,((Lepidochelys_olivacea:16.759,Caretta_caretta:16.759):3.2913,Eretmochelys_imbricata:20.0503):14.3044):34.1215,Dermochelys_coriacea:68.4762):22.5069):21.1405,(Sternotherus_odoratus:96.751,Dermatemys_mawii:96.751):15.3726):50.1208,Carettochelys_insculpta:162.2444):46.9842):50.5002,(((((Dromaius_novaehollandiae:41.23186307,Apteryx_australis:41.23186301):14.69245536,Struthio_camelus:55.92431843):27.78722228,Nothura_maculosa:83.71154074):23.86072095,(((((((Colinus_virginianus:7.379239205,(Callipepla_gambelii:1.498947974,Callipepla_californica:1.498947974):5.880291234):5.57227112,Oreortyx_pictus:12.95151033):16.96186223,(Gallus_gallus:21.29229747,(Phasianus_colchicus:16.52363383,((((Lagopus_muta:3.206343326,Lagopus_lagopus:3.206343326):2.043353251,Lagopus_leucura:5.249696576):1.97928753,Falcipennis_canadensis:7.228984109):7.861547526,Meleagris_gallopavo:15.09053165):1.4331022):4.76866363):8.621075096):2.22466279,Numida_meleagris:32.13803534):21.72604209,(Penelope_purpurascens:12.68452858,Crax_rubra:12.68452859):41.17954884):24.93653432,((((Branta_bernicla:5.588338055,Branta_canadensis:5.588338049):2.527429297,(Anser_caerulescens:2.513420024,Anser_anser:2.513420023):5.602347319):4.071109173,Cygnus_buccinator:12.18687652):9.252689151,((((Spatula_clypeata:1.20187148,(Spatula_cyanoptera:0.1630406051,Spatula_discors:0.1630406051):1.038830874):5.623875758,((Mareca_strepera:2.586752277,(Mareca_americana:1.336179466,Mareca_penelope:1.336179463):1.250572812):2.378226558,((Anas_platyrhynchos:0.4631818679,Anas_laysanensis:0.4631818677):3.237020311,Anas_acuta:3.700202179):1.264776655):1.860768404):4.160357067,((Aythya_affinis:1.757659841,Aythya_americana:1.757659842):8.190380366,((Bucephala_clangula:6.91236928,(Mergus_serrator:5.190333226,Lophodytes_cucullatus:5.190333218):1.722036058):2.754539485,Cairina_moschata:9.666908769):0.2811314427):1.038064097):9.232750622,Oxyura_jamaicensis:20.21885493):1.22071074):57.36104612):21.20980747,((((((Coccyzus_erythropthalmus:15.71945691,Coccyzus_americanus:15.7194569):54.10592061,((Rallus_limicola:28.20779574,Fulica_americana:28.20779573):23.51083063,(Aramus_guarauna:29.26966178,(Antigone_canadensis:6.568295783,Anthropoides_paradiseus:6.568295783):22.701366):22.44896453):18.10675115):3.118691067,(Gavia_pacifica:67.70296083,(((((Phoebastria_immutabilis:2.586951361,Phoebastria_nigripes:2.586951361):21.73094786,Diomedea_exulans:24.31789922):30.67359595,((((Procellaria_aequinoctialis:28.13634275,((Ardenna_tenuirostris:9.740387611,Ardenna_pacifica:9.740387622):10.08920886,Puffinus_nativitatis:19.82959648):8.306746265):3.11344102,Bulweria_bulwerii:31.24978377):7.251546942,(Pterodroma_hypoleuca:38.43319296,Pachyptila_turtur:38.43319297):0.06813772558):1.050273204,((Macronectes_giganteus:15.13041052,Daption_capense:15.1304105):1.700788122,Pagodroma_nivea:16.83119863):22.72040526):15.43989129):8.616328777,((Pygoscelis_adeliae:17.62475191,Pygoscelis_papua:17.62475191):9.166013721,(Eudyptula_minor:17.21516225,Megadyptes_antipodes:17.21516225):9.5756034):36.81705836):3.440902815,((Leptoptilos_javanicus:27.45034441,Jabiru_mycteria:27.4503444):38.69184348,(((Eudocimus_albus:59.92204775,(Botaurus_lentiginosus:39.62342836,((((Egretta_tricolor:11.07889601,Egretta_thula:11.07889602):20.97625637,Nycticorax_nycticorax:32.05515236):0.1266930245,Butorides_virescens:32.18184542):0.361828948,(Ardea_herodias:15.85260151,Bubulcus_ibis:15.85260151):16.69107287):7.079754013):20.29861935):3.010228062,(Pelecanus_occidentalis:14.34719008,Pelecanus_erythrorhynchos:14.34719008):48.5850857):1.850519314,((Morus_bassanus:21.28495953,Sula_dactylatra:21.2849595):21.08713091,(Anhinga_anhinga:33.79950333,((Phalacrocorax_carbo:11.15916015,Phalacrocorax_auritus:11.15916017):0.3288687476,Phalacrocorax_pelagicus:11.48802891):22.31147442):8.572587103):22.41070469):1.359392778):0.906538881):0.6542340681):5.241107725):4.35813677,(Phoenicopterus_roseus:51.80281265,((Aechmophorus_occidentalis:28.20152021,(Podiceps_auritus:23.5828109,Podiceps_nigricollis:23.58281084):4.618709305):11.7995607,Podilymbus_podiceps:40.00108086):11.80173177):25.49939269):0.02812274794,(((Zenaida_macroura:16.59836803,Zenaida_asiatica:16.59836805):12.46146859,(Columba_livia:21.67484924,Patagioenas_fasciata:21.67484923):7.384987383):7.112573877,(Columbina_inca:7.455730832,Columbina_passerina:7.455730835):28.71667967):41.15791759):5.58945791,((((((((Hydroprogne_caspia:8.905049068,(Sterna_forsteri:5.720741809,(Sterna_vittata:5.687618001,(Thalasseus_maximus:2.265538262,Thalasseus_sandvicensis:2.265538258):3.422079741):0.03312380487):3.184307267):3.491506348,Onychoprion_fuscatus:12.39655543):6.21252568,((Rynchops_niger:17.07425009,(Rissa_tridactyla:6.426677725,(Chroicocephalus_philadelphia:4.581940572,((Leucophaeus_pipixcan:1.047788169,Leucophaeus_atricilla:1.04778817):2.779118596,(Larus_canus:1.893240899,(Larus_delawarensis:1.869729336,((Larus_hyperboreus:0.8363054449,(Larus_dominicanus:0.5930771038,(Larus_glaucoides:0.4262505333,(Larus_glaucescens:0.4233765445,Larus_californicus:0.4233765445):0.00287398899):0.1668265701):0.2432283422):0.9297059859,Larus_pacificus:1.766011429):0.1037179042):0.02351156472):1.933665865):0.7550338055):1.844737147):10.64757235):1.073271204,Anous_stolidus:18.14752127):0.4615598303):2.418024866,((((Cepphus_grylle:13.7803742,(Alca_torda:10.09298583,(Uria_aalge:4.02980897,Uria_lomvia:4.02980897):6.063176861):3.68738837):0.1462342839,Synthliboramphus_hypoleucus:13.92660849):1.974123651,((Aethia_pusilla:4.69430512,Aethia_cristatella:4.694305125):9.698839376,(Fratercula_arctica:4.021540489,Fratercula_cirrhata:4.021540487):10.37160401):1.507587616):3.258975239,((Stercorarius_maccormicki:0.4090467276,Stercorarius_chilensis:0.4090467284):0.8914627766,Stercorarius_skua:1.300509504):17.85919786):1.867398614):36.49684585,((((((Phalaropus_tricolor:19.21206353,Phalaropus_lobatus:19.21206352):9.349564918,(Actitis_macularius:27.88118757,(((Tringa_flavipes:13.18602317,Tringa_semipalmata:13.18602316):2.075353153,(Tringa_melanoleuca:14.52638747,(Tringa_glareola:8.309453401,Tringa_totanus:8.309453406):6.216934084):0.734988836):4.443062066,Tringa_solitaria:19.7044384):8.176749197):0.6804408624):3.97346637,(Gallinago_gallinago:28.4073049,Limnodromus_griseus:28.4073049):4.127789928):0.7065602556,((Calidris_pugnax:19.04193019,(Calidris_canutus:18.86542087,((((Calidris_ruficollis:11.12054421,Calidris_alba:11.12054422):3.998783915,Calidris_alpina:15.11932812):0.188787169,((Calidris_mauri:13.85669016,Calidris_bairdii:13.85669015):0.4251374855,(Calidris_melanotos:13.73270322,(Calidris_himantopus:12.7775565,Calidris_minutilla:12.7775565):0.9551467122):0.5491244288):1.026287656):1.772652195,Calidris_ferruginea:17.08076751):1.784653364):0.1765093442):8.067807966,Arenaria_interpres:27.10973818):6.131916909):2.728659841,((Limosa_lapponica:13.42927099,(Limosa_fedoa:8.302495804,Limosa_haemastica:8.302495804):5.126775198):0.6452766315,Limosa_limosa:14.07454762):21.8957673):4.093041004,((Numenius_americanus:7.59893684,Numenius_arquata:7.598936841):6.987161144,Numenius_phaeopus:14.58609797):25.47725792):17.46059596):7.430644395,(((Vanellus_vanellus:35.30222382,((Charadrius_montanus:14.10456796,Charadrius_alexandrinus:14.10456795):4.758753119,Charadrius_wilsonia:18.86332108):16.43890271):3.8593513,(Charadrius_vociferus:17.60160975,(Charadrius_hiaticula:15.93547856,Charadrius_semipalmatus:15.93547857):1.666131167):21.55996535):6.338063257,((Recurvirostra_americana:19.31862097,Himantopus_mexicanus:19.31862095):22.41652201,(Pluvialis_dominica:11.38152444,Pluvialis_squatarola:11.38152444):30.35361851):3.7644954):19.45495788):17.15957484,(((Cathartes_aura:77.07409345,(((Accipiter_striatus:22.13809018,Circus_cyaneus:22.13809018):5.746089969,((((Buteo_lagopus:4.016993178,Buteo_swainsoni:4.016993176):0.2009983361,Buteo_jamaicensis:4.217991511):5.008253073,Geranoaetus_melanoleucus:9.226244582):13.90579509,(Haliaeetus_leucocephalus:19.83082384,Milvus_migrans:19.83082384):3.301215828):4.752140459):12.76850662,Gypaetus_barbatus:40.65268675):36.42140668):2.002872819,((Phoeniculus_purpureus:71.01346079,((Megaceryle_alcyon:34.86561385,Alcedo_atthis:34.86561391):34.11087236,((Colaptes_auratus:9.950424992,Dryocopus_pileatus:9.950424994):7.905996979,(((((Dryobates_villosus:3.058749339,(Dryobates_albolarvatus:2.530672859,Dryobates_arizonae:2.530672859):0.5280764838):3.865830071,Dryobates_borealis:6.924579401):2.107179125,(Dryobates_pubescens:6.051403145,(Dryobates_nuttallii:1.061492556,Dryobates_scalaris:1.061492556):4.989910588):2.980355393):4.605228042,(Picoides_arcticus:8.547265135,Picoides_tridactylus:8.547265134):5.089721432):2.099439712,((Sphyrapicus_thyroideus:6.597631002,(Sphyrapicus_ruber:1.318092211,Sphyrapicus_varius:1.318092211):5.279538786):7.234077699,(((Melanerpes_carolinus:4.113809997,Melanerpes_uropygialis:4.113809998):6.777375216,(Melanerpes_lewis:8.302719221,Melanerpes_erythrocephalus:8.302719216):2.588466002):0.3404177596,Melanerpes_formicivorus:11.23160297):2.600105719):1.904717582):2.119995691):51.12006422):2.036974571):6.822460777,(Tyto_alba:63.77820908,(Athene_cunicularia:40.74715148,(((Megascops_asio:18.84624742,Psiloscops_flammeolus:18.84624743):7.719370045,Bubo_virginianus:26.56561748):3.027696112,(Asio_otus:12.910218,Asio_flammeus:12.910218):16.68309558):11.1538379):23.03105757):14.05771253):1.241044649):1.293236914,((Falco_sparverius:12.18222134,Falco_peregrinus:12.18222135):65.96900435,(Agapornis_pullarius:76.93472515,(((((Sayornis_nigricans:1.439919424,Sayornis_phoebe:1.439919424):7.769939312,(((((Contopus_virens:3.633168698,Contopus_sordidulus:3.6331687):2.013156918,Contopus_cooperi:5.646325611):1.873219153,Empidonax_virescens:7.519544755):0.4553132689,(Empidonax_difficilis:4.333012698,Empidonax_flaviventris:4.333012694):3.641845338):0.2452272992,(((Empidonax_minimus:4.54869082,Empidonax_wrightii:4.54869082):0.3455489563,Empidonax_hammondii:4.89423978):2.194399591,Empidonax_traillii:7.088639368):1.131445961):0.989773408):7.459155795,(Contopus_pertinax:16.03707813,Pyrocephalus_rubinus:16.03707815):0.631936382):1.49021216,((Myiarchus_tuberculifer:5.489891444,Myiarchus_cinerascens:5.489891442):8.780560296,((Tyrannus_tyrannus:5.929443154,Tyrannus_vociferans:5.929443163):1.823008422,Tyrannus_verticalis:7.752451585):6.518000157):3.888774946):48.36326416,((((Vireo_olivaceus:7.13749924,(Vireo_philadelphicus:5.313163105,Vireo_gilvus:5.313163111):1.824336133):5.419540721,((Vireo_bellii:5.710195568,Vireo_griseus:5.710195566):4.230313239,(Vireo_huttoni:7.536803328,(Vireo_flavifrons:4.111502711,Vireo_solitarius:4.111502714):3.425300617):2.403705481):2.61653115):19.54994818,(((((Gymnorhinus_cyanocephalus:12.03465147,Aphelocoma_californica:12.03465145):0.9651174478,(Cyanocitta_cristata:7.729204092,Cyanocitta_stelleri:7.729204092):5.270564808):5.020979333,((Pica_pica:2.688129124,Pica_nuttalli:2.688129129):13.49375037,(((Corvus_corax:1.789688213,Corvus_cryptoleucus:1.789688213):5.199634076,Corvus_brachyrhynchos:6.9893223):6.516700802,(Nucifraga_caryocatactes:4.796268009,Nucifraga_columbiana:4.796268009):8.709755074):2.675856401):1.83886874):0.9393458614,Perisoreus_canadensis:18.96009409):6.939068744,(Lanius_collurio:9.833217311,(Lanius_ludovicianus:1.95426222,Lanius_excubitor:1.954262222):7.878955096):16.06594555):6.207825266):18.18431381,(((((((Baeolophus_wollweberi:10.00325057,(Baeolophus_bicolor:6.634396863,Baeolophus_inornatus:6.634396859):3.368853702):5.093323242,((Poecile_cinctus:7.591479082,(Poecile_atricapillus:5.309145128,Poecile_gambeli:5.309145128):2.282333954):0.3568450863,(Poecile_carolinensis:6.658702894,Poecile_sclateri:6.658702893):1.289621266):7.148249635):1.095004852,Poecile_palustris:16.19157866):2.854280232,Cyanistes_caeruleus:19.04585887):17.59928986,Auriparus_flaviceps:36.64514877):5.461838262,((Alauda_arvensis:15.16926201,Eremophila_alpestris:15.169262):21.97540411,(((((Riparia_riparia:13.53640443,(Tachycineta_thalassina:7.704880598,Tachycineta_bicolor:7.704880597):5.831523824):0.5679697094,(Progne_subis:11.26384933,Stelgidopteryx_serripennis:11.26384933):2.840524795):4.482581326,(Hirundo_rustica:16.15966413,Petrochelidon_pyrrhonota:16.15966414):2.427291325):11.69306601,(((Phylloscopus_trochilus:5.469479925,Phylloscopus_collybita:5.469479927):9.108292608,Phylloscopus_sibilatrix:14.57777255):10.0100692,Psaltriparus_minimus:24.5878417):5.692179746):2.927799042,((Chamaea_fasciata:17.07580275,((Sylvia_borin:10.81248699,Sylvia_atricapilla:10.81248699):3.558896565,(Sylvia_communis:11.29518583,(Sylvia_curruca:9.972982089,Sylvia_nisoria:9.972982103):1.322203736):3.076197728):2.704419191):11.96125511,((Acrocephalus_schoenobaenus:9.562975866,Acrocephalus_scirpaceus:9.562975859):16.49052772,Locustella_naevia:26.05350357):2.98355429):4.170762654):3.936845617):4.96232089):2.384865488,(((Regulus_satrapa:33.91158133,(Regulus_regulus:12.30624236,Regulus_calendula:12.30624236):21.60533893):9.151268725,((((Sturnus_vulgaris:22.82195512,(((Toxostoma_curvirostre:10.42793197,Toxostoma_crissale:10.42793196):2.781858257,(Mimus_polyglottos:10.14695317,Oreoscoptes_montanus:10.14695317):3.062837052):2.655792122,Dumetella_carolinensis:15.86558234):6.956372777):6.468848967,(Cinclus_mexicanus:28.38114964,(((((Sialia_currucoides:4.505529514,Sialia_mexicana:4.505529514):1.213578093,Sialia_sialis:5.719107614):14.2651098,Myadestes_townsendi:19.98421741):1.480241884,((Turdus_philomelos:13.74107733,(Turdus_iliacus:10.09089337,Turdus_migratorius:10.09089337):3.65018397):4.426555304,(Hylocichla_mustelina:13.34161136,(((Catharus_fuscescens:1.170815682,Catharus_minimus:1.170815683):4.484368113,Catharus_guttatus:5.655183788):2.165588133,Catharus_ustulatus:7.820771927):5.520839451):4.826021266):3.296826663):4.336098077,(((((Ficedula_hypoleuca:8.016025608,Ficedula_parva:8.016025602):8.561049395,(Phoenicurus_phoenicurus:14.64206006,(Oenanthe_oenanthe:13.06021373,Saxicola_rubetra:13.06021374):1.581846336):1.935014931):0.3625639417,Luscinia_svecica:16.93963896):1.000457892,Erithacus_rubecula:17.94009685):1.987123694,Muscicapa_striata:19.92722053):5.87333684):2.580592318):0.9096543827):9.436127513,((Certhia_familiaris:29.15716089,((Polioptila_caerulea:5.541505071,Polioptila_plumbea:5.541505071):19.06867844,(((Campylorhynchus_brunneicapillus:13.94396969,(Thryomanes_bewickii:9.958590681,Thryothorus_ludovicianus:9.958590693):3.985378995):1.524078713,((Troglodytes_aedon:11.56192149,Cistothorus_palustris:11.56192148):0.1153920157,Troglodytes_troglodytes:11.67731351):3.790734898):3.117512051,Catherpes_mexicanus:18.58556046):6.024623067):4.546977345):3.68348062,((Sitta_pusilla:11.33253166,Sitta_canadensis:11.33253166):4.688534976,Sitta_carolinensis:16.02106665):16.81957485):5.886290115):2.483577484,(Phainopepla_nitens:33.09263358,Bombycilla_cedrorum:33.09263358):8.117875484):1.852340956):0.5153783691,(((Peucedramus_taeniatus:30.64267592,Prunella_modularis:30.64267586):1.962923634,(Taeniopygia_guttata:13.03322732,Estrilda_troglodytes:13.03322733):19.57237221):2.803729072,(Passer_domesticus:31.74749904,(((Anthus_spragueii:15.78096782,((Anthus_cervinus:6.283412435,((Anthus_pratensis:3.691010123,Anthus_spinoletta:3.691010119):1.627276816,Anthus_rubescens:5.318286936):0.9651255012):4.385336104,Anthus_trivialis:10.66874854):5.112219286):5.609523099,(Motacilla_alba:3.41487999,Motacilla_flava:3.414879991):17.97561093):8.976652368,((Fringilla_coelebs:25.76169046,(Coccothraustes_vespertinus:20.11295386,(((Haemorhous_mexicanus:14.42791565,Haemorhous_purpureus:14.42791564):1.720574875,((Spinus_tristis:5.251711112,Spinus_pinus:5.251711112):3.727754513,(Loxia_leucoptera:1.75871878,Loxia_curvirostra:1.758718778):7.220746846):7.169024903):1.483201569,Pinicola_enucleator:17.6316921):2.481261771):5.64873662):1.409594424,(((((((Passerina_cyanea:7.886564521,Passerina_amoena:7.886564533):4.354110422,Spiza_americana:12.24067496):4.327957533,(Pheucticus_melanocephalus:3.402836958,Pheucticus_ludovicianus:3.402836959):13.16579553):0.6648053747,((Piranga_rubra:7.709242552,((Piranga_olivacea:2.839036917,Piranga_ludoviciana:2.839036916):3.928421401,Piranga_flava:6.767458314):0.9417842369):7.484301176,Cardinalis_cardinalis:15.19354373):2.039894144):1.646070151,Porphyrospiza_caerulescens:18.87950801):2.804076111,(((((Xanthocephalus_xanthocephalus:9.637198264,Dolichonyx_oryzivorus:9.637198264):2.958806347,Sturnella_neglecta:12.59600462):1.519517493,((((Icterus_galbula:2.579973992,Icterus_bullockii:2.57997399):3.037597587,Icterus_parisorum:5.617571587):2.672265102,(Icterus_spurius:4.396236603,Icterus_cucullatus:4.396236598):3.893600085):4.935143855,(((Agelaius_tricolor:4.524362991,Agelaius_phoeniceus:4.524362992):2.532291308,Molothrus_ater:7.056654298):0.3158625878,((Euphagus_carolinus:3.527524322,Euphagus_cyanocephalus:3.527524322):1.626561339,(Quiscalus_major:2.896740085,Quiscalus_quiscula:2.896740088):2.257345583):2.218431224):5.852463656):0.8905415631):4.061493349,(((Helmitheros_vermivorum:10.02416781,(((((Geothlypis_formosa:5.298250249,(Geothlypis_tolmiei:1.293470355,Geothlypis_philadelphia:1.293470355):4.00477989):0.1194196402,Geothlypis_trichas:5.417669884):3.265120287,(Vermivora_chrysoptera:1.314385437,Setophaga_pinus:1.314385437):7.368404737):0.3705958684,(((Leiothlypis_celata:1.532329963,(Leiothlypis_virginiae:0.7060937487,Leiothlypis_luciae:0.706093749):0.8262362147):3.63049427,Leiothlypis_peregrina:5.162824239):3.637599906,(Mniotilta_varia:7.372650122,(Parkesia_motacilla:3.674789421,Parkesia_noveboracensis:3.674789421):3.697860713):1.427774005):0.252961903):0.1041341528,((Cardellina_canadensis:5.084164478,Cardellina_pusilla:5.084164476):3.568521042,(Setophaga_citrina:5.738003482,(((Setophaga_tigrina:5.071506865,((Setophaga_fusca:3.730055475,((Setophaga_castanea:2.046520473,Setophaga_striata:2.046520473):1.358046816,Setophaga_petechia:3.404567289):0.3254881869):1.175556419,Setophaga_cerulea:4.905611894):0.1658949685):0.09040058877,((Setophaga_ruticilla:4.872043715,((Setophaga_discolor:2.860711693,((Setophaga_graciae:0.679221295,Setophaga_nigrescens:0.679221295):1.473183413,Setophaga_virens:2.152404706):0.7083069874):1.724417132,(Setophaga_palmarum:4.224977805,(Setophaga_coronata:3.887816342,Setophaga_dominica:3.887816341):0.3371614629):0.360151023):0.2869148823):0.007294641755,Setophaga_caerulescens:4.879338357):0.282569101):0.2776501846,Setophaga_magnolia:5.439557641):0.2984458446):2.914682038):0.5048346716):0.8666476178):0.9409822315,Seiurus_aurocapilla:10.96515005):6.503987455,Icteria_virens:17.46913748):0.7078779702):0.8019195131,(Emberiza_citrinella:15.04264804,(Calamospiza_melanocorys:14.05269681,((Peucaea_aestivalis:9.833044666,Ammodramus_savannarum:9.833044676):3.541893329,((Amphispiza_bilineata:11.58485275,((Spizella_pusilla:3.717756025,Spizella_breweri:3.717756026):1.429360832,(Spizella_passerina:2.951188893,Spizella_pallida:2.951188893):2.195927965):6.437735886):1.30395787,(((Spizelloides_arborea:7.950079322,Passerella_iliaca:7.950079329):0.8217982252,((Junco_hyemalis:0.4536531272,Junco_phaeonotus:0.4536531272):6.335265217,((Zonotrichia_querula:1.72491697,Zonotrichia_albicollis:1.72491697):0.452473849,(Zonotrichia_leucophrys:0.3891116563,Zonotrichia_atricapilla:0.3891116563):1.788279165):4.611527524):1.982959222):2.320001163,((Artemisiospiza_belli:8.726882817,(Passerculus_sandwichensis:6.728089852,((Melospiza_melodia:2.867036648,(Melospiza_georgiana:1.679244645,Melospiza_lincolnii:1.679244645):1.187792009):2.744273977,Centronyx_henslowii:5.611310634):1.116779215):1.998792976):1.807848452,((Pipilo_erythrophthalmus:0.7527972552,Pipilo_maculatus:0.7527972552):8.400081679,((Melozone_fusca:4.35418423,(Melozone_crissalis:1.225549492,Melozone_aberti:1.225549492):3.128634731):3.242759375,Aimophila_ruficeps:7.596943598):1.555935338):1.381852337):0.557147455):1.796931889):0.4861273763):0.6777588002):0.9899512399):3.936286931):2.704649165):2.007495518,(Plectrophenax_nivalis:12.55634826,Calcarius_lapponicus:12.55634826):11.13473139):3.480205259):3.195858387):1.38035575):3.661829574):8.168899786):0.9136240973):5.799449396):16.23118897):10.41223429):1.216500563):2.218977416):1.743967936):0.6175578973,(((Florisuga_fusca:27.44214412,((((((Archilochus_colubris:1.458664321,Archilochus_alexandri:1.458664321):5.61286084,(Calypte_anna:3.354823979,(Selasphorus_rufus:2.118279916,Selasphorus_platycercus:2.118279915):1.236544065):3.716701175):8.133072127,Lampornis_clemenciae:15.20459727):2.547995203,((Thalurania_furcata:14.28235991,((Eupetomena_macroura:5.439922599,Aphantochroa_cirrochloris:5.439922599):6.33363311,(Hylocharis_cyanus:6.941570942,(Amazilia_versicolor:2.03194464,Chrysuronia_oenone:2.03194464):4.909626295):4.831984763):2.50880421):1.781878279,(Cynanthus_latirostris:5.987422238,Chlorestes_notata:5.987422238):10.07681595):1.688354288):5.716021273,(Urosticte_benjamini:19.67556219,Oreotrochilus_estella:19.6755622):3.793051567):1.329402619,(Colibri_serrirostris:23.1702645,Polytmus_guainumbi:23.17026451):1.627751867):2.64412774):34.87186816,(Chaetura_pelagica:33.58816952,((Aerodramus_vanikorensis:24.73438375,Collocalia_esculenta:24.73438374):4.849537037,Aeronautes_saxatalis:29.58392077):4.004248723):28.72584277):13.97651134,((Podargus_papuensis:5.490802618,Podargus_strigoides:5.490802618):68.71906904,(Eurostopodus_mystacalis:56.47473416,((Antrostomus_vociferus:15.35691216,Phalaenoptilus_nuttallii:15.35691215):15.33828832,((Caprimulgus_europaeus:16.35706164,Caprimulgus_macrurus:16.35706164):12.43704876,(Chordeiles_minor:15.09938906,Chordeiles_acutipennis:15.09938908):13.69472131):1.901090079):25.77953364):17.73513754):2.080651959):6.441205371):0.1880570108):17.09063331):7.561842381):141.48733826296,((Alligator_mississippiensis:64.79913519,(Paleosuchus_palpebrosus:33.71942735,((Caiman_yacare:3.792099225,Caiman_crocodilus:3.792099225):7.671527333,Caiman_latirostris:11.46362656):22.25580079):31.07970784):23.52596481,((((Crocodylus_siamensis:8.754805164,Crocodylus_palustris:8.754805164):2.618972294,Crocodylus_porosus:11.37377746):1.285987592,(Crocodylus_acutus:8.265026894,Crocodylus_niloticus:8.265026894):4.394738156):41.63144513,Gavialis_gangeticus:54.29121018):34.03388982):160.734499998):10.6692):10.5667):50.04,((Ornithorhynchus_anatinus:36.700003,(Tachyglossus_aculeatus:7.905499,Zaglossus_bruijni:7.905499):28.794504):181.1,(((Caluromys_derbianus:54.731626,((Marmosa_robinsoni:44.618177,(Monodelphis_brevicaudata:15.179942,Monodelphis_domestica:15.179942):29.438235):6.543959,((Metachirus_nudicaudatus:36.190319,(Chironectes_minimus:18.541222,(Lutreolina_crassicaudata:18.442752,(Philander_opossum:18.239277,(Didelphis_virginiana:18.14144,Didelphis_marsupialis:18.14144):0.097837):0.203475):0.09847):17.649097):9.221106,Gracilinanus_microtarsus:45.411425):5.750711):3.56949):27.068377,(Caenolestes_fuliginosus:72.876251,((Macrotis_lagotis:35.297985,(((Perameles_gunnii:7.541811,Perameles_nasuta:7.541811):4.752907,(Isoodon_macrourus:7.238009,(Isoodon_auratus:1.983045,Isoodon_obesulus:1.983045):5.254964):5.056709):6.048242,(Echymipera_kalubu:10.510029,Echymipera_rufescens:10.510029):7.832931):16.955025):29.943542,((Notoryctes_caurinus:55.32647,(Myrmecobius_fasciatus:30.240971,(((Planigale_maculata:8.725311,(Planigale_tenuirostris:6.246488,Planigale_gilesi:6.246488):2.478823):12.09632,(Antechinomys_laniger:14.977176,(Ningaui_yvonneae:14.186921,((Sminthopsis_crassicaudata:12.593017,Sminthopsis_macroura:12.593017):1.476888,Sminthopsis_murina:14.069905):0.117016):0.790255):5.844455):4.361484,((Phascogale_tapoatafa:11.593075,(Antechinus_swainsonii:9.617598,(Antechinus_stuartii:7.333294,Antechinus_flavipes:7.333294):2.284304):1.975477):1.395502,((Dasyuroides_byrnei:6.444891,Dasycercus_cristicauda:6.444891):1.492438,(Pseudantechinus_macdonnellensis:7.222995,(Sarcophilus_harrisii:4.759051,(Dasyurus_hallucatus:4.665029,(Dasyurus_maculatus:4.454195,(Dasyurus_viverrinus:2.379506,Dasyurus_geoffroii:2.379506):2.074689):0.210834):0.094022):2.463944):0.714334):5.051248):12.194538):5.057856):25.085499):7.831347,((Phascolarctos_cinereus:36.487962,Lasiorhinus_latifrons:36.487962):17.053635,((((Burramys_parvus:32.323498,(Cercartetus_concinnus:14.178691,(Cercartetus_nanus:6.491492,Cercartetus_lepidus:6.491492):7.687199):18.144807):6.742158,((Trichosurus_caninus:7.337186,Trichosurus_vulpecula:7.337186):18.144707,Spilocuscus_maculatus:25.481893):13.583763):5.448553,(((Tarsipes_rostratus:28.654869,Acrobates_pygmaeus:28.654869):3.470247,(Petaurus_breviceps:5.552423,Petaurus_norfolcensis:5.552423):26.572693):0.106465,(Petauroides_volans:27.167464,Pseudocheirus_peregrinus:27.167464):5.064117):12.282628):0.896998,(Aepyprymnus_rufescens:24.490085,(Potorous_tridactylus:20.625624,((Bettongia_gaimardi:5.41708,Bettongia_penicillata:5.41708):15.184929,(Dendrolagus_matschiei:10.906366,(Lagorchestes_conspicillatus:10.417942,(Setonix_brachyurus:10.308469,(Wallabia_bicolor:10.117265,(((Macropus_fuliginosus:2.974565,Macropus_giganteus:2.974565):6.354032,(Osphranter_robustus:7.932106,Osphranter_rufus:7.932106):1.396491):0.68088,(Notamacropus_dorsalis:9.911814,((Notamacropus_agilis:9.716909,Notamacropus_eugenii:9.716909):0.007288,(Notamacropus_parryi:9.518506,Notamacropus_rufogriseus:9.518506):0.205691):0.187617):0.097663):0.107788):0.191204):0.109473):0.488424):9.695643):0.023615):3.864461):20.921122):8.13039):9.61622):2.08371):7.634724):8.923752):108.2,((((Elephas_maximus:17.626282,Loxodonta_africana:17.626282):48.782238,(Procavia_capensis:12.293155,Heterohyrax_brucei:12.293155):54.115365):14.491483,(Orycteropus_afer:80.715386,((Petrodromus_tetradactylus:19.70753,(Macroscelides_proboscideus:18.620566,(Petrosaltator_rozeti:18.439775,((Elephantulus_edwardii:8.135236,Elephantulus_myurus:8.135236):5.333007,(Elephantulus_brachyrhynchus:9.85771,(Elephantulus_intufi:8.940533,Elephantulus_rufescens:8.940533):0.917177):3.610533):4.971532):0.180791):1.086964):59.38469,(Chrysochloris_asiatica:73.849579,(Geogale_aurita:51.703695,((Tenrec_ecaudatus:28.103437,Setifer_setosus:28.103437):19.896625,((Microgale_drouhardi:13.649026,Microgale_cowani:13.649026):0.180741,(Nesogale_dobsoni:9.834632,Nesogale_talazaci:9.834632):3.995135):34.170295):3.703633):22.145884):5.242641):1.623166):0.184617):20.4,(((Cyclopes_didactylus:45.862593,(Myrmecophaga_tridactyla:15.318062,(Tamandua_tetradactyla:13.483553,Tamandua_mexicana:13.483553):1.834509):30.544531):19.53741,((Choloepus_hoffmanni:28.434894,(Bradypus_tridactylus:1.008983,Bradypus_variegatus:1.008983):27.425911):23.970162,(Dasypus_novemcinctus:36.87863,(((Euphractus_sexcinctus:7.154496,Zaedyus_pichiy:7.154496):0.185744,(Chaetophractus_nationi:7.154496,(Chaetophractus_vellerosus:2.317813,Chaetophractus_villosus:2.317813):4.836683):0.185744):22.470398,(Priodontes_maximus:20.362949,(Tolypeutes_matacus:19.170516,Cabassous_centralis:19.170516):1.192433):9.447689):7.067992):15.526426):12.994947):35.24256,((((Condylura_cristata:38.624533,(Neurotrichus_gibbsii:37.467129,Scalopus_aquaticus:37.467129):1.157404):38.807929,(((Echinosorex_gymnura:45.121285,Hylomys_suillus:45.121285):14.060704,((Hemiechinus_auritus:17.016041,Paraechinus_aethiopicus:17.016041):0.286629,((Erinaceus_concolor:7.456416,Erinaceus_europaeus:7.456416):4.595479,Atelerix_albiventris:12.051895):5.250775):41.879319):12.897163,(((Notiosorex_crawfordi:33.267204,Neomys_fodiens:33.267204):6.8841,(((Blarina_brevicauda:9.750726,Blarina_carolinensis:9.750726):14.721671,Cryptotis_parva:24.472397):8.125664,(((Sorex_cinereus:8.997651,Sorex_vagrans:8.997651):2.562508,Sorex_palustris:11.560159):11.38266,(Sorex_alpinus:22.751638,(Sorex_minutus:19.212462,Sorex_coronatus:19.212462):3.539176):0.191181):9.655242):7.553243):4.396119,((Suncus_etruscus:5.615932,Suncus_murinus:5.615932):10.503598,((Crocidura_crossei:3.928005,Crocidura_poensis:3.928005):7.454232,(Crocidura_olivieri:11.258515,((Crocidura_russula:9.737565,Crocidura_hildegardeae:9.737565):0.947552,(Crocidura_viaria:9.321887,(Crocidura_suaveolens:8.211112,Crocidura_luna:8.211112):1.110775):1.36323):0.573398):0.123722):4.737293):28.427893):27.531729):5.35331):7.167541,(((((Manis_javanica:15.675972,(Manis_crassicaudata:7.743203,Manis_pentadactyla:7.743203):7.932769):2.487176,(Phataginus_tetradactyla:15.677693,Phataginus_tricuspis:15.677693):2.485455):59.269267,(((Proteles_cristata:38.142547,(Acinonyx_jubatus:16.537774,((Herpailurus_yagouaroundi:12.140633,Puma_concolor:12.140633):2.577552,(Leptailurus_serval:10.802138,((Leopardus_pardalis:5.926971,Leopardus_wiedii:5.926971):4.77128,(Panthera_tigris:5.730569,Panthera_leo:5.730569):4.967682):0.103887):3.916047):1.819589):21.604773):2.103047,(((Galerella_sanguinea:17.782922,Urva_auropunctata:17.782922):1.049216,(Suricata_suricatta:12.434152,Ichneumia_albicauda:12.434152):6.397986):19.791051,(Fossa_fossana:38.429316,((Nandinia_binotata:23.709178,(Arctogalidia_trivirgata:18.832207,(Arctictis_binturong:12.229136,Paradoxurus_hermaphroditus:12.229136):6.603071):4.876971):1.145538,(Viverricula_indica:11.088997,Viverra_megaspila:11.088997):13.765719):13.5746):0.193873):1.622405):21.031138,(((Vulpes_zerda:3.629124,((Vulpes_lagopus:1.437771,Vulpes_macrotis:1.437771):0.189922,Vulpes_vulpes:1.627693):2.001431):3.062302,(Cerdocyon_thous:3.250058,((Canis_lupus:1.333859,Canis_latrans:1.333859):0.193582,Canis_mesomelas:1.527441):1.722617):3.441368):46.74648,((Ursus_americanus:10.341535,(Ursus_arctos:2.007526,Ursus_maritimus:2.007526):8.334009):36.970756,(((Odobenus_rosmarus:23.7076,Eumetopias_jubatus:23.7076):8.508088,(Mirounga_angustirostris:21.795716,Erignathus_barbatus:21.795716):10.419972):12.23626,(Ailurus_fulgens:37.3778,((Potos_flavus:25.33284,((Bassariscus_astutus:4.875316,Bassariscus_sumichrasti:4.875316):11.853876,((Procyon_cancrivorus:2.772198,Procyon_lotor:2.772198):13.670281,(Nasua_narica:6.50485,Nasua_nasua:6.50485):9.937629):0.286713):8.603648):5.353218,((Taxidea_taxus:24.598792,(Spilogale_putorius:22.942946,(Enhydra_lutris:6.595975,Lutra_lutra:6.595975):16.346971):1.655846):0.155503,(((Galictis_cuja:5.162201,Galictis_vittata:5.162201):14.530384,(Eira_barbara:16.25109,Martes_americana:16.25109):3.441495):2.19857,(Neovison_vison:12.522836,((Mustela_erminea:9.169788,(Mustela_frenata:6.924041,Mustela_nivalis:6.924041):2.245747):0.289847,Mustela_putorius:9.459635):3.063201):9.368319):2.86314):5.931763):6.691742):7.074148):2.860343):6.125615):7.838826):16.155683):4.197833,(Ceratotherium_simum:81.543371,((Camelus_dromedarius:20.839939,Lama_glama:20.839939):42.061759,(Pecari_tajacu:62.702946,((Hippopotamus_amphibius:50.378726,(Balaenoptera_physalus:49.906757,Globicephala_macrorhynchus:49.906757):0.471969):6.500467,(Giraffa_camelopardalis:25.619306,(((Alces_alces:15.393208,(Rangifer_tarandus:10.706576,((Odocoileus_hemionus:3.629028,Odocoileus_virginianus:3.629028):0.01545,Mazama_rufina:3.644478):7.062098):4.686632):1.527008,Muntiacus_muntjak:16.920216):8.610945,((Taurotragus_oryx:20.361818,((Syncerus_caffer:11.479259,Bubalus_bubalis:11.479259):6.303639,Bos_taurus:17.782898):2.57892):4.970755,(Raphicerus_campestris:19.494544,(Oryx_beisa:19.309998,(Oreamnos_americanus:14.531035,(Ovis_aries:13.092906,Capra_hircus:13.092906):1.438129):4.778963):0.184546):5.838029):0.198588):0.088145):31.259887):5.823753):0.198752):18.641673):0.086877):0.199431,((((Paranyctimene_raptor:16.824671,(Nyctimene_major:7.373749,(Nyctimene_cyclotis:5.571449,Nyctimene_albiventer:5.571449):1.8023):9.450922):6.882898,Cynopterus_brachyotis:23.707569):0.286528,((Rousettus_aegyptiacus:0.028778,Rousettus_amplexicaudatus:0.028778):23.203559,((Eonycteris_spelaea:22.946219,(Macroglossus_minimus:20.170653,(Syconycteris_australis:19.876676,Melonycteris_melanops:19.876676):0.293977):2.775566):0.08309,((Dobsonia_praedatrix:2.00734,((Dobsonia_anderseni:1.817606,Dobsonia_moluccensis:1.817606):0.044181,Dobsonia_minor:1.861787):0.145553):19.501271,(Pteropus_scapulatus:12.14761,((Pteropus_hypomelanus:11.246451,(Pteropus_pumilus:10.896226,Pteropus_poliocephalus:10.896226):0.350225):0.314081,(Pteropus_rodricensis:10.900926,(Pteropus_medius:3.016096,Pteropus_vampyrus:3.016096):7.88483):0.659606):0.587078):9.361001):1.520698):0.203028):0.76176):44.069675,(((Saccopteryx_bilineata:32.209004,Peropteryx_macrotis:32.209004):33.459457,(Macroderma_gigas:58.797112,((Rhinolophus_ferrumequinum:3.326432,Rhinolophus_hipposideros:3.326432):42.088212,(Rhinonicteris_aurantia:39.201171,Hipposideros_galeritus:39.201171):6.213473):13.382468):6.871349):0.587642,(((Noctilio_albiventris:3.345872,Noctilio_leporinus:3.345872):44.164918,(((Mormoops_blainvillei:19.119255,Mormoops_megalophylla:19.119255):15.964407,((Pteronotus_personatus:15.391,Pteronotus_quadridens:15.391):2.294215,(Pteronotus_parnellii:5.403295,Pteronotus_davyi:5.403295):12.28192):17.398447):6.213364,((Diphylla_ecaudata:25.619672,(Desmodus_rotundus:13.574576,Diaemus_youngi:13.574576):12.045096):5.066244,((Macrotus_californicus:23.195742,(Chrotopterus_auritus:22.422721,(Tonatia_bidens:18.163124,(Phyllostomus_discolor:10.708217,Phyllostomus_hastatus:10.708217):7.454907):4.259597):0.773021):4.335588,(((Erophylla_sezekorni:4.875316,Erophylla_bombifrons:4.875316):16.824789,((Leptonycteris_curasoae:15.003425,(Monophyllus_redmani:13.765714,Glossophaga_soricina:13.765714):1.237711):3.924407,Anoura_caudifer:18.927832):2.772273):4.692475,((Rhinophylla_pumilio:20.839918,Carollia_perspicillata:20.839918):0.955695,(Sturnira_lilium:17.015771,((Koopmania_concolor:4.779539,(Artibeus_jamaicensis:3.306391,Artibeus_lituratus:3.306391):1.473148):8.124404,(Uroderma_bilobatum:9.937321,Platyrrhinus_lineatus:9.937321):2.966622):4.111828):4.779842):4.596967):1.13875):3.154586):10.61111):6.213764):10.228614,(Natalus_tumidirostris:56.441846,((Tadarida_brasiliensis:22.564607,(Molossus_molossus:21.510696,Eumops_perotis:21.510696):1.053911):29.343478,((Miniopterus_schreibersii:10.108785,Miniopterus_australis:10.108785):39.122703,(((Histiotus_velatus:19.035096,Eptesicus_fuscus:19.035096):2.767022,Nyctophilus_geoffroyi:21.802118):2.956716,(Plecotus_auritus:23.390521,(Chalinolobus_gouldii:21.3523,(Myotis_sodalis:10.318469,(Myotis_lucifugus:9.762032,Myotis_myotis:9.762032):0.556437):11.033831):2.038221):1.368313):24.472654):2.676597):4.533761):1.297558):8.516699):1.807669):13.765907):2.770324):7.4,(((Ptilocercus_lowii:55.900003,Tupaia_glis:55.900003):27.278955,((((Perodicticus_potto:32.087445,(Loris_tardigradus:28.824288,Nycticebus_coucang:28.824288):3.263157):3.806828,(Galago_senegalensis:15.046571,Otolemur_crassicaudatus:15.046571):20.847702):31.362315,((Cheirogaleus_medius:32.266234,Microcebus_murinus:32.266234):11.060722,Eulemur_fulvus:43.326956):23.929632):8.63887,(Carlito_syrichta:71.500004,((Aotus_trivirgatus:17.616953,Saimiri_sciureus:17.616953):27.414171,(Colobus_guereza:17.359101,((Erythrocebus_patas:11.86005,Cercopithecus_mitis:11.86005):2.061555,((Papio_ursinus:6.445243,(Papio_anubis:5.009796,Papio_hamadryas:5.009796):1.435447):6.531188,Macaca_mulatta:12.976431):0.945174):3.437496):27.672023):26.46888):4.395454):7.2835):0.121045,(((Ochotona_collaris:4.526291,Ochotona_princeps:4.526291):45.673712,((Sylvilagus_audubonii:10.912993,Sylvilagus_floridanus:10.912993):9.19808,(Oryctolagus_cuniculus:18.785877,((Lepus_americanus:5.378515,(Lepus_californicus:1.48096,Lepus_alleni:1.48096):3.897555):1.555498,(Lepus_townsendii:2.579648,(Lepus_arcticus:1.642739,Lepus_timidus:1.642739):0.936909):4.354365):11.851864):1.325196):30.08893):29.3,((((Muscardinus_avellanarius:32.693326,Eliomys_quercinus:32.693326):8.753873,Glis_glis:41.447199):24.475068,(Aplodontia_rufa:50.290094,(((Geosciurus_princeps:7.524424,Geosciurus_inauris:7.524424):24.989864,((Funisciurus_congicus:12.684076,(Paraxerus_palliatus:6.387692,Paraxerus_cepapi:6.387692):6.296384):14.199666,((Tamias_striatus:15.006603,(Neotamias_minimus:8.485837,(Neotamias_merriami:8.304764,Neotamias_amoenus:8.304764):0.181073):6.520766):7.507877,(Ammospermophilus_leucurus:10.182698,(((Cynomys_ludovicianus:3.300315,Cynomys_leucurus:3.300315):0.341996,((Marmota_flaviventris:1.607813,Marmota_caligata:1.607813):1.515377,Marmota_monax:3.12319):0.519121):3.239838,(Callospermophilus_lateralis:6.349712,(Xerospermophilus_mohavensis:4.644472,(Xerospermophilus_tereticaudus:4.019339,(((Poliocitellus_franklinii:2.676701,Ictidomys_tridecemlineatus:2.676701):0.544934,((Urocitellus_parryii:2.264459,Urocitellus_undulatus:2.264459):0.147925,(Urocitellus_richardsonii:2.04817,Urocitellus_armatus:2.04817):0.364214):0.809251):0.35633,(Urocitellus_townsendii:3.394093,((Spermophilus_citellus:2.607877,(Otospermophilus_beecheyi:2.321896,Xerospermophilus_spilosoma:2.321896):0.285981):0.078893,Urocitellus_beldingi:2.68677):0.707323):0.183872):0.441374):0.625133):1.70524):0.532437):3.300549):12.331782):4.369262):5.630546):3.394408,((Tamiasciurus_hudsonicus:10.004128,Sciurus_carolinensis:10.004128):6.252993,Glaucomys_volans:16.257121):19.651575):14.381398):15.632173):4.043786,((Octodon_degus:40.277739,(((Spalacopus_cyanus:34.16525,Octodontomys_gliroides:34.16525):1.324218,((Tympanoctomys_barrerae:16.747715,Octomys_mimax:16.747715):12.850234,Aconaemys_fuscus:29.597949):5.891519):3.861272,(((Ctenomys_fulvus:8.013033,Ctenomys_peruanus:8.013033):0.020958,((Ctenomys_talarum:7.025102,(Ctenomys_australis:0.401278,Ctenomys_maulinus:0.401278):6.623824):0.611206,Ctenomys_opimus:7.636308):0.397683):30.05949,(((Heterocephalus_glaber:27.547984,(Heliophobius_argenteocinereus:19.845776,((Georychus_capensis:11.053407,(Bathyergus_suillus:3.181983,Bathyergus_janetta:3.181983):7.871424):2.428307,((Fukomys_amatus:7.201434,(Cryptomys_hottentotus:2.474141,Fukomys_darlingi:2.474141):4.727293):3.513633,(Fukomys_bocagei:5.932153,(Fukomys_damarensis:2.562486,Fukomys_mechowii:2.562486):3.369667):4.782914):2.766647):6.364062):7.702208):1.294394,(Hystrix_africaeaustralis:20.311372,(Erethizon_dorsatum:10.331959,Coendou_prehensilis:10.331959):9.979413):8.531006):9.096229,(((Lagostomus_maximus:13.314322,Chinchilla_lanigera:13.314322):12.618654,(Hydrochoerus_hydrochaeris:8.073405,Cuniculus_paca:8.073405):17.859571):10.62452,(((Kerodon_rupestris:29.810769,(Cavia_porcellus:12.811827,Galea_musteloides:12.811827):16.998942):1.842131,(Dolichotis_salinicola:20.059858,(Myoprocta_acouchy:16.412607,(Dasyprocta_prymnolopha:8.206216,(Dasyprocta_leporina:7.26054,Dasyprocta_azarae:7.26054):0.945676):8.206391):3.647251):11.593042):4.680821,(Capromys_pilorides:18.247255,(Myocastor_coypus:15.820259,(Proechimys_semispinosus:12.433381,Thrichomys_apereoides:12.433381):3.386878):2.426996):18.086466):0.223775):1.381111):0.154874):1.257259):0.926999):28.722264,(((((Microdipodops_megacephalus:5.191794,Microdipodops_pallidus:5.191794):12.058129,((Dipodomys_deserti:5.359048,Dipodomys_spectabilis:5.359048):0.418753,(Dipodomys_ordii:5.617354,(Dipodomys_merriami:5.522136,(Dipodomys_panamintinus:4.779524,(Dipodomys_microps:3.354717,Dipodomys_agilis:3.354717):1.424807):0.742612):0.095218):0.160447):11.472122):11.639617,((Perognathus_flavus:13.146715,(Perognathus_alticola:6.582545,Perognathus_longimembris:6.582545):6.56417):13.398195,((Chaetodipus_hispidus:6.782798,Chaetodipus_baileyi:6.782798):6.866464,((Chaetodipus_californicus:9.211245,Chaetodipus_fallax:9.211245):1.423418,Chaetodipus_intermedius:10.634663):3.014599):12.895648):2.34463):1.172283,((Thomomys_talpoides:18.087387,(Thomomys_umbrinus:10.210831,Thomomys_bottae:10.210831):7.876556):2.518369,((Geomys_pinetis:9.378554,Geomys_bursarius:9.378554):4.521826,(Heteromys_desmarestianus:8.122475,(Heteromys_anomalus:6.368368,(Heteromys_salvini:4.601353,Heteromys_irroratus:4.601353):1.767015):1.754107):5.777905):6.705376):9.456067):35.253687,(Pedetes_capensis:64.645585,((((Napaeozapus_insignis:9.114213,(Zapus_princeps:2.792434,Zapus_hudsonius:2.792434):6.321779):8.705169,(Dipus_sagitta:8.084509,(Jaculus_orientalis:4.148328,Jaculus_jaculus:4.148328):3.936181):9.734873):10.10251,Sicista_betulina:27.921892):30.94573,(((Malacothrix_typica:30.199407,(Mystromys_albicaudatus:22.245158,((Myodes_californicus:3.04164,Myodes_gapperi:3.04164):13.371785,((Ondatra_zibethicus:15.266014,((Lemmiscus_curtatus:1.528567,Neofiber_alleni:1.528567):13.081433,((Phenacomys_intermedius:3.759999,Arborimus_longicaudus:3.759999):8.329126,(Lasiopodomys_brandtii:10.98316,(Myopus_schisticolor:10.383431,(Lemmus_lemmus:6.452101,(Lemmus_sibiricus:3.928263,Lemmus_trimucronatus:3.928263):2.523838):3.93133):0.599729):1.105965):2.520875):0.656014):0.082738,(Arvicola_amphibius:10.980578,(Dicrostonyx_groenlandicus:10.17232,(((Microtus_ochrogaster:5.089074,Microtus_pinetorum:5.089074):1.565812,((Microtus_breweri:4.934717,Microtus_pennsylvanicus:4.934717):0.838701,(Microtus_californicus:5.635315,Microtus_montanus:5.635315):0.138103):0.881468):0.882759,(((Microtus_mexicanus:6.985663,(Microtus_richardsoni:5.359272,Microtus_xanthognathus:5.359272):1.626391):0.225042,(Alexandromys_oeconomus:6.947164,(Microtus_arvalis:6.029041,Microtus_guentheri:6.029041):0.918123):0.263541):0.249143,(Microtus_agrestis:6.793845,Microtus_longicaudus:6.793845):0.666003):0.077797):2.634675):0.808258):4.368174):1.064673):5.831733):7.954249):3.018784,(((Neotoma_fuscipes:13.23048,Neotoma_lepida:13.23048):8.624843,((Ochrotomys_nuttalli:17.410188,(Baiomys_taylori:11.974534,(Scotinomys_teguina:1.925907,Scotinomys_xerampelinus:1.925907):10.048627):5.435654):2.854161,(Reithrodontomys_megalotis:18.422088,(Isthmomys_pirrensis:16.994636,(Megadontomys_thomasi:15.574996,(Peromyscus_gossypinus:9.797096,(((Peromyscus_polionotus:7.002546,Peromyscus_boylii:7.002546):1.585522,(Peromyscus_truei:6.337448,Peromyscus_eremicus:6.337448):2.25062):0.907789,(Peromyscus_keeni:8.311022,((Peromyscus_crinitus:7.267549,(Peromyscus_californicus:1.465473,Peromyscus_leucopus:1.465473):5.802076):0.730286,Peromyscus_maniculatus:7.997835):0.313187):1.184835):0.301239):5.7779):1.41964):1.427452):1.842261):1.590974):10.134728,(Sigmodon_hispidus:19.091931,(((Paynomys_macronyx:8.334144,(Calomys_venustus:7.125615,Calomys_musculinus:7.125615):1.208529):2.884583,(Graomys_griseoflavus:8.796049,((Loxodontomys_micropus:4.102776,Auliscomys_boliviensis:4.102776):3.687036,(Phyllotis_xanthopygus:3.658271,Phyllotis_darwini:3.658271):4.131541):1.006237):2.422678):2.430182,((Abrothrix_andina:12.72788,(Abrothrix_longipilis:5.290223,(Abrothrix_olivacea:4.69164,Akodon_azarae:4.69164):0.598583):7.437657):0.439086,(Reithrodon_auritus:12.687553,((Eligmodontia_typus:8.041526,Oligoryzomys_longicaudatus:8.041526):1.167636,Oxymycterus_dasytrichus:9.209162):3.478391):0.479413):0.481943):5.443022):12.89812):1.22814):6.975721,((((Saccostomus_campestris:28.219708,Cricetomys_gambianus:28.219708):0.639784,(Cricetulus_migratorius:24.78141,(Cricetus_cricetus:21.335233,(Phodopus_sungorus:14.424712,(Mesocricetus_brandti:7.944364,Mesocricetus_auratus:7.944364):6.480348):6.910521):3.446177):4.078082):8.994994,((Cannomys_badius:11.968169,Tachyoryctes_splendens:11.968169):16.20971,Steatomys_pratensis:28.177879):9.676607):1.694258,(((Nannospalax_ehrenbergi:10.634717,Nannospalax_leucodon:10.634717):11.361158,(((Sekeetamys_calurus:16.077506,(Meriones_hurrianae:12.225591,(Meriones_unguiculatus:0.019764,Meriones_tristrami:0.019764):12.205827):3.851915):3.080014,((Desmodillus_auricularis:9.543303,(Gerbilliscus_paeba:7.536412,(Gerbilliscus_vallinus:6.839351,(Gerbilliscus_setzeri:2.144298,Gerbilliscus_tytonis:2.144298):4.695053):0.697061):2.006891):8.971658,(Gerbilliscus_leucogaster:5.268793,Gerbilliscus_afra:5.268793):13.246168):0.642559):0.688099,((Gerbillus_nanus:14.353196,Gerbillus_pyramidum:14.353196):3.265271,((Gerbillus_andersoni:12.042864,Gerbillus_gerbillus:12.042864):4.593542,(Gerbillus_dasyurus:15.235475,Gerbillus_pusillus:15.235475):1.400931):0.982061):2.227152):2.150256):14.388196,(((Notomys_cervinus:2.705178,Notomys_alexis:2.705178):21.654196,((Pseudomys_gracilicaudatus:8.466407,Pseudomys_hermannsburgensis:8.466407):14.636115,(Uromys_caudimaculatus:17.75349,Melomys_lutillus:17.75349):5.349032):1.256852):0.25926,((Rhabdomys_pumilio:19.555384,Micaelamys_namaquensis:19.555384):5.042387,((Micromys_minutus:23.883518,((Lemniscomys_griselda:2.9319,Lemniscomys_rosalia:2.9319):20.842322,(Mus_musculus:11.476998,Mus_minutoides:11.476998):12.297224):0.109296):0.463613,((Mastomys_natalensis:23.715078,((Thallomys_paedulcus:21.227438,(Apodemus_mystacinus:7.63776,(Apodemus_flavicollis:3.148929,(Apodemus_witherbyi:2.893706,Apodemus_sylvaticus:2.893706):0.255223):4.488831):13.589678):1.020357,(Hydromys_chrysogaster:18.79685,(Acomys_cahirinus:4.437977,Acomys_russatus:4.437977):14.358873):3.450945):1.467283):0.430628,((((Rattus_lutreolus:5.315084,Rattus_fuscipes:5.315084):2.647105,(Rattus_villosissimus:7.566669,Rattus_sordidus:7.566669):0.39552):0.160124,Rattus_norvegicus:8.122313):15.976139,(Parotomys_brantsii:12.138454,((Otomys_sloggetti:5.80141,Otomys_unisulcatus:5.80141):4.351067,Otomys_irroratus:10.152477):1.985977):11.959998):0.047254):0.201425):0.25064):0.020863):11.765437):3.164673):0.645168):18.67371):5.777963):0.669925):3.684493):0.96605):9.53395):3.8):8.7):8.64256):0.65744):88.7):27.8):102.535497):30.3329);
END;
