# Supplementary material for: Large‐scale evolution of body temperatures in land vertebrates
Source: Evol Lett. 2021 Aug 12;5(5):484–94. doi: 10.1002/evl3.249 (PMC8484719; doi:10.1002/evl3.249)
Supplement: Supplementary file 1 — Supplementary Material [file EVL3-5-484-s001.zip › Dataset_S4.tre]

#Dataset S4: Alternative phylogeny for tetrapods

#NEXUS
[R-package APE, Sat Dec 12 03:58:07 2020]

BEGIN TAXA;
	DIMENSIONS NTAX = 1709;
	TAXLABELS
		Pseudobranchus_striatus
		Salamandra_salamandra
		Notophthalmus_viridescens
		Taricha_granulosa
		Taricha_torosa
		Dicamptodon_ensatus
		Ambystoma_maculatum
		Ambystoma_opacum
		Ambystoma_jeffersonianum
		Ambystoma_macrodactylum
		Ambystoma_cingulatum
		Ambystoma_tigrinum
		Ambystoma_mexicanum
		Ambystoma_dumerilii
		Ambystoma_ordinarium
		Rhyacotriton_olympicus
		Hydromantes_shastae
		Hydromantes_platycephalus
		Hydromantes_brunus
		Plethodon_vehiculum
		Plethodon_dunni
		Plethodon_neomexicanus
		Plethodon_vandykei
		Plethodon_cinereus
		Plethodon_welleri
		Plethodon_dorsalis
		Plethodon_glutinosus
		Plethodon_metcalfi
		Plethodon_ouachitae
		Plethodon_caddoensis
		Ensatina_eschscholtzii
		Desmognathus_wrighti
		Desmognathus_monticola
		Desmognathus_fuscus
		Desmognathus_ochrophaeus
		Aneides_aeneus
		Aneides_hardii
		Aneides_lugubris
		Aneides_flavipunctatus
		Aneides_ferreus
		Gyrinophilus_porphyriticus
		Gyrinophilus_palleucus
		Eurycea_multiplicata
		Eurycea_rathbuni
		Eurycea_bislineata
		Eurycea_wilderae
		Eurycea_lucifuga
		Eurycea_longicauda
		Batrachoseps_wrighti
		Batrachoseps_attenuatus
		Batrachoseps_nigriventris
		Batrachoseps_pacificus
		Thorius_dubitus
		Thorius_troglodytes
		Chiropterotriton_dimidiatus
		Chiropterotriton_lavae
		Chiropterotriton_multidentatus
		Chiropterotriton_chondrostega
		Bolitoglossa_rostrata
		Bolitoglossa_engelhardti
		Bolitoglossa_franklini
		Bolitoglossa_lincolni
		Bolitoglossa_morio
		Bolitoglossa_dunni
		Bolitoglossa_adspersa
		Bolitoglossa_subpalmata
		Bolitoglossa_mexicana
		Bolitoglossa_platydactyla
		Bolitoglossa_hartwegi
		Bolitoglossa_rufescens
		Bolitoglossa_occidentalis
		Parvimolge_townsendi
		Isthmura_bellii
		Aquiloeurycea_cephalica
		Pseudoeurycea_unguidentis
		Pseudoeurycea_lineola
		Pseudoeurycea_nigromaculata
		Pseudoeurycea_leprosa
		Pseudoeurycea_brunnata
		Pseudoeurycea_goebeli
		Pseudoeurycea_rex
		Pseudoeurycea_smithi
		Pseudoeurycea_cochranae
		Pseudoeurycea_altamontana
		Pseudoeurycea_robertsi
		Gastrophryne_olivacea
		Quasipaa_spinosa
		Rana_boylii
		Rana_cascadae
		Rana_virgatipes
		Rana_catesbeiana
		Rana_clamitans
		Rana_sylvatica
		Rana_pipiens
		Rana_palmipes
		Limnodynastes_tasmaniensis
		Engystomops_pustulosus
		Leptodactylus_melanonotus
		Rhinella_marina
		Incilius_alvarius
		Incilius_mazatlanensis
		Anaxyrus_woodhousii
		Anaxyrus_debilis
		Anaxyrus_cognatus
		Anaxyrus_boreas
		Anaxyrus_exsul
		Anaxyrus_canorus
		Dendropsophus_labialis
		Acris_crepitans
		Pseudacris_triseriata
		Tlalocohyla_smithii
		Smilisca_baudinii
		Smilisca_fodiens
		Hyla_squirella
		Hyla_cinerea
		Litoria_rubella
		Litoria_gracilenta
		Sphenodon_punctatus
		Delma_impar
		Underwoodisaurus_milii
		Nephrurus_stellatus
		Nephrurus_levis
		Nephrurus_vertebralis
		Nephrurus_laevissimus
		Woodworthia_maculata
		Hoplodactylus_duvaucelii
		Naultinus_rudis
		Naultinus_stellatus
		Naultinus_manukanus
		Oedura_marmorata
		Rhynchoedura_ornata
		Lucasium_stenodactylum
		Diplodactylus_pulcher
		Diplodactylus_conspicillatus
		Hesperoedura_reticulata
		Strophurus_elderi
		Strophurus_strophurus
		Strophurus_spinigerus
		Strophurus_ciliaris
		Goniurosaurus_kuroiwae
		Hemitheconyx_caudicinctus
		Eublepharis_macularius
		Coleonyx_mitratus
		Coleonyx_elegans
		Coleonyx_brevis
		Coleonyx_variegatus
		Pristurus_carteri
		Teratoscincus_przewalskii
		Chatogekko_amazonicus
		Coleodactylus_septentrionalis
		Gonatodes_hasemani
		Gonatodes_humeralis
		Gonatodes_concinnatus
		Gonatodes_antillensis
		Ptyodactylus_hasselquistii
		Thecadactylus_rapicauda
		Tarentola_boettgeri
		Tarentola_mauritanica
		Phyllopezus_pollicaris
		Phyllodactylus_tuberculosus
		Phyllodactylus_reissii
		Phelsuma_madagascariensis
		Lygodactylus_klugei
		Christinus_marmoratus
		Rhoptropus_afer
		Chondrodactylus_angulifer
		Chondrodactylus_bibronii
		Lepidodactylus_lugubris
		Gehyra_variegata
		Heteronotia_binoei
		Mediodactylus_kotschyi
		Hemidactylus_frenatus
		Hemidactylus_mabouia
		Hemidactylus_turcicus
		Xantusia_riversiana
		Xantusia_henshawi
		Xantusia_arizonae
		Xantusia_vigilis
		Broadleysaurus_major
		Gerrhosaurus_skoogi
		Gerrhosaurus_flavigularis
		Gerrhosaurus_nigrolineatus
		Platysaurus_intermedius
		Karusasaurus_polyzonus
		Pseudocordylus_melanotus
		Ouroborus_cataphractus
		Cordylus_jonesii
		Cordylus_vittifer
		Cordylus_macropholis
		Cordylus_niger
		Cordylus_oelofseni
		Cordylus_cordylus
		Acontias_meleagris
		Chalcides_ocellatus
		Typhlacontias_brevipes
		Scelotes_gronovii
		Scincus_mitranus
		Plestiodon_chinensis
		Plestiodon_latiscutatus
		Plestiodon_elegans
		Plestiodon_gilberti
		Plestiodon_skiltonianus
		Plestiodon_egregius
		Plestiodon_reynoldsi
		Plestiodon_anthracinus
		Plestiodon_inexpectatus
		Plestiodon_obsoletus
		Plestiodon_tetragrammus
		Plestiodon_laticeps
		Plestiodon_septentrionalis
		Plestiodon_fasciatus
		Mochlus_sundevallii
		Pseudemoia_entrecasteauxii
		Carinascincus_metallicus
		Lygisaurus_foliorum
		Carlia_fusca
		Carlia_rhomboidalis
		Carlia_vivax
		Corucia_zebrata
		Liopholis_whitii
		Liopholis_striata
		Tiliqua_rugosa
		Bellatorias_major
		Egernia_stokesii
		Egernia_richardi
		Egernia_depressa
		Tiliqua_occipitalis
		Tiliqua_scincoides
		Eutropis_multifasciata
		Eutropis_rudis
		Copeoglossum_nigropunctatum
		Notomabuya_frenata
		Psychosaura_macrorhyncha
		Brasiliscincus_heathi
		Brasiliscincus_agilis
		Trachylepis_brevicollis
		Trachylepis_perrotetii
		Trachylepis_quinquetaeniata
		Trachylepis_varia
		Trachylepis_occidentalis
		Trachylepis_variegata
		Trachylepis_spilogaster
		Trachylepis_striata
		Sphenomorphus_sabanus
		Sphenomorphus_indicus
		Insulasaurus_arborens
		Scincella_lateralis
		Scincella_gemmingeri
		Pinoyscincus_jagori
		Eulamprus_quoyii
		Eulamprus_kosciuskoi
		Eulamprus_tympanum
		Eremiascincus_fasciolatus
		Hemiergis_decresiensis
		Hemiergis_peronii
		Hemiergis_quadrilineata
		Lerista_bougainvillii
		Lerista_lineopunctulata
		Lerista_connivens
		Lerista_macropisthopus
		Ctenotus_labillardieri
		Ctenotus_brooksi
		Ctenotus_pantherinus
		Ctenotus_calurus
		Ctenotus_schomburgkii
		Ctenotus_inornatus
		Ctenotus_robustus
		Ctenotus_taeniolatus
		Ctenotus_australis
		Ctenotus_leae
		Ctenotus_grandis
		Ctenotus_piankai
		Ctenotus_leonhardii
		Ctenotus_quattuordecimlineatus
		Ctenotus_atlas
		Ctenotus_uber
		Ctenotus_regius
		Callopistes_maculatus
		Salvator_merianae
		Tupinambis_quadrilineatus
		Crocodilurus_amazonicus
		Dracaena_guianensis
		Alopoglossus_atriventris
		Alopoglossus_angulatus
		Micrablepharus_maximiliani
		Cercosaura_eigenmanni
		Potamites_juruazensis
		Potamites_ecpleopus
		Holcosus_quadrilineatus
		Holcosus_festivus
		Pholidoscelis_chrysolaemus
		Pholidoscelis_taeniurus
		Pholidoscelis_exsul
		Pholidoscelis_fuscatus
		Pholidoscelis_pluvianotatus
		Aspidoscelis_tigris
		Aspidoscelis_hyperythrus
		Aspidoscelis_ceralbensis
		Aspidoscelis_gularis
		Aspidoscelis_sexlineatus
		Aspidoscelis_inornatus
		Ameiva_bifrontata
		Ameiva_ameiva
		Ameivula_ocellifera
		Cnemidophorus_lemniscatus
		Cnemidophorus_gramivagus
		Kentropyx_striata
		Kentropyx_altamazonica
		Kentropyx_calcarata
		Kentropyx_pelviceps
		Blanus_cinereus
		Amphisbaena_mertensii
		Trogonophis_wiegmanni
		Psammodromus_algirus
		Gallotia_simonyi
		Gallotia_galloti
		Meroles_suborbitalis
		Meroles_anchietae
		Pedioplanis_lineoocellata
		Pedioplanis_namaquensis
		Nucras_tessellata
		Latastia_longicaudata
		Heliobolus_lugubris
		Heliobolus_spekii
		Eremias_argus
		Eremias_brenchleyi
		Eremias_multiocellata
		Eremias_przewalskii
		Acanthodactylus_erythrurus
		Acanthodactylus_pardalis
		Acanthodactylus_scutellatus
		Acanthodactylus_boskianus
		Acanthodactylus_schreiberi
		Podarcis_muralis
		Podarcis_hispanicus
		Podarcis_siculus
		Podarcis_tiliguerta
		Podarcis_melisellensis
		Podarcis_milensis
		Teira_dugesii
		Archaeolacerta_bedriagae
		Zootoca_vivipara
		Dalmatolacerta_oxycephala
		Lacerta_viridis
		Lacerta_agilis
		Iberolacerta_monticola
		Takydromus_septentrionalis
		Charina_bottae
		Agkistrodon_contortrix
		Agkistrodon_piscivorus
		Crotalus_pricei
		Crotalus_cerastes
		Crotalus_horridus
		Crotalus_atrox
		Crotalus_mitchellii
		Crotalus_scutulatus
		Crotalus_viridis
		Tropidoclonion_lineatum
		Nerodia_rhombifer
		Nerodia_erythrogaster
		Nerodia_sipedon
		Thamnophis_sirtalis
		Thamnophis_saurita
		Thamnophis_ordinoides
		Thamnophis_elegans
		Thamnophis_butleri
		Hypsiglena_torquata
		Diadophis_punctatus
		Contia_tenuis
		Carphophis_amoenus
		Opheodrys_vernalis
		Sonora_occipitalis
		Phyllorhynchus_decurtatus
		Coluber_constrictor
		Masticophis_flagellum
		Pituophis_catenifer
		Pantherophis_obsoletus
		Arizona_elegans
		Rhinocheilus_lecontei
		Lampropeltis_getula
		Lampropeltis_elapsoides
		Lampropeltis_zonata
		Xenosaurus_grandis
		Xenosaurus_platyceps
		Heloderma_horridum
		Heloderma_suspectum
		Anniella_pulchra
		Elgaria_coerulea
		Elgaria_multicarinata
		Anguis_fragilis
		Ophisaurus_attenuatus
		Lanthanotus_borneensis
		Varanus_griseus
		Varanus_niloticus
		Varanus_exanthematicus
		Varanus_indicus
		Varanus_bengalensis
		Varanus_salvator
		Varanus_scalaris
		Varanus_tristis
		Varanus_eremius
		Varanus_brevicauda
		Varanus_caudolineatus
		Varanus_gilleni
		Varanus_varius
		Varanus_komodoensis
		Varanus_mertensi
		Varanus_giganteus
		Varanus_rosenbergi
		Varanus_panoptes
		Varanus_gouldii
		Furcifer_pardalis
		Trioceros_jacksonii
		Trioceros_ellioti
		Trioceros_schubotzi
		Trioceros_hoehnelii
		Trioceros_bitaeniatus
		Bradypodion_pumilum
		Chamaeleo_namaquensis
		Chamaeleo_dilepis
		Chamaeleo_calyptratus
		Chamaeleo_chamaeleon
		Chamaeleo_africanus
		Uromastyx_ornata
		Calotes_versicolor
		Draco_volans
		Phrynocephalus_interscapularis
		Phrynocephalus_mystaceus
		Phrynocephalus_helioscopus
		Trapelus_sanguinolentus
		Agama_hispida
		Agama_agama
		Lophosaurus_spinipes
		Moloch_horridus
		Gowidon_longirostris
		Pogona_barbata
		Chlamydosaurus_kingii
		Amphibolurus_muricatus
		Ctenophorus_nuchalis
		Ctenophorus_caudicinctus
		Ctenophorus_scutulatus
		Ctenophorus_isolepis
		Ctenophorus_maculatus
		Phrynosoma_cornutum
		Phrynosoma_modestum
		Phrynosoma_douglasii
		Phrynosoma_mcallii
		Phrynosoma_platyrhinos
		Phrynosoma_solare
		Phrynosoma_coronatum
		Phrynosoma_blainvillii
		Cophosaurus_texanus
		Callisaurus_draconoides
		Holbrookia_propinqua
		Holbrookia_maculata
		Uma_paraphygas
		Uma_exsul
		Uma_scoparia
		Uma_notata
		Uma_inornata
		Uta_stansburiana
		Uta_palmeri
		Petrosaurus_thalassinus
		Petrosaurus_mearnsi
		Urosaurus_nigricaudus
		Urosaurus_graciosus
		Urosaurus_ornatus
		Urosaurus_auriculatus
		Urosaurus_clarionensis
		Sceloporus_variabilis
		Sceloporus_grandaevus
		Sceloporus_siniferus
		Sceloporus_squamosus
		Sceloporus_merriami
		Sceloporus_ochoterenae
		Sceloporus_gadoviae
		Sceloporus_graciosus
		Sceloporus_orcutti
		Sceloporus_magister
		Sceloporus_scalaris
		Sceloporus_bicanthalis
		Sceloporus_aeneus
		Sceloporus_horridus
		Sceloporus_malachiticus
		Sceloporus_olivaceus
		Sceloporus_virgatus
		Sceloporus_occidentalis
		Sceloporus_woodi
		Sceloporus_undulatus
		Sceloporus_consobrinus
		Sceloporus_grammicus
		Sceloporus_palaciosi
		Sceloporus_jarrovii
		Sceloporus_torquatus
		Sceloporus_mucronatus
		Sceloporus_poinsettii
		Sceloporus_cyanogenys
		Sceloporus_serrifer
		Leiocephalus_schreibersii
		Basiliscus_vittatus
		Basiliscus_plumifrons
		Basiliscus_basiliscus
		Anolis_bonairensis
		Anolis_frenatus
		Anolis_transversalis
		Anolis_punctatus
		Anolis_equestris
		Anolis_occultus
		Anolis_bahorucoensis
		Anolis_barbouri
		Anolis_olssoni
		Anolis_semilineatus
		Anolis_barbatus
		Anolis_allogus
		Anolis_homolechis
		Anolis_sagrei
		Anolis_uniformis
		Anolis_lineatopus
		Anolis_grahami
		Anolis_auratus
		Anolis_chrysolepis
		Anolis_fuscoauratus
		Anolis_polylepis
		Anolis_capito
		Anolis_limifrons
		Anolis_lemurinus
		Anolis_trachyderma
		Anolis_tropidogaster
		Anolis_lucius
		Anolis_carolinensis
		Anolis_longiceps
		Anolis_allisoni
		Anolis_longitibialis
		Anolis_cybotes
		Anolis_shrevei
		Anolis_gingivinus
		Anolis_oculatus
		Anolis_marmoratus
		Anolis_distichus
		Anolis_cristatellus
		Anolis_monensis
		Anolis_cooki
		Anolis_gundlachi
		Polychrus_acutirostris
		Crotaphytus_collaris
		Gambelia_wislizenii
		Gambelia_sila
		Dipsosaurus_dorsalis
		Cyclura_nubila
		Sauromalus_ater
		Iguana_iguana
		Amblyrhynchus_cristatus
		Conolophus_subcristatus
		Conolophus_pallidus
		Uranoscodon_superciliosus
		Microlophus_albemarlensis
		Microlophus_atacamensis
		Microlophus_quadrivittatus
		Microlophus_peruvianus
		Uracentron_flaviceps
		Plica_plica
		Plica_umbra
		Tropidurus_spinulosus
		Eurolophosaurus_divaricatus
		Eurolophosaurus_nanuzae
		Tropidurus_montanus
		Tropidurus_hygomi
		Tropidurus_itambere
		Tropidurus_psammonastes
		Tropidurus_insulanus
		Tropidurus_oreadicus
		Tropidurus_hispidus
		Tropidurus_torquatus
		Pristidactylus_torquatus
		Oplurus_cuvieri
		Oplurus_cyclurus
		Phymaturus_antofagastensis
		Phymaturus_palluma
		Phymaturus_somuncurensis
		Phymaturus_indistinctus
		Liolaemus_tenuis
		Liolaemus_nigromaculatus
		Liolaemus_platei
		Liolaemus_nigroviridis
		Liolaemus_fuscus
		Liolaemus_lemniscatus
		Liolaemus_nitidus
		Liolaemus_monticola
		Liolaemus_elongatus
		Liolaemus_buergeri
		Liolaemus_leopardinus
		Liolaemus_petrophilus
		Liolaemus_austromendocinus
		Liolaemus_dicktracyi
		Liolaemus_umbrifer
		Liolaemus_chiliensis
		Liolaemus_pictus
		Liolaemus_schroederi
		Liolaemus_bellii
		Liolaemus_bitaeniatus
		Liolaemus_puna
		Liolaemus_chaltin
		Liolaemus_gracilis
		Liolaemus_robertmertensi
		Liolaemus_bibronii
		Liolaemus_ramirezae
		Liolaemus_magellanicus
		Liolaemus_kingii
		Liolaemus_huacahuasicus
		Liolaemus_multicolor
		Liolaemus_dorbignyi
		Liolaemus_ruibali
		Liolaemus_fabiani
		Liolaemus_pseudoanomalus
		Liolaemus_occipitalis
		Liolaemus_lutzae
		Liolaemus_scapularis
		Liolaemus_cuyanus
		Liolaemus_canqueli
		Liolaemus_melanops
		Liolaemus_fitzingerii
		Liolaemus_xanthoviridis
		Liolaemus_rothi
		Liolaemus_boulengeri
		Liolaemus_uspallatensis
		Liolaemus_olongasta
		Liolaemus_grosseorum
		Liolaemus_laurenti
		Liolaemus_darwinii
		Liolaemus_koslowskyi
		Liolaemus_abaucan
		Liolaemus_quilmes
		Liolaemus_ornatus
		Liolaemus_albiceps
		Liolaemus_irregularis
		Chelodina_longicollis
		Chelydra_serpentina
		Macrochelys_temminckii
		Platysternon_megacephalum
		Testudo_kleinmanni
		Chelonoidis_carbonarius
		Kinixys_spekii
		Stigmochelys_pardalis
		Gopherus_polyphemus
		Gopherus_flavomarginatus
		Gopherus_agassizii
		Gopherus_berlandieri
		Cuora_flavomarginata
		Actinemys_marmorata
		Glyptemys_muhlenbergii
		Glyptemys_insculpta
		Terrapene_ornata
		Pseudemys_concinna
		Chrysemys_picta
		Graptemys_geographica
		Trachemys_scripta
		Deirochelys_reticularia
		Chelonia_mydas
		Lepidochelys_olivacea
		Caretta_caretta
		Eretmochelys_imbricata
		Dermochelys_coriacea
		Sternotherus_odoratus
		Dermatemys_mawii
		Carettochelys_insculpta
		Nothura_maculosa
		Struthio_camelus
		Dromaius_novaehollandiae
		Apteryx_australis
		Crax_rubra
		Penelope_purpurascens
		Numida_meleagris
		Oreortyx_pictus
		Colinus_virginianus
		Callipepla_gambelii
		Callipepla_californica
		Gallus_gallus
		Phasianus_colchicus
		Meleagris_gallopavo
		Falcipennis_canadensis
		Lagopus_leucura
		Lagopus_lagopus
		Lagopus_muta
		Cygnus_buccinator
		Branta_canadensis
		Branta_bernicla
		Anser_anser
		Anser_caerulescens
		Oxyura_jamaicensis
		Aythya_americana
		Aythya_affinis
		Cairina_moschata
		Bucephala_clangula
		Mergus_serrator
		Lophodytes_cucullatus
		Spatula_cyanoptera
		Spatula_discors
		Spatula_clypeata
		Mareca_strepera
		Mareca_penelope
		Mareca_americana
		Anas_platyrhynchos
		Anas_laysanensis
		Anas_acuta
		Columbina_inca
		Columbina_passerina
		Zenaida_macroura
		Zenaida_asiatica
		Patagioenas_fasciata
		Columba_livia
		Botaurus_lentiginosus
		Egretta_tricolor
		Egretta_thula
		Nycticorax_nycticorax
		Butorides_virescens
		Bubulcus_ibis
		Ardea_herodias
		Pelecanus_erythrorhynchos
		Pelecanus_occidentalis
		Megadyptes_antipodes
		Eudyptula_minor
		Pygoscelis_adeliae
		Pygoscelis_papua
		Gavia_pacifica
		Eudocimus_albus
		Jabiru_mycteria
		Leptoptilos_javanicus
		Sula_dactylatra
		Morus_bassanus
		Anhinga_anhinga
		Phalacrocorax_auritus
		Phalacrocorax_carbo
		Phalacrocorax_pelagicus
		Diomedea_exulans
		Phoebastria_nigripes
		Phoebastria_immutabilis
		Daption_capense
		Pagodroma_nivea
		Macronectes_giganteus
		Pachyptila_turtur
		Pterodroma_hypoleuca
		Bulweria_bulwerii
		Procellaria_aequinoctialis
		Puffinus_nativitatis
		Ardenna_tenuirostris
		Ardenna_pacifica
		Phoenicopterus_roseus
		Podilymbus_podiceps
		Aechmophorus_occidentalis
		Podiceps_auritus
		Podiceps_nigricollis
		Aramus_guarauna
		Anthropoides_paradiseus
		Antigone_canadensis
		Fulica_americana
		Rallus_limicola
		Pluvialis_squatarola
		Pluvialis_dominica
		Himantopus_mexicanus
		Recurvirostra_americana
		Charadrius_hiaticula
		Charadrius_vociferus
		Charadrius_semipalmatus
		Vanellus_vanellus
		Charadrius_wilsonia
		Charadrius_alexandrinus
		Charadrius_montanus
		Numenius_phaeopus
		Numenius_arquata
		Numenius_americanus
		Limosa_lapponica
		Limosa_limosa
		Limosa_fedoa
		Limosa_haemastica
		Gallinago_gallinago
		Limnodromus_griseus
		Phalaropus_tricolor
		Phalaropus_lobatus
		Actitis_macularius
		Tringa_solitaria
		Tringa_flavipes
		Tringa_semipalmata
		Tringa_melanoleuca
		Tringa_glareola
		Tringa_totanus
		Arenaria_interpres
		Calidris_pugnax
		Calidris_canutus
		Calidris_ferruginea
		Calidris_ruficollis
		Calidris_alpina
		Calidris_bairdii
		Calidris_alba
		Calidris_mauri
		Calidris_melanotos
		Calidris_minutilla
		Calidris_himantopus
		Stercorarius_skua
		Stercorarius_chilensis
		Stercorarius_maccormicki
		Aethia_cristatella
		Aethia_pusilla
		Fratercula_arctica
		Fratercula_cirrhata
		Cepphus_grylle
		Synthliboramphus_hypoleucus
		Uria_lomvia
		Uria_aalge
		Alca_torda
		Anous_stolidus
		Onychoprion_fuscatus
		Hydroprogne_caspia
		Sterna_forsteri
		Sterna_vittata
		Thalasseus_sandvicensis
		Thalasseus_maximus
		Rynchops_niger
		Rissa_tridactyla
		Chroicocephalus_philadelphia
		Leucophaeus_atricilla
		Leucophaeus_pipixcan
		Larus_pacificus
		Larus_canus
		Larus_delawarensis
		Larus_hyperboreus
		Larus_dominicanus
		Larus_californicus
		Larus_glaucescens
		Larus_glaucoides
		Coccyzus_erythropthalmus
		Coccyzus_americanus
		Podargus_strigoides
		Podargus_papuensis
		Chaetura_pelagica
		Aeronautes_saxatalis
		Aerodramus_vanikorensis
		Collocalia_esculenta
		Florisuga_fusca
		Polytmus_guainumbi
		Colibri_serrirostris
		Urosticte_benjamini
		Oreotrochilus_estella
		Lampornis_clemenciae
		Archilochus_colubris
		Archilochus_alexandri
		Calypte_anna
		Selasphorus_platycercus
		Selasphorus_rufus
		Cynanthus_latirostris
		Chlorestes_notata
		Thalurania_furcata
		Aphantochroa_cirrochloris
		Eupetomena_macroura
		Hylocharis_cyanus
		Chrysuronia_oenone
		Amazilia_versicolor
		Cathartes_aura
		Gypaetus_barbatus
		Accipiter_striatus
		Circus_cyaneus
		Milvus_migrans
		Haliaeetus_leucocephalus
		Geranoaetus_melanoleucus
		Buteo_swainsoni
		Buteo_lagopus
		Buteo_jamaicensis
		Eurostopodus_mystacalis
		Antrostomus_vociferus
		Phalaenoptilus_nuttallii
		Caprimulgus_europaeus
		Caprimulgus_macrurus
		Chordeiles_acutipennis
		Chordeiles_minor
		Athene_cunicularia
		Asio_otus
		Asio_flammeus
		Bubo_virginianus
		Psiloscops_flammeolus
		Megascops_asio
		Tyto_alba
		Phoeniculus_purpureus
		Alcedo_atthis
		Megaceryle_alcyon
		Colaptes_auratus
		Dryocopus_pileatus
		Sphyrapicus_thyroideus
		Sphyrapicus_varius
		Sphyrapicus_ruber
		Melanerpes_uropygialis
		Melanerpes_carolinus
		Melanerpes_formicivorus
		Melanerpes_lewis
		Melanerpes_erythrocephalus
		Picoides_tridactylus
		Picoides_arcticus
		Dryobates_pubescens
		Dryobates_scalaris
		Dryobates_nuttallii
		Dryobates_borealis
		Dryobates_villosus
		Dryobates_arizonae
		Dryobates_albolarvatus
		Falco_sparverius
		Falco_peregrinus
		Agapornis_pullarius
		Myiarchus_cinerascens
		Myiarchus_tuberculifer
		Tyrannus_verticalis
		Tyrannus_vociferans
		Tyrannus_tyrannus
		Pyrocephalus_rubinus
		Contopus_pertinax
		Sayornis_nigricans
		Sayornis_phoebe
		Empidonax_traillii
		Empidonax_hammondii
		Empidonax_minimus
		Empidonax_wrightii
		Empidonax_difficilis
		Empidonax_flaviventris
		Empidonax_virescens
		Contopus_cooperi
		Contopus_virens
		Contopus_sordidulus
		Vireo_olivaceus
		Vireo_philadelphicus
		Vireo_gilvus
		Vireo_bellii
		Vireo_griseus
		Vireo_huttoni
		Vireo_flavifrons
		Vireo_solitarius
		Lanius_ludovicianus
		Lanius_excubitor
		Lanius_collurio
		Perisoreus_canadensis
		Cyanocitta_cristata
		Cyanocitta_stelleri
		Gymnorhinus_cyanocephalus
		Aphelocoma_californica
		Pica_pica
		Pica_nuttalli
		Nucifraga_columbiana
		Nucifraga_caryocatactes
		Corvus_corax
		Corvus_cryptoleucus
		Corvus_brachyrhynchos
		Auriparus_flaviceps
		Cyanistes_caeruleus
		Poecile_palustris
		Baeolophus_wollweberi
		Baeolophus_bicolor
		Baeolophus_inornatus
		Poecile_cinctus
		Poecile_gambeli
		Poecile_atricapillus
		Poecile_carolinensis
		Poecile_sclateri
		Eremophila_alpestris
		Alauda_arvensis
		Chamaea_fasciata
		Sylvia_atricapilla
		Sylvia_borin
		Sylvia_communis
		Sylvia_nisoria
		Sylvia_curruca
		Locustella_naevia
		Acrocephalus_schoenobaenus
		Acrocephalus_scirpaceus
		Psaltriparus_minimus
		Phylloscopus_sibilatrix
		Phylloscopus_collybita
		Phylloscopus_trochilus
		Hirundo_rustica
		Petrochelidon_pyrrhonota
		Progne_subis
		Stelgidopteryx_serripennis
		Riparia_riparia
		Tachycineta_bicolor
		Tachycineta_thalassina
		Regulus_satrapa
		Regulus_regulus
		Regulus_calendula
		Bombycilla_cedrorum
		Phainopepla_nitens
		Sitta_carolinensis
		Sitta_canadensis
		Sitta_pusilla
		Certhia_familiaris
		Polioptila_plumbea
		Polioptila_caerulea
		Catherpes_mexicanus
		Campylorhynchus_brunneicapillus
		Thryomanes_bewickii
		Thryothorus_ludovicianus
		Troglodytes_aedon
		Troglodytes_troglodytes
		Cistothorus_palustris
		Sturnus_vulgaris
		Dumetella_carolinensis
		Toxostoma_curvirostre
		Toxostoma_crissale
		Oreoscoptes_montanus
		Mimus_polyglottos
		Cinclus_mexicanus
		Muscicapa_striata
		Erithacus_rubecula
		Luscinia_svecica
		Ficedula_hypoleuca
		Ficedula_parva
		Phoenicurus_phoenicurus
		Oenanthe_oenanthe
		Saxicola_rubetra
		Myadestes_townsendi
		Sialia_sialis
		Sialia_mexicana
		Sialia_currucoides
		Turdus_philomelos
		Turdus_iliacus
		Turdus_migratorius
		Hylocichla_mustelina
		Catharus_ustulatus
		Catharus_guttatus
		Catharus_minimus
		Catharus_fuscescens
		Prunella_modularis
		Peucedramus_taeniatus
		Estrilda_troglodytes
		Taeniopygia_guttata
		Passer_domesticus
		Motacilla_alba
		Motacilla_flava
		Anthus_spragueii
		Anthus_trivialis
		Anthus_cervinus
		Anthus_rubescens
		Anthus_spinoletta
		Anthus_pratensis
		Fringilla_coelebs
		Coccothraustes_vespertinus
		Pinicola_enucleator
		Haemorhous_mexicanus
		Haemorhous_purpureus
		Loxia_curvirostra
		Loxia_leucoptera
		Spinus_tristis
		Spinus_pinus
		Plectrophenax_nivalis
		Calcarius_lapponicus
		Porphyrospiza_caerulescens
		Pheucticus_melanocephalus
		Pheucticus_ludovicianus
		Spiza_americana
		Passerina_amoena
		Passerina_cyanea
		Cardinalis_cardinalis
		Piranga_rubra
		Piranga_flava
		Piranga_ludoviciana
		Piranga_olivacea
		Emberiza_citrinella
		Calamospiza_melanocorys
		Peucaea_aestivalis
		Ammodramus_savannarum
		Amphispiza_bilineata
		Spizella_pusilla
		Spizella_breweri
		Spizella_pallida
		Spizella_passerina
		Spizelloides_arborea
		Passerella_iliaca
		Junco_phaeonotus
		Junco_hyemalis
		Zonotrichia_atricapilla
		Zonotrichia_leucophrys
		Zonotrichia_querula
		Zonotrichia_albicollis
		Pipilo_erythrophthalmus
		Pipilo_maculatus
		Aimophila_ruficeps
		Melozone_fusca
		Melozone_aberti
		Melozone_crissalis
		Artemisiospiza_belli
		Passerculus_sandwichensis
		Centronyx_henslowii
		Melospiza_melodia
		Melospiza_georgiana
		Melospiza_lincolnii
		Sturnella_neglecta
		Xanthocephalus_xanthocephalus
		Dolichonyx_oryzivorus
		Icterus_spurius
		Icterus_cucullatus
		Icterus_parisorum
		Icterus_bullockii
		Icterus_galbula
		Molothrus_ater
		Agelaius_phoeniceus
		Agelaius_tricolor
		Quiscalus_quiscula
		Quiscalus_major
		Euphagus_cyanocephalus
		Euphagus_carolinus
		Icteria_virens
		Seiurus_aurocapilla
		Helmitheros_vermivorum
		Mniotilta_varia
		Parkesia_noveboracensis
		Parkesia_motacilla
		Geothlypis_philadelphia
		Geothlypis_tolmiei
		Geothlypis_formosa
		Geothlypis_trichas
		Setophaga_pinus
		Vermivora_chrysoptera
		Leiothlypis_peregrina
		Leiothlypis_celata
		Leiothlypis_luciae
		Leiothlypis_virginiae
		Cardellina_pusilla
		Cardellina_canadensis
		Setophaga_citrina
		Setophaga_magnolia
		Setophaga_cerulea
		Setophaga_tigrina
		Setophaga_fusca
		Setophaga_petechia
		Setophaga_striata
		Setophaga_castanea
		Setophaga_caerulescens
		Setophaga_ruticilla
		Setophaga_palmarum
		Setophaga_coronata
		Setophaga_dominica
		Setophaga_discolor
		Setophaga_virens
		Setophaga_graciae
		Setophaga_nigrescens
		Alligator_mississippiensis
		Paleosuchus_palpebrosus
		Caiman_yacare
		Caiman_crocodilus
		Caiman_latirostris
		Crocodylus_siamensis
		Crocodylus_palustris
		Crocodylus_porosus
		Crocodylus_acutus
		Crocodylus_niloticus
		Gavialis_gangeticus
		Ornithorhynchus_anatinus
		Tachyglossus_aculeatus
		Zaglossus_bruijni
		Caenolestes_fuliginosus
		Caluromys_derbianus
		Monodelphis_domestica
		Monodelphis_brevicaudata
		Marmosa_robinsoni
		Gracilinanus_microtarsus
		Metachirus_nudicaudatus
		Chironectes_minimus
		Lutreolina_crassicaudata
		Philander_opossum
		Didelphis_marsupialis
		Didelphis_virginiana
		Myrmecobius_fasciatus
		Planigale_maculata
		Planigale_gilesi
		Planigale_tenuirostris
		Antechinomys_laniger
		Sminthopsis_murina
		Sminthopsis_macroura
		Sminthopsis_crassicaudata
		Phascogale_tapoatafa
		Antechinus_swainsonii
		Antechinus_stuartii
		Antechinus_flavipes
		Pseudantechinus_macdonnellensis
		Dasyuroides_byrnei
		Dasycercus_cristicauda
		Sarcophilus_harrisii
		Dasyurus_hallucatus
		Dasyurus_maculatus
		Dasyurus_geoffroii
		Dasyurus_viverrinus
		Notoryctes_caurinus
		Macrotis_lagotis
		Echymipera_rufescens
		Echymipera_kalubu
		Perameles_gunnii
		Perameles_nasuta
		Isoodon_macrourus
		Isoodon_auratus
		Isoodon_obesulus
		Lasiorhinus_latifrons
		Phascolarctos_cinereus
		Burramys_parvus
		Cercartetus_concinnus
		Cercartetus_lepidus
		Cercartetus_nanus
		Trichosurus_vulpecula
		Trichosurus_caninus
		Spilocuscus_maculatus
		Acrobates_pygmaeus
		Tarsipes_rostratus
		Petaurus_breviceps
		Petaurus_norfolcensis
		Pseudocheirus_peregrinus
		Petauroides_volans
		Potorous_tridactylus
		Aepyprymnus_rufescens
		Bettongia_gaimardi
		Bettongia_penicillata
		Dendrolagus_matschiei
		Setonix_brachyurus
		Lagorchestes_conspicillatus
		Macropus_fuliginosus
		Macropus_giganteus
		Osphranter_robustus
		Osphranter_rufus
		Wallabia_bicolor
		Notamacropus_rufogriseus
		Notamacropus_dorsalis
		Notamacropus_parryi
		Notamacropus_agilis
		Notamacropus_eugenii
		Loxodonta_africana
		Elephas_maximus
		Procavia_capensis
		Heterohyrax_brucei
		Orycteropus_afer
		Macroscelides_proboscideus
		Petrodromus_tetradactylus
		Petrosaltator_rozeti
		Elephantulus_edwardii
		Elephantulus_myurus
		Elephantulus_intufi
		Elephantulus_rufescens
		Elephantulus_brachyrhynchus
		Chrysochloris_asiatica
		Tenrec_ecaudatus
		Setifer_setosus
		Geogale_aurita
		Nesogale_dobsoni
		Microgale_cowani
		Microgale_drouhardi
		Nesogale_talazaci
		Choloepus_hoffmanni
		Bradypus_tridactylus
		Bradypus_variegatus
		Cyclopes_didactylus
		Myrmecophaga_tridactyla
		Tamandua_tetradactyla
		Tamandua_mexicana
		Dasypus_novemcinctus
		Priodontes_maximus
		Cabassous_centralis
		Tolypeutes_matacus
		Euphractus_sexcinctus
		Zaedyus_pichiy
		Chaetophractus_vellerosus
		Chaetophractus_villosus
		Neurotrichus_gibbsii
		Condylura_cristata
		Scalopus_aquaticus
		Echinosorex_gymnura
		Hylomys_suillus
		Paraechinus_aethiopicus
		Hemiechinus_auritus
		Atelerix_albiventris
		Erinaceus_concolor
		Erinaceus_europaeus
		Suncus_murinus
		Suncus_etruscus
		Crocidura_luna
		Crocidura_suaveolens
		Crocidura_russula
		Crocidura_viaria
		Crocidura_olivieri
		Crocidura_crossei
		Crocidura_hildegardeae
		Crocidura_poensis
		Cryptotis_parva
		Blarina_carolinensis
		Blarina_brevicauda
		Notiosorex_crawfordi
		Neomys_fodiens
		Sorex_cinereus
		Sorex_palustris
		Sorex_vagrans
		Sorex_alpinus
		Sorex_coronatus
		Sorex_minutus
		Macroderma_gigas
		Rhinolophus_hipposideros
		Rhinolophus_ferrumequinum
		Rhinonicteris_aurantia
		Hipposideros_galeritus
		Paranyctimene_raptor
		Nyctimene_albiventer
		Nyctimene_major
		Nyctimene_cyclotis
		Melonycteris_melanops
		Pteropus_scapulatus
		Pteropus_hypomelanus
		Pteropus_poliocephalus
		Pteropus_pumilus
		Pteropus_rodricensis
		Pteropus_medius
		Pteropus_vampyrus
		Cynopterus_brachyotis
		Eonycteris_spelaea
		Rousettus_amplexicaudatus
		Rousettus_aegyptiacus
		Syconycteris_australis
		Macroglossus_minimus
		Dobsonia_moluccensis
		Dobsonia_anderseni
		Dobsonia_praedatrix
		Dobsonia_minor
		Natalus_tumidirostris
		Tadarida_brasiliensis
		Molossus_molossus
		Eumops_perotis
		Miniopterus_schreibersii
		Miniopterus_australis
		Myotis_myotis
		Myotis_sodalis
		Myotis_lucifugus
		Plecotus_auritus
		Histiotus_velatus
		Eptesicus_fuscus
		Nyctophilus_geoffroyi
		Chalinolobus_gouldii
		Peropteryx_macrotis
		Saccopteryx_bilineata
		Noctilio_leporinus
		Noctilio_albiventris
		Mormoops_blainvillei
		Mormoops_megalophylla
		Pteronotus_parnellii
		Pteronotus_personatus
		Pteronotus_davyi
		Pteronotus_quadridens
		Macrotus_californicus
		Diphylla_ecaudata
		Desmodus_rotundus
		Diaemus_youngi
		Chrotopterus_auritus
		Phyllostomus_hastatus
		Phyllostomus_discolor
		Tonatia_bidens
		Carollia_perspicillata
		Rhinophylla_pumilio
		Sturnira_lilium
		Platyrrhinus_lineatus
		Uroderma_bilobatum
		Koopmania_concolor
		Artibeus_lituratus
		Artibeus_jamaicensis
		Anoura_caudifer
		Erophylla_bombifrons
		Erophylla_sezekorni
		Monophyllus_redmani
		Leptonycteris_curasoae
		Glossophaga_soricina
		Camelus_dromedarius
		Lama_glama
		Pecari_tajacu
		Hippopotamus_amphibius
		Balaenoptera_physalus
		Globicephala_macrorhynchus
		Giraffa_camelopardalis
		Muntiacus_muntjak
		Alces_alces
		Rangifer_tarandus
		Mazama_rufina
		Odocoileus_virginianus
		Odocoileus_hemionus
		Syncerus_caffer
		Raphicerus_campestris
		Oreamnos_americanus
		Oryx_beisa
		Ceratotherium_simum
		Phataginus_tricuspis
		Phataginus_tetradactyla
		Manis_javanica
		Manis_pentadactyla
		Manis_crassicaudata
		Nandinia_binotata
		Panthera_tigris
		Panthera_leo
		Leptailurus_serval
		Leopardus_pardalis
		Leopardus_wiedii
		Acinonyx_jubatus
		Puma_concolor
		Herpailurus_yagouaroundi
		Proteles_cristata
		Fossa_fossana
		Suricata_suricatta
		Galerella_sanguinea
		Ichneumia_albicauda
		Viverricula_indica
		Viverra_megaspila
		Arctogalidia_trivirgata
		Arctictis_binturong
		Paradoxurus_hermaphroditus
		Cerdocyon_thous
		Canis_mesomelas
		Canis_lupus
		Canis_latrans
		Vulpes_zerda
		Vulpes_lagopus
		Vulpes_macrotis
		Vulpes_vulpes
		Ursus_americanus
		Ursus_maritimus
		Ursus_arctos
		Mirounga_angustirostris
		Erignathus_barbatus
		Odobenus_rosmarus
		Eumetopias_jubatus
		Spilogale_putorius
		Ailurus_fulgens
		Potos_flavus
		Nasua_narica
		Nasua_nasua
		Procyon_cancrivorus
		Procyon_lotor
		Bassariscus_astutus
		Bassariscus_sumichrasti
		Taxidea_taxus
		Martes_americana
		Eira_barbara
		Galictis_vittata
		Galictis_cuja
		Enhydra_lutris
		Lutra_lutra
		Mustela_frenata
		Neovison_vison
		Mustela_erminea
		Mustela_nivalis
		Mustela_putorius
		Eulemur_fulvus
		Microcebus_murinus
		Cheirogaleus_medius
		Galago_senegalensis
		Otolemur_crassicaudatus
		Perodicticus_potto
		Loris_tardigradus
		Nycticebus_coucang
		Carlito_syrichta
		Saimiri_sciureus
		Aotus_trivirgatus
		Colobus_guereza
		Erythrocebus_patas
		Cercopithecus_mitis
		Macaca_mulatta
		Papio_ursinus
		Papio_hamadryas
		Papio_anubis
		Ptilocercus_lowii
		Tupaia_glis
		Ochotona_princeps
		Ochotona_collaris
		Oryctolagus_cuniculus
		Sylvilagus_floridanus
		Sylvilagus_audubonii
		Lepus_americanus
		Lepus_alleni
		Lepus_californicus
		Lepus_townsendii
		Lepus_timidus
		Lepus_arcticus
		Glis_glis
		Eliomys_quercinus
		Muscardinus_avellanarius
		Aplodontia_rufa
		Glaucomys_volans
		Tamiasciurus_hudsonicus
		Sciurus_carolinensis
		Geosciurus_princeps
		Geosciurus_inauris
		Funisciurus_congicus
		Paraxerus_palliatus
		Paraxerus_cepapi
		Neotamias_minimus
		Neotamias_merriami
		Tamias_striatus
		Neotamias_amoenus
		Ammospermophilus_leucurus
		Callospermophilus_lateralis
		Otospermophilus_beecheyi
		Marmota_monax
		Marmota_flaviventris
		Marmota_caligata
		Cynomys_ludovicianus
		Cynomys_leucurus
		Spermophilus_citellus
		Ictidomys_tridecemlineatus
		Poliocitellus_franklinii
		Xerospermophilus_spilosoma
		Xerospermophilus_mohavensis
		Xerospermophilus_tereticaudus
		Urocitellus_undulatus
		Urocitellus_richardsonii
		Urocitellus_parryii
		Urocitellus_townsendii
		Urocitellus_beldingi
		Urocitellus_armatus
		Hystrix_africaeaustralis
		Heterocephalus_glaber
		Heliophobius_argenteocinereus
		Georychus_capensis
		Bathyergus_suillus
		Bathyergus_janetta
		Cryptomys_hottentotus
		Fukomys_mechowii
		Fukomys_bocagei
		Fukomys_darlingi
		Fukomys_damarensis
		Erethizon_dorsatum
		Coendou_prehensilis
		Cuniculus_paca
		Galea_musteloides
		Dolichotis_salinicola
		Kerodon_rupestris
		Hydrochoerus_hydrochaeris
		Myoprocta_acouchy
		Dasyprocta_prymnolopha
		Dasyprocta_azarae
		Dasyprocta_leporina
		Chinchilla_lanigera
		Lagostomus_maximus
		Capromys_pilorides
		Thrichomys_apereoides
		Proechimys_semispinosus
		Myocastor_coypus
		Ctenomys_talarum
		Ctenomys_australis
		Ctenomys_peruanus
		Ctenomys_maulinus
		Ctenomys_opimus
		Ctenomys_fulvus
		Tympanoctomys_barrerae
		Octomys_mimax
		Octodontomys_gliroides
		Spalacopus_cyanus
		Aconaemys_fuscus
		Octodon_degus
		Thomomys_talpoides
		Thomomys_bottae
		Thomomys_umbrinus
		Geomys_pinetis
		Geomys_bursarius
		Microdipodops_megacephalus
		Microdipodops_pallidus
		Dipodomys_deserti
		Dipodomys_spectabilis
		Dipodomys_ordii
		Dipodomys_merriami
		Dipodomys_agilis
		Dipodomys_microps
		Dipodomys_panamintinus
		Heteromys_salvini
		Heteromys_irroratus
		Heteromys_anomalus
		Heteromys_desmarestianus
		Perognathus_alticola
		Perognathus_longimembris
		Perognathus_flavus
		Chaetodipus_baileyi
		Chaetodipus_hispidus
		Chaetodipus_intermedius
		Chaetodipus_fallax
		Chaetodipus_californicus
		Pedetes_capensis
		Sicista_betulina
		Napaeozapus_insignis
		Zapus_hudsonius
		Zapus_princeps
		Dipus_sagitta
		Jaculus_jaculus
		Jaculus_orientalis
		Tachyoryctes_splendens
		Cannomys_badius
		Nannospalax_ehrenbergi
		Nannospalax_leucodon
		Mystromys_albicaudatus
		Cricetomys_gambianus
		Saccostomus_campestris
		Malacothrix_typica
		Steatomys_pratensis
		Acomys_russatus
		Acomys_cahirinus
		Gerbilliscus_vallinus
		Gerbilliscus_setzeri
		Desmodillus_auricularis
		Gerbilliscus_afra
		Gerbilliscus_leucogaster
		Gerbilliscus_paeba
		Gerbilliscus_tytonis
		Meriones_hurrianae
		Meriones_unguiculatus
		Meriones_tristrami
		Sekeetamys_calurus
		Gerbillus_dasyurus
		Gerbillus_nanus
		Gerbillus_pusillus
		Gerbillus_pyramidum
		Gerbillus_andersoni
		Gerbillus_gerbillus
		Micromys_minutus
		Rattus_norvegicus
		Rattus_fuscipes
		Rattus_lutreolus
		Rattus_villosissimus
		Rattus_sordidus
		Hydromys_chrysogaster
		Melomys_lutillus
		Uromys_caudimaculatus
		Notomys_cervinus
		Notomys_alexis
		Pseudomys_hermannsburgensis
		Pseudomys_gracilicaudatus
		Parotomys_brantsii
		Otomys_irroratus
		Otomys_unisulcatus
		Otomys_sloggetti
		Thallomys_paedulcus
		Rhabdomys_pumilio
		Lemniscomys_rosalia
		Lemniscomys_griselda
		Mastomys_natalensis
		Mus_minutoides
		Mus_musculus
		Apodemus_mystacinus
		Apodemus_witherbyi
		Apodemus_flavicollis
		Apodemus_sylvaticus
		Neotoma_lepida
		Neotoma_fuscipes
		Ochrotomys_nuttalli
		Baiomys_taylori
		Scotinomys_xerampelinus
		Scotinomys_teguina
		Reithrodontomys_megalotis
		Isthmomys_pirrensis
		Megadontomys_thomasi
		Peromyscus_truei
		Peromyscus_boylii
		Peromyscus_crinitus
		Peromyscus_eremicus
		Peromyscus_californicus
		Peromyscus_leucopus
		Peromyscus_gossypinus
		Peromyscus_keeni
		Peromyscus_polionotus
		Peromyscus_maniculatus
		Sigmodon_hispidus
		Akodon_azarae
		Reithrodon_auritus
		Oligoryzomys_longicaudatus
		Paynomys_macronyx
		Abrothrix_longipilis
		Abrothrix_olivacea
		Abrothrix_andina
		Calomys_musculinus
		Calomys_venustus
		Graomys_griseoflavus
		Eligmodontia_typus
		Auliscomys_boliviensis
		Loxodontomys_micropus
		Phyllotis_xanthopygus
		Phyllotis_darwini
		Phodopus_sungorus
		Mesocricetus_auratus
		Mesocricetus_brandti
		Cricetus_cricetus
		Cricetulus_migratorius
		Neofiber_alleni
		Ondatra_zibethicus
		Dicrostonyx_groenlandicus
		Phenacomys_intermedius
		Arborimus_longicaudus
		Myopus_schisticolor
		Lemmus_sibiricus
		Lemmus_trimucronatus
		Lemmus_lemmus
		Myodes_gapperi
		Myodes_californicus
		Arvicola_amphibius
		Lasiopodomys_brandtii
		Alexandromys_oeconomus
		Microtus_agrestis
		Microtus_guentheri
		Microtus_arvalis
		Lemmiscus_curtatus
		Microtus_richardsoni
		Microtus_californicus
		Microtus_mexicanus
		Microtus_pinetorum
		Microtus_ochrogaster
		Microtus_xanthognathus
		Microtus_longicaudus
		Microtus_breweri
		Microtus_montanus
		Microtus_pennsylvanicus
	;
END;
BEGIN TREES;
	TREE * UNTITLED = [&R] (((Pseudobranchus_striatus:182.062249,(((Salamandra_salamandra:74.41924,(Notophthalmus_viridescens:40.284129,(Taricha_granulosa:13.487658,Taricha_torosa:13.487658):26.796471):34.135111):73.61894,(Dicamptodon_ensatus:98.635631,(Ambystoma_maculatum:43.289953,(Ambystoma_opacum:43.134315,(Ambystoma_jeffersonianum:43.114642,(Ambystoma_macrodactylum:41.370268,(Ambystoma_cingulatum:34.190939,(Ambystoma_tigrinum:5.766416,(Ambystoma_mexicanum:3.839064,(Ambystoma_dumerilii:0.629827,Ambystoma_ordinarium:0.629827):3.209237):1.927352):28.424523):7.179329):1.744374):0.019674):0.155637):55.345673):49.402557):16.013357,(Rhyacotriton_olympicus:136.89982,(((Hydromantes_shastae:10.006498,(Hydromantes_platycephalus:6.858326,Hydromantes_brunus:6.858326):3.148171):62.015219,((((Plethodon_vehiculum:20.957395,Plethodon_dunni:20.957395):22.254501,(Plethodon_neomexicanus:39.369731,Plethodon_vandykei:39.369731):3.842165):12.059001,(Plethodon_cinereus:41.366665,((Plethodon_welleri:37.413637,Plethodon_dorsalis:37.413637):1.366773,((Plethodon_glutinosus:10.249134,Plethodon_metcalfi:10.249134):4.972866,(Plethodon_ouachitae:12.330768,Plethodon_caddoensis:12.330768):2.891231):23.558411):2.586255):13.904231):11.522307,(Ensatina_eschscholtzii:64.414969,((Desmognathus_wrighti:37.795825,(Desmognathus_monticola:24.763252,(Desmognathus_fuscus:22.444845,Desmognathus_ochrophaeus:22.444845):2.318407):13.032573):22.052677,(Aneides_aeneus:45.68891,(Aneides_hardii:35.619705,(Aneides_lugubris:25.822431,(Aneides_flavipunctatus:19.434658,Aneides_ferreus:19.434658):6.387773):9.797274):10.069205):14.159591):4.566467):2.378235):5.228513):16.824893,(((Gyrinophilus_porphyriticus:4.468202,Gyrinophilus_palleucus:4.468202):33.649179,(Eurycea_multiplicata:21.231436,(Eurycea_rathbuni:19.984249,((Eurycea_bislineata:10.0369,Eurycea_wilderae:10.0369):9.168482,(Eurycea_lucifuga:18.088831,Eurycea_longicauda:18.088831):1.116551):0.778867):1.247188):16.885944):30.504567,((Batrachoseps_wrighti:50.432985,(Batrachoseps_attenuatus:34.294796,(Batrachoseps_nigriventris:31.571918,Batrachoseps_pacificus:31.571919):2.722878):16.138188):16.310574,(((Thorius_dubitus:10.05353,Thorius_troglodytes:10.053529):40.490213,((Chiropterotriton_dimidiatus:21.394125,Chiropterotriton_lavae:21.394125):10.143748,(Chiropterotriton_multidentatus:29.386371,Chiropterotriton_chondrostega:29.386371):2.151501):19.005869):9.915796,((((Bolitoglossa_rostrata:32.472695,Bolitoglossa_engelhardti:32.472694):0.31299,((Bolitoglossa_franklini:28.676116,Bolitoglossa_lincolni:28.676115):4.049457,(Bolitoglossa_morio:27.97708,Bolitoglossa_dunni:27.977079):4.748493):0.060111):0.264298,((Bolitoglossa_adspersa:32.781505,Bolitoglossa_subpalmata:32.781505):0.202873,((Bolitoglossa_mexicana:32.678022,Bolitoglossa_platydactyla:32.678022):0.131076,(Bolitoglossa_hartwegi:32.604053,(Bolitoglossa_rufescens:32.028483,Bolitoglossa_occidentalis:32.028482):0.575571):0.205045):0.17528):0.065604):8.759658,(Parvimolge_townsendi:33.629026,((Isthmura_bellii:28.759551,Aquiloeurycea_cephalica:28.759551):0.231134,((Pseudoeurycea_unguidentis:28.10011,(Pseudoeurycea_lineola:22.399994,(Pseudoeurycea_nigromaculata:7.388687,Pseudoeurycea_leprosa:7.388688):15.011307):5.700116):0.543472,((Pseudoeurycea_brunnata:21.265964,(Pseudoeurycea_goebeli:21.148721,Pseudoeurycea_rex:21.148721):0.117243):3.631327,(Pseudoeurycea_smithi:20.736301,(Pseudoeurycea_cochranae:20.445173,(Pseudoeurycea_altamontana:1.583763,Pseudoeurycea_robertsi:1.583763):18.861411):0.291128):4.160991):3.746291):0.347104):4.63834):8.180614):18.649898):6.28402):1.878384):20.224672):48.053197):27.151724):18.010705):101.773442,((Gastrophryne_olivacea:143.853637,(Quasipaa_spinosa:107.66361,((Rana_boylii:15.688547,Rana_cascadae:15.688547):29.336356,((Rana_virgatipes:16.983354,(Rana_catesbeiana:5.99268,Rana_clamitans:5.99268):10.990673):26.45505,(Rana_sylvatica:43.249704,(Rana_pipiens:42.942586,Rana_palmipes:42.942587):0.307118):0.1887):1.586498):62.638701):36.190026):27.933693,(Limnodynastes_tasmaniensis:157.279614,(((Engystomops_pustulosus:75.627087,Leptodactylus_melanonotus:75.627088):16.192126,(Rhinella_marina:36.76296,((Incilius_alvarius:25.905417,Incilius_mazatlanensis:25.905417):5.744462,((Anaxyrus_woodhousii:20.562162,(Anaxyrus_debilis:17.733733,Anaxyrus_cognatus:17.733734):2.828428):5.538904,(Anaxyrus_boreas:3.531823,(Anaxyrus_exsul:1.380252,Anaxyrus_canorus:1.380252):2.151571):22.569245):5.548811):5.113081):55.056252):7.753965,((Dendropsophus_labialis:72.826495,((Acris_crepitans:44.385473,Pseudacris_triseriata:44.385474):12.960762,((Tlalocohyla_smithii:42.084932,(Smilisca_baudinii:28.047198,Smilisca_fodiens:28.047198):14.037733):2.170127,(Hyla_squirella:35.226349,Hyla_cinerea:35.226349):9.028712):13.091176):15.480258):17.883348,(Litoria_rubella:55.27147,Litoria_gracilenta:55.27147):35.438373):8.863338):57.706433):14.507715):112.048354):66.832708,(((Sphenodon_punctatus:243.258258,((((Delma_impar:55.09188,(Underwoodisaurus_milii:27.098936,((Nephrurus_stellatus:13.661543,Nephrurus_levis:13.661543):2.351637,(Nephrurus_vertebralis:13.809181,Nephrurus_laevissimus:13.809181):2.203999):11.085757):27.99294):8.407292,(((Woodworthia_maculata:17.481366,Hoplodactylus_duvaucelii:17.481366):6.042219,(Naultinus_rudis:1.72609,(Naultinus_stellatus:0.910967,Naultinus_manukanus:0.910967):0.815123):21.797495):26.650102,(Oedura_marmorata:36.437647,(((Rhynchoedura_ornata:29.650367,Lucasium_stenodactylum:29.650367):3.77393,(Diplodactylus_pulcher:13.830349,Diplodactylus_conspicillatus:13.830349):19.593948):1.862378,(Hesperoedura_reticulata:32.616041,(Strophurus_elderi:21.799598,(Strophurus_strophurus:16.87363,(Strophurus_spinigerus:14.582822,Strophurus_ciliaris:14.582822):2.290809):4.925968):10.816443):2.670635):1.15097):13.736041):13.325479):35.225508,(((Goniurosaurus_kuroiwae:68.590702,(Hemitheconyx_caudicinctus:60.251911,Eublepharis_macularius:60.251911):8.338792):11.513249,((Coleonyx_mitratus:27.263155,Coleonyx_elegans:27.263155):25.45399,(Coleonyx_brevis:21.886538,Coleonyx_variegatus:21.886538):30.830607):27.386806):14.77523,((Pristurus_carteri:83.766768,(Teratoscincus_przewalskii:82.620845,(Chatogekko_amazonicus:78.502693,(Coleodactylus_septentrionalis:74.515035,(Gonatodes_hasemani:43.75008,(Gonatodes_humeralis:27.58094,(Gonatodes_concinnatus:19.229056,Gonatodes_antillensis:19.229056):8.351884):16.16914):30.764954):3.987659):4.118152):1.145923):3.567424,(((Ptyodactylus_hasselquistii:69.131682,Thecadactylus_rapicauda:69.131682):3.165339,((Tarentola_boettgeri:23.03904,Tarentola_mauritanica:23.03904):46.581454,(Phyllopezus_pollicaris:68.023505,(Phyllodactylus_tuberculosus:38.599049,Phyllodactylus_reissii:38.599049):29.424456):1.596989):2.676527):10.078739,(((Phelsuma_madagascariensis:65.149596,Lygodactylus_klugei:65.149596):9.295787,(Christinus_marmoratus:62.420391,(Rhoptropus_afer:52.289994,(Chondrodactylus_angulifer:35.041762,Chondrodactylus_bibronii:35.041762):17.248232):10.130397):12.024992):1.590823,((Lepidodactylus_lugubris:66.773627,(Gehyra_variegata:64.328818,Heteronotia_binoei:64.328818):2.444809):3.427741,(Mediodactylus_kotschyi:58.073318,(Hemidactylus_frenatus:42.975693,(Hemidactylus_mabouia:40.838286,Hemidactylus_turcicus:40.838286):2.137407):15.097625):12.12805):5.83484):6.339553):4.958434):7.544987):3.845493):79.143946,((((Xantusia_riversiana:31.156926,(Xantusia_henshawi:25.734945,(Xantusia_arizonae:9.174377,Xantusia_vigilis:9.174377):16.560568):5.421981):88.922171,((Broadleysaurus_major:48.019653,(Gerrhosaurus_skoogi:34.522139,(Gerrhosaurus_flavigularis:8.177513,Gerrhosaurus_nigrolineatus:8.177513):26.344627):13.497514):28.714917,(Platysaurus_intermedius:48.455596,((Karusasaurus_polyzonus:32.259148,Pseudocordylus_melanotus:32.259148):1.408759,(Ouroborus_cataphractus:28.833705,((Cordylus_jonesii:17.071664,Cordylus_vittifer:17.071664):7.113992,(Cordylus_macropholis:17.228217,(Cordylus_niger:12.402756,(Cordylus_oelofseni:7.792705,Cordylus_cordylus:7.792705):4.610051):4.825461):6.957439):4.648048):4.834203):14.787686):28.278977):43.34452):14.172,(Acontias_meleagris:93.518929,(((Chalcides_ocellatus:52.082086,(Typhlacontias_brevipes:48.51098,Scelotes_gronovii:48.510979):3.571106):7.258744,(Scincus_mitranus:55.826542,(Plestiodon_chinensis:30.017704,((Plestiodon_latiscutatus:12.991993,Plestiodon_elegans:12.991993):10.928401,((Plestiodon_gilberti:6.514815,Plestiodon_skiltonianus:6.514815):12.773808,((Plestiodon_egregius:12.315948,Plestiodon_reynoldsi:12.315948):5.876889,(Plestiodon_anthracinus:15.255772,((Plestiodon_inexpectatus:10.527174,Plestiodon_obsoletus:10.527174):1.344928,(Plestiodon_tetragrammus:10.032253,(Plestiodon_laticeps:7.690144,(Plestiodon_septentrionalis:4.768797,Plestiodon_fasciatus:4.768797):2.921347):2.342109):1.839849):3.38367):2.937065):1.095786):4.631771):6.09731):25.808838):3.514287):19.716882,(((Mochlus_sundevallii:45.371931,(Pseudemoia_entrecasteauxii:23.752051,(Carinascincus_metallicus:20.593473,(Lygisaurus_foliorum:14.379811,(Carlia_fusca:13.426065,(Carlia_rhomboidalis:11.747141,Carlia_vivax:11.747141):1.678923):0.953746):6.213662):3.158578):21.61988):11.757313,((Corucia_zebrata:27.436895,((Liopholis_whitii:14.690535,Liopholis_striata:14.690535):9.031994,((Tiliqua_rugosa:16.381284,Bellatorias_major:16.381284):4.793541,((Egernia_stokesii:15.62279,(Egernia_richardi:14.055412,Egernia_depressa:14.055412):1.567378):4.745569,(Tiliqua_occipitalis:6.329602,Tiliqua_scincoides:6.329602):14.038757):0.806465):2.547705):3.714366):23.800808,((Eutropis_multifasciata:22.058843,Eutropis_rudis:22.058843):18.537245,(((Copeoglossum_nigropunctatum:12.344281,Notomabuya_frenata:12.344281):1.776556,(Psychosaura_macrorhyncha:11.47051,(Brasiliscincus_heathi:2.513048,Brasiliscincus_agilis:2.513048):8.957462):2.650327):18.226509,(Trachylepis_brevicollis:29.500945,((Trachylepis_perrotetii:23.129331,Trachylepis_quinquetaeniata:23.129331):3.771892,(Trachylepis_varia:21.805473,(Trachylepis_occidentalis:19.473523,(Trachylepis_variegata:14.310149,(Trachylepis_spilogaster:4.595183,Trachylepis_striata:4.595183):9.714966):5.163375):2.33195):5.095751):2.599721):2.846401):8.248742):10.641614):5.89154):14.358966,((Sphenomorphus_sabanus:44.153414,Sphenomorphus_indicus:44.153414):5.093054,((Insulasaurus_arborens:41.374094,(Scincella_lateralis:26.804603,Scincella_gemmingeri:26.804603):14.569491):4.303404,(Pinoyscincus_jagori:41.937947,(((Eulamprus_quoyii:15.173728,(Eulamprus_kosciuskoi:9.606344,Eulamprus_tympanum:9.606343):5.567384):17.244197,(Eremiascincus_fasciolatus:29.036487,(Hemiergis_decresiensis:20.897554,(Hemiergis_peronii:4.429292,Hemiergis_quadrilineata:4.429292):16.468262):8.138932):3.381438):0.980894,(((Lerista_bougainvillii:15.641011,(Lerista_lineopunctulata:5.350912,Lerista_connivens:5.350912):10.290099):7.443638,Lerista_macropisthopus:23.084649):9.021993,(Ctenotus_labillardieri:24.607749,(Ctenotus_brooksi:22.632354,(Ctenotus_pantherinus:22.04122,((Ctenotus_calurus:18.465289,Ctenotus_schomburgkii:18.465289):1.589193,((Ctenotus_inornatus:14.847716,Ctenotus_robustus:14.847717):4.527987,((Ctenotus_taeniolatus:15.655482,(Ctenotus_australis:13.672422,Ctenotus_leae:13.672422):1.983061):1.392626,((Ctenotus_grandis:11.003282,Ctenotus_piankai:11.003282):5.081654,((Ctenotus_leonhardii:3.30796,Ctenotus_quattuordecimlineatus:3.30796):12.001515,((Ctenotus_atlas:13.174594,Ctenotus_uber:13.174594):1.428367,Ctenotus_regius:14.602961):0.706514):0.775461):0.963173):2.327595):0.678779):1.986738):0.591134):1.975395):7.498892):1.292178):8.539128):3.739551):3.56897):22.241735):7.569507):14.461209):40.732166):35.937995,(((((Callopistes_maculatus:67.054612,(Salvator_merianae:39.3805,(Tupinambis_quadrilineatus:33.153743,(Crocodilurus_amazonicus:23.55374,Dracaena_guianensis:23.55374):9.600003):6.226756):27.674113):17.377608,((Alopoglossus_atriventris:10.806619,Alopoglossus_angulatus:10.806619):66.353223,(Micrablepharus_maximiliani:68.882269,(Cercosaura_eigenmanni:15.287454,(Potamites_juruazensis:10.538932,Potamites_ecpleopus:10.538932):4.748522):53.594816):8.277572):7.27238):9.906058,((Holcosus_quadrilineatus:1.000916,Holcosus_festivus:1.000916):47.16888,(((Pholidoscelis_chrysolaemus:21.513818,Pholidoscelis_taeniurus:21.513818):6.192316,(Pholidoscelis_exsul:22.983659,(Pholidoscelis_fuscatus:8.682465,Pholidoscelis_pluvianotatus:8.682465):14.301194):4.722476):18.662591,(((Aspidoscelis_tigris:25.476651,(Aspidoscelis_hyperythrus:10.94785,Aspidoscelis_ceralbensis:10.94785):14.528801):2.144206,(Aspidoscelis_gularis:19.556957,(Aspidoscelis_sexlineatus:8.292339,Aspidoscelis_inornatus:8.292339):11.264618):8.063901):14.280572,((Ameiva_bifrontata:14.845829,Ameiva_ameiva:14.845829):24.536073,(Ameivula_ocellifera:37.112462,((Cnemidophorus_lemniscatus:17.047701,Cnemidophorus_gramivagus:17.047701):15.025487,(Kentropyx_striata:20.3151,(Kentropyx_altamazonica:18.056495,(Kentropyx_calcarata:15.368465,Kentropyx_pelviceps:15.368465):2.68803):2.258605):11.758088):5.039274):2.269441):2.519527):4.467296):1.801071):46.16848):60.534928,((Blanus_cinereus:68.405291,(Amphisbaena_mertensii:54.821554,Trogonophis_wiegmanni:54.821557):13.583729):72.322165,((Psammodromus_algirus:33.936381,(Gallotia_simonyi:8.966152,Gallotia_galloti:8.966152):24.970229):41.275231,(((((Meroles_suborbitalis:33.465485,Meroles_anchietae:33.465486):23.667586,(Pedioplanis_lineoocellata:29.346045,Pedioplanis_namaquensis:29.346044):27.787027):4.552953,(Nucras_tessellata:53.175664,(Latastia_longicaudata:45.912685,(Heliobolus_lugubris:25.645996,Heliobolus_spekii:25.645996):20.266689):7.262978):8.510361):3.48819,(((Eremias_argus:16.561881,Eremias_brenchleyi:16.561881):5.203613,(Eremias_multiocellata:8.863575,Eremias_przewalskii:8.863575):12.901919):38.529808,((Acanthodactylus_erythrurus:28.232924,Acanthodactylus_pardalis:28.232924):18.833151,(Acanthodactylus_scutellatus:42.71666,(Acanthodactylus_boskianus:8.478432,Acanthodactylus_schreiberi:8.478432):34.238228):4.349415):13.229226):4.878913):4.873033,(((Podarcis_muralis:16.131424,Podarcis_hispanicus:16.131424):2.247419,((Podarcis_siculus:13.963634,Podarcis_tiliguerta:13.963634):2.455187,(Podarcis_melisellensis:10.092674,Podarcis_milensis:10.092674):6.326147):1.960022):31.715747,((Teira_dugesii:39.70789,(Archaeolacerta_bedriagae:34.456793,Zootoca_vivipara:34.456793):5.251097):6.679951,(Dalmatolacerta_oxycephala:44.917551,((Lacerta_viridis:23.679623,Lacerta_agilis:23.679622):20.047502,(Iberolacerta_monticola:42.500863,Takydromus_septentrionalis:42.500863):1.226261):1.190426):1.470291):3.70675):19.952657):5.164355):65.51584):14.145756):9.87911,((Charina_bottae:84.993774,(((Agkistrodon_contortrix:11.528894,Agkistrodon_piscivorus:11.528894):9.786829,(Crotalus_pricei:15.383781,(Crotalus_cerastes:14.466751,(Crotalus_horridus:13.164466,(Crotalus_atrox:11.298224,(Crotalus_mitchellii:9.242299,(Crotalus_scutulatus:6.469593,Crotalus_viridis:6.469593):2.772706):2.055925):1.866242):1.302284):0.91703):5.931941):44.170164,(((Tropidoclonion_lineatum:12.010024,(Nerodia_rhombifer:8.012491,(Nerodia_erythrogaster:6.939229,Nerodia_sipedon:6.939229):1.073262):3.997533):1.879421,((Thamnophis_sirtalis:8.21419,Thamnophis_saurita:8.21419):3.584091,(Thamnophis_ordinoides:5.298253,(Thamnophis_elegans:3.762784,Thamnophis_butleri:3.762784):1.535469):6.500029):2.091163):39.16148,((Hypsiglena_torquata:32.897799,(Diadophis_punctatus:24.158809,(Contia_tenuis:17.575383,Carphophis_amoenus:17.575383):6.583425):8.73899):16.517302,((Opheodrys_vernalis:18.389929,(Sonora_occipitalis:17.688681,(Phyllorhynchus_decurtatus:17.00471,(Coluber_constrictor:8.562715,Masticophis_flagellum:8.562715):8.441995):0.683971):0.701248):1.555147,((Pituophis_catenifer:7.350984,Pantherophis_obsoletus:7.350983):3.187387,((Arizona_elegans:8.969325,Rhinocheilus_lecontei:8.969325):0.858685,(Lampropeltis_getula:6.186082,(Lampropeltis_elapsoides:5.00833,Lampropeltis_zonata:5.00833):1.177752):3.641928):0.71036):9.406705):29.470025):3.635829):12.434959):19.507883):74.783255,((((Xenosaurus_grandis:31.207009,Xenosaurus_platyceps:31.207009):61.193249,((Heloderma_horridum:18.879066,Heloderma_suspectum:18.879066):65.454072,(Anniella_pulchra:57.797198,((Elgaria_coerulea:12.548897,Elgaria_multicarinata:12.548897):27.993462,(Anguis_fragilis:22.792944,Ophisaurus_attenuatus:22.792944):17.749414):17.25484):26.535936):8.067128):37.768007,(Lanthanotus_borneensis:66.564793,((Varanus_griseus:20.44641,(Varanus_niloticus:17.39686,Varanus_exanthematicus:17.396859):3.04955):4.072843,((Varanus_indicus:18.155067,(Varanus_bengalensis:13.360784,Varanus_salvator:13.360784):4.794284):1.432128,(((Varanus_scalaris:10.525177,Varanus_tristis:10.525177):4.646383,((Varanus_eremius:6.952124,Varanus_brevicauda:6.952124):7.026443,(Varanus_caudolineatus:5.191487,Varanus_gilleni:5.191487):8.78708):1.192994):1.349198,((Varanus_varius:8.026078,Varanus_komodoensis:8.026078):6.678183,(Varanus_mertensi:10.450918,(Varanus_giganteus:8.637946,(Varanus_rosenbergi:6.450184,(Varanus_panoptes:5.099119,Varanus_gouldii:5.099119):1.351065):2.187762):1.812971):4.253343):1.816497):3.066437):4.932057):42.045537):63.60348):24.73058,(((Furcifer_pardalis:42.289525,((Trioceros_jacksonii:11.485265,((Trioceros_ellioti:7.56832,Trioceros_schubotzi:7.56832):0.7261,(Trioceros_hoehnelii:6.496435,Trioceros_bitaeniatus:6.496435):1.797985):3.190845):29.005824,(Bradypodion_pumilum:39.276564,(Chamaeleo_namaquensis:32.66331,(Chamaeleo_dilepis:19.42513,(Chamaeleo_calyptratus:11.610992,(Chamaeleo_chamaeleon:7.91866,Chamaeleo_africanus:7.91866):3.692332):7.814138):13.238179):6.613255):1.214524):1.798437):71.947934,(Uromastyx_ornata:107.628048,(((Calotes_versicolor:60.915682,Draco_volans:60.915682):19.167766,((Phrynocephalus_interscapularis:16.982603,(Phrynocephalus_mystaceus:12.512316,Phrynocephalus_helioscopus:12.512316):4.470287):34.147131,(Trapelus_sanguinolentus:48.414826,(Agama_hispida:25.18649,Agama_agama:25.18649):23.228336):2.714907):28.953717):12.581017,((Lophosaurus_spinipes:36.071707,Moloch_horridus:36.071707):2.603327,(((Gowidon_longirostris:29.713788,Pogona_barbata:29.713789):1.54144,(Chlamydosaurus_kingii:17.978565,Amphibolurus_muricatus:17.978565):13.276663):3.000349,(Ctenophorus_nuchalis:26.174311,(Ctenophorus_caudicinctus:22.026886,((Ctenophorus_scutulatus:14.478698,Ctenophorus_isolepis:14.478698):4.83268,Ctenophorus_maculatus:19.311377):2.715509):4.147426):8.081266):4.419457):53.989433):14.963578):6.609416):31.149954,((((Phrynosoma_cornutum:21.801766,((Phrynosoma_modestum:14.972828,Phrynosoma_douglasii:14.972828):4.409392,((Phrynosoma_mcallii:9.71463,Phrynosoma_platyrhinos:9.71463):6.784336,(Phrynosoma_solare:14.975571,(Phrynosoma_coronatum:5.344644,Phrynosoma_blainvillii:5.344644):9.630927):1.523395):2.883254):2.419545):9.88328,(((Cophosaurus_texanus:17.063962,Callisaurus_draconoides:17.063962):2.035277,(Holbrookia_propinqua:7.657799,Holbrookia_maculata:7.657799):11.44144):5.6561,((Uma_paraphygas:6.132474,Uma_exsul:6.132474):9.216778,(Uma_scoparia:5.539968,(Uma_notata:0.681567,Uma_inornata:0.681567):4.858401):9.809284):9.406086):6.929707):14.03581,((Uta_stansburiana:5.1562,Uta_palmeri:5.1562):35.179998,((Petrosaurus_thalassinus:22.204384,Petrosaurus_mearnsi:22.204384):16.809051,((Urosaurus_nigricaudus:17.914619,(Urosaurus_graciosus:12.386771,(Urosaurus_ornatus:5.762687,(Urosaurus_auriculatus:2.173555,Urosaurus_clarionensis:2.173555):3.589133):6.624084):5.527848):20.223878,(Sceloporus_variabilis:37.458952,((Sceloporus_grandaevus:28.979105,(Sceloporus_siniferus:8.469019,Sceloporus_squamosus:8.469019):20.510086):7.627827,(Sceloporus_merriami:31.610511,((Sceloporus_ochoterenae:26.913611,Sceloporus_gadoviae:26.913611):2.433254,(Sceloporus_graciosus:25.143442,((Sceloporus_orcutti:17.600219,Sceloporus_magister:17.600219):5.349201,((Sceloporus_scalaris:11.728721,(Sceloporus_bicanthalis:7.444436,Sceloporus_aeneus:7.444436):4.284285):9.282855,(((Sceloporus_horridus:14.310349,Sceloporus_malachiticus:14.310349):4.201562,(Sceloporus_olivaceus:16.787958,(Sceloporus_virgatus:11.833253,(Sceloporus_occidentalis:10.908603,(Sceloporus_woodi:7.401239,(Sceloporus_undulatus:5.671175,Sceloporus_consobrinus:5.671175):1.730064):3.507364):0.92465):4.954705):1.723953):1.751072,((Sceloporus_grammicus:11.208011,Sceloporus_palaciosi:11.208011):6.951032,((Sceloporus_jarrovii:10.855171,Sceloporus_torquatus:10.855171):6.445137,(Sceloporus_mucronatus:12.522507,(Sceloporus_poinsettii:8.156743,(Sceloporus_cyanogenys:1.026467,Sceloporus_serrifer:1.026467):7.130276):4.365765):4.7778):0.858736):2.10394):0.748592):1.937844):2.194023):4.203423):2.263646):4.996421):0.85202):0.679545):0.874937):1.322764):5.384657):35.394334,(((Leiocephalus_schreibersii:59.830922,(Basiliscus_vittatus:19.985496,(Basiliscus_plumifrons:7.177284,Basiliscus_basiliscus:7.177284):12.808212):39.845427):8.203828,((Anolis_bonairensis:48.369555,(Anolis_frenatus:42.947506,(Anolis_transversalis:24.701033,Anolis_punctatus:24.701033):18.246472):5.422049):13.759924,((Anolis_equestris:39.398878,(Anolis_occultus:37.220904,Anolis_bahorucoensis:37.220904):2.177974):12.827706,((Anolis_barbouri:36.265673,(Anolis_olssoni:28.645922,Anolis_semilineatus:28.645922):7.619751):14.052252,((Anolis_barbatus:47.833321,((Anolis_allogus:38.598522,(Anolis_homolechis:26.957664,Anolis_sagrei:26.957664):11.640858):5.481888,((Anolis_uniformis:38.723771,((Anolis_lineatopus:29.37976,Anolis_grahami:29.37976):4.361909,(Anolis_auratus:31.152581,Anolis_chrysolepis:31.152581):2.589088):4.982102):1.191033,(Anolis_fuscoauratus:29.87803,(Anolis_polylepis:28.109101,(Anolis_capito:26.965884,((Anolis_limifrons:16.589924,Anolis_lemurinus:16.589923):2.038927,(Anolis_trachyderma:11.754016,Anolis_tropidogaster:11.754016):6.874835):8.337034):1.143217):1.768928):10.036775):4.165606):3.752911):1.417751,((Anolis_lucius:44.856157,(Anolis_carolinensis:16.896326,(Anolis_longiceps:12.446813,Anolis_allisoni:12.446813):4.449513):27.959832):3.080126,((Anolis_longitibialis:21.786054,(Anolis_cybotes:14.582198,Anolis_shrevei:14.582198):7.203856):23.979641,((Anolis_gingivinus:21.550521,(Anolis_oculatus:15.955977,Anolis_marmoratus:15.955977):5.594544):18.688882,(Anolis_distichus:36.766425,((Anolis_cristatellus:21.774911,(Anolis_monensis:12.739854,Anolis_cooki:12.739854):9.035057):4.554162,Anolis_gundlachi:26.329073):10.437352):3.472979):5.526291):2.170588):1.314788):1.066852):1.90866):9.902894):5.905263):8.711076,(((Polychrus_acutirostris:62.539393,(Crotaphytus_collaris:32.401925,(Gambelia_wislizenii:4.358746,Gambelia_sila:4.358746):28.043179):30.137472):5.057898,((Dipsosaurus_dorsalis:32.094266,(Cyclura_nubila:19.671651,((Sauromalus_ater:11.042064,Iguana_iguana:11.042064):3.83019,(Amblyrhynchus_cristatus:11.006449,(Conolophus_subcristatus:0.768558,Conolophus_pallidus:0.768558):10.237892):3.865805):4.799396):12.422615):23.556053,(Uranoscodon_superciliosus:40.701684,((Microlophus_albemarlensis:22.763964,(Microlophus_atacamensis:7.836053,(Microlophus_quadrivittatus:3.832513,Microlophus_peruvianus:3.832513):4.00354):14.927911):12.891946,(((Uracentron_flaviceps:22.241859,Plica_plica:22.241859):7.424188,(Plica_umbra:26.61827,Tropidurus_spinulosus:26.618269):3.047777):1.923664,((Eurolophosaurus_divaricatus:15.499414,Eurolophosaurus_nanuzae:15.499414):8.865171,(Tropidurus_montanus:11.437948,((Tropidurus_hygomi:7.744504,(Tropidurus_itambere:5.567475,Tropidurus_psammonastes:5.567475):2.177029):2.491142,(Tropidurus_insulanus:5.758772,(Tropidurus_oreadicus:2.883118,(Tropidurus_hispidus:1.619448,Tropidurus_torquatus:1.619448):1.26367):2.875654):4.476875):1.202301):12.926637):7.225127):4.066198):5.045774):14.94863):11.946973):4.792006,((Pristidactylus_torquatus:59.701344,(Oplurus_cuvieri:14.979888,Oplurus_cyclurus:14.979888):44.721459):7.314354,(((Phymaturus_antofagastensis:2.211091,Phymaturus_palluma:2.211091):15.431329,(Phymaturus_somuncurensis:2.843691,Phymaturus_indistinctus:2.843691):14.798728):28.990674,(((Liolaemus_tenuis:17.119273,((Liolaemus_nigromaculatus:10.209477,Liolaemus_platei:10.209477):5.659763,((Liolaemus_nigroviridis:8.264843,Liolaemus_fuscus:8.264844):3.954916,(Liolaemus_lemniscatus:10.555763,(Liolaemus_nitidus:7.481941,Liolaemus_monticola:7.481941):3.073822):1.663997):3.64948):1.250034):1.956902,(((Liolaemus_elongatus:4.793848,(Liolaemus_buergeri:2.87374,Liolaemus_leopardinus:2.87374):1.920108):3.551355,((Liolaemus_petrophilus:6.844758,Liolaemus_austromendocinus:6.844758):0.487421,(Liolaemus_dicktracyi:4.271515,Liolaemus_umbrifer:4.271515):3.060664):1.013024):7.964458,((Liolaemus_chiliensis:5.530235,(Liolaemus_pictus:4.863015,(Liolaemus_schroederi:3.372302,Liolaemus_bellii:3.372302):1.490713):0.667221):5.815229,((Liolaemus_bitaeniatus:5.651236,(Liolaemus_puna:2.249632,Liolaemus_chaltin:2.249632):3.401605):1.099816,((Liolaemus_gracilis:4.454822,Liolaemus_robertmertensi:4.454822):0.871019,(Liolaemus_bibronii:4.382524,Liolaemus_ramirezae:4.382524):0.943318):1.425211):4.594411):4.964197):2.766514):4.532405,((Liolaemus_magellanicus:7.242755,Liolaemus_kingii:7.242755):13.567436,(((Liolaemus_huacahuasicus:5.479974,(Liolaemus_multicolor:4.441791,Liolaemus_dorbignyi:4.441791):1.038183):1.097134,(Liolaemus_ruibali:3.412833,Liolaemus_fabiani:3.412833):3.164275):7.440203,((Liolaemus_pseudoanomalus:11.470255,((Liolaemus_occipitalis:5.64274,Liolaemus_lutzae:5.64274):3.974672,Liolaemus_scapularis:9.617412):1.852842):1.453793,((Liolaemus_cuyanus:6.097143,((Liolaemus_canqueli:2.149903,Liolaemus_melanops:2.149903):1.623756,(Liolaemus_fitzingerii:1.122721,Liolaemus_xanthoviridis:1.122721):2.650938):2.323485):5.610093,((Liolaemus_rothi:6.19865,Liolaemus_boulengeri:6.198651):4.561985,((Liolaemus_uspallatensis:6.531711,(Liolaemus_olongasta:3.698921,(Liolaemus_grosseorum:1.744653,(Liolaemus_laurenti:0.635662,Liolaemus_darwinii:0.635662):1.108991):1.954268):2.83279):0.724917,((Liolaemus_koslowskyi:5.733788,Liolaemus_abaucan:5.733788):0.860533,(Liolaemus_quilmes:5.911737,(Liolaemus_ornatus:2.922631,(Liolaemus_albiceps:0.644697,Liolaemus_irregularis:0.644697):2.277935):2.989106):0.682584):0.662307):3.504008):0.946601):1.216811):1.093264):6.792881):2.798389):23.024512):20.382602):5.3736):4.35653):4.369366):64.272227):9.51143):4.878176):4.975293):5.43677):7.679539):65.389626):27.03724,((Chelodina_longicollis:209.2286,((((((Chelydra_serpentina:33.47,Macrochelys_temminckii:33.47):39.3308,Platysternon_megacephalum:72.8008):9.6218,((((Testudo_kleinmanni:43.3999,(Chelonoidis_carbonarius:39.0027,(Kinixys_spekii:33.6823,Stigmochelys_pardalis:33.6823):5.3204):4.3972):8.1384,((Gopherus_polyphemus:6.3336,Gopherus_flavomarginatus:6.3336):13.5827,(Gopherus_agassizii:8.5827,Gopherus_berlandieri:8.5827):11.3336):31.622):9.3344,Cuora_flavomarginata:60.8727):16.3957,((((Actinemys_marmorata:18.6505,(Glyptemys_muhlenbergii:9.9275,Glyptemys_insculpta:9.9275):8.723):6.4469,Terrapene_ornata:25.0974):8.8959,((Pseudemys_concinna:11.4674,Chrysemys_picta:11.4674):6.2973,(Graptemys_geographica:7.6951,Trachemys_scripta:7.6951):10.0696):16.2286):4.7987,Deirochelys_reticularia:38.792):38.4764):5.1542):8.5605,((Chelonia_mydas:34.3547,((Lepidochelys_olivacea:16.759,Caretta_caretta:16.759):3.2913,Eretmochelys_imbricata:20.0503):14.3044):34.1215,Dermochelys_coriacea:68.4762):22.5069):21.1405,(Sternotherus_odoratus:96.751,Dermatemys_mawii:96.751):15.3726):50.1208,Carettochelys_insculpta:162.2444):46.9842):50.5002,(((Nothura_maculosa:85.856308,(Struthio_camelus:57.59208,(Dromaius_novaehollandiae:42.4176,Apteryx_australis:42.417601):15.17448):28.264228):25.389593,((((Crax_rubra:12.691988,Penelope_purpurascens:12.691988):41.184245,(Numida_meleagris:31.168848,((Oreortyx_pictus:12.557892,(Colinus_virginianus:7.105979,(Callipepla_gambelii:1.51751,Callipepla_californica:1.51751):5.588468):5.451913):16.344694,(Gallus_gallus:20.187082,(Phasianus_colchicus:15.983454,(Meleagris_gallopavo:14.571524,(Falcipennis_canadensis:7.09214,(Lagopus_leucura:5.12207,(Lagopus_lagopus:3.122819,Lagopus_muta:3.122819):1.99925):1.97007):7.479385):1.41193):4.203628):8.715504):2.266262):22.707385):25.531939,((Cygnus_buccinator:11.906569,((Branta_canadensis:5.462483,Branta_bernicla:5.462483):2.485595,(Anser_anser:2.200827,Anser_caerulescens:2.200827):5.747252):3.95849):8.994063,(Oxyura_jamaicensis:19.743158,(((Aythya_americana:1.723041,Aythya_affinis:1.723041):8.47329,(Cairina_moschata:9.407037,(Bucephala_clangula:6.74141,(Mergus_serrator:5.092181,Lophodytes_cucullatus:5.092181):1.649229):2.665627):0.789295):0.573923,(((Spatula_cyanoptera:0.169097,Spatula_discors:0.169097):1.001751,Spatula_clypeata:1.170848):5.517691,((Mareca_strepera:2.546946,(Mareca_penelope:1.331085,Mareca_americana:1.331085):1.215862):2.331056,((Anas_platyrhynchos:0.459244,Anas_laysanensis:0.459244):3.194275,Anas_acuta:3.653518):1.224484):1.810536):4.081716):8.972903):1.157474):58.507541):23.87384,(((Columbina_inca:7.542676,Columbina_passerina:7.542676):28.775576,((Zenaida_macroura:16.650559,Zenaida_asiatica:16.650559):12.378069,(Patagioenas_fasciata:21.684893,Columba_livia:21.684894):7.343734):7.289625):51.757186,((((Botaurus_lentiginosus:42.460875,((Egretta_tricolor:11.870548,Egretta_thula:11.870548):22.69341,(Nycticorax_nycticorax:33.854056,(Butorides_virescens:33.061579,(Bubulcus_ibis:17.329711,Ardea_herodias:17.329711):15.731868):0.792477):0.709903):7.896916):29.399797,(((Pelecanus_erythrorhynchos:14.8502,Pelecanus_occidentalis:14.8502):50.251155,((Megadyptes_antipodes:16.855275,Eudyptula_minor:16.855275):9.338176,(Pygoscelis_adeliae:17.351357,Pygoscelis_papua:17.351357):8.842093):38.907905):6.393206,(((Gavia_pacifica:67.542175,(Eudocimus_albus:63.367993,(Jabiru_mycteria:24.823057,Leptoptilos_javanicus:24.823057):38.544935):4.174182):2.34897,((Sula_dactylatra:21.990882,Morus_bassanus:21.990882):21.464005,(Anhinga_anhinga:34.455895,(Phalacrocorax_auritus:12.080053,(Phalacrocorax_carbo:12.007461,Phalacrocorax_pelagicus:12.007461):0.072591):22.375842):8.998992):26.436258):1.237036,((Diomedea_exulans:26.058816,(Phoebastria_nigripes:2.870263,Phoebastria_immutabilis:2.870263):23.188553):32.806479,((Daption_capense:17.949315,(Pagodroma_nivea:16.461515,Macronectes_giganteus:16.461515):1.4878):24.293267,(Pachyptila_turtur:41.086158,(Pterodroma_hypoleuca:39.90524,(Bulweria_bulwerii:33.250616,(Procellaria_aequinoctialis:29.857842,(Puffinus_nativitatis:21.042611,(Ardenna_tenuirostris:10.354862,Ardenna_pacifica:10.354862):10.687749):8.81523):3.392775):6.654624):1.180918):1.156424):16.622712):12.262887):0.36638):0.366111):6.601734,(((Phoenicopterus_roseus:54.597212,(Podilymbus_podiceps:41.544462,(Aechmophorus_occidentalis:29.658492,(Podiceps_auritus:24.881454,Podiceps_nigricollis:24.881454):4.777038):11.88597):13.052749):18.441027,((Aramus_guarauna:30.425987,(Anthropoides_paradiseus:7.081946,Antigone_canadensis:7.081946):23.344041):22.856896,(Fulica_americana:29.263344,Rallus_limicola:29.263344):24.019539):19.755356):2.222202,((((Pluvialis_squatarola:10.853846,Pluvialis_dominica:10.853846):29.376267,(Himantopus_mexicanus:18.884503,Recurvirostra_americana:18.884503):21.34561):3.567123,((Charadrius_hiaticula:17.125091,(Charadrius_vociferus:16.190988,Charadrius_semipalmatus:16.190988):0.934103):20.783139,(Vanellus_vanellus:34.296267,(Charadrius_wilsonia:18.230714,(Charadrius_alexandrinus:13.573572,Charadrius_montanus:13.573572):4.657142):16.065553):3.611962):5.889006):18.802894,(((Numenius_phaeopus:13.757725,(Numenius_arquata:7.29528,Numenius_americanus:7.29528):6.462445):24.552909,((Limosa_lapponica:13.562972,(Limosa_limosa:11.723262,(Limosa_fedoa:8.051877,Limosa_haemastica:8.051877):3.671385):1.83971):20.9857,(((Gallinago_gallinago:27.005111,Limnodromus_griseus:27.005111):4.11734,((Phalaropus_tricolor:18.179996,Phalaropus_lobatus:18.179996):9.107783,(Actitis_macularius:26.556068,(Tringa_solitaria:18.764929,((Tringa_flavipes:12.739787,Tringa_semipalmata:12.739787):1.818083,(Tringa_melanoleuca:13.756934,(Tringa_glareola:8.011017,Tringa_totanus:8.011017):5.745916):0.800937):4.207059):7.791139):0.73171):3.834673):0.707468,(Arenaria_interpres:25.952979,(Calidris_pugnax:18.152543,(Calidris_canutus:17.986687,(Calidris_ferruginea:16.175924,(Calidris_ruficollis:15.357739,(Calidris_alpina:14.431239,(Calidris_bairdii:13.784778,((Calidris_alba:12.530546,Calidris_mauri:12.530546):1.096597,(Calidris_melanotos:13.176639,(Calidris_minutilla:12.245382,Calidris_himantopus:12.245382):0.931256):0.450504):0.157635):0.646461):0.9265):0.818185):1.810763):0.165856):7.800436):5.87694):2.718753):3.761962):16.663896,(((Stercorarius_skua:1.1958,(Stercorarius_chilensis:0.375135,Stercorarius_maccormicki:0.375135):0.820665):16.72701,(((Aethia_cristatella:4.42089,Aethia_pusilla:4.42089):9.052924,(Fratercula_arctica:3.802043,Fratercula_cirrhata:3.802043):9.671771):1.394955,(Cepphus_grylle:12.908226,(Synthliboramphus_hypoleucus:12.592621,((Uria_lomvia:3.773931,Uria_aalge:3.773931):5.704219,Alca_torda:9.47815):3.114472):0.315605):1.960543):3.05404):1.7223,((Anous_stolidus:17.231084,(Onychoprion_fuscatus:11.603131,(Hydroprogne_caspia:8.256881,(Sterna_forsteri:5.351242,(Sterna_vittata:5.321585,(Thalasseus_sandvicensis:2.034396,Thalasseus_maximus:2.034396):3.287189):0.029657):2.905639):3.34625):5.627953):0.116562,(Rynchops_niger:15.930124,(Rissa_tridactyla:5.731278,(Chroicocephalus_philadelphia:4.227526,((Leucophaeus_atricilla:0.938302,Leucophaeus_pipixcan:0.938302):2.606622,((Larus_pacificus:1.624865,Larus_canus:1.624865):0.117143,(Larus_delawarensis:1.276638,(Larus_hyperboreus:0.716097,(Larus_dominicanus:0.515394,(Larus_californicus:0.407657,(Larus_glaucescens:0.340977,Larus_glaucoides:0.340977):0.06668):0.107738):0.200702):0.560541):0.46537):1.802917):0.682602):1.503752):10.198846):1.417521):2.297464):35.329421):7.625599):12.660311):3.201965):7.093488,((Coccyzus_erythropthalmus:18.387203,Coccyzus_americanus:18.387203):66.825985,((((Podargus_strigoides:5.487187,Podargus_papuensis:5.487187):70.332408,((Chaetura_pelagica:33.592139,(Aeronautes_saxatalis:29.599458,(Aerodramus_vanikorensis:24.816127,Collocalia_esculenta:24.816127):4.783331):3.992681):29.232289,(Florisuga_fusca:27.647448,((Polytmus_guainumbi:23.657838,Colibri_serrirostris:23.657838):1.395567,((Urosticte_benjamini:19.714998,Oreotrochilus_estella:19.714998):1.302114,((Lampornis_clemenciae:15.311989,((Archilochus_colubris:1.450531,Archilochus_alexandri:1.450531):5.604484,(Calypte_anna:3.351839,(Selasphorus_platycercus:2.128587,Selasphorus_rufus:2.128587):1.223251):3.703177):8.256974):3.395101,((Cynanthus_latirostris:5.995093,Chlorestes_notata:5.995093):10.265963,(Thalurania_furcata:14.436789,((Aphantochroa_cirrochloris:5.495831,Eupetomena_macroura:5.495831):6.427874,(Hylocharis_cyanus:7.042618,(Chrysuronia_oenone:2.212659,Amazilia_versicolor:2.212659):4.829959):4.881087):2.513083):1.824267):2.446034):2.310022):4.036293):2.594043):35.17698):12.995168):7.587703,((Cathartes_aura:80.906849,(Gypaetus_barbatus:43.235225,((Accipiter_striatus:23.279101,Circus_cyaneus:23.279101):5.89661,((Milvus_migrans:20.680983,Haliaeetus_leucocephalus:20.680983):3.479122,(Geranoaetus_melanoleucus:9.580057,(Buteo_swainsoni:4.365144,(Buteo_lagopus:4.24647,Buteo_jamaicensis:4.24647):0.118674):5.214913):14.580047):5.015606):14.059515):37.671624):0.769546,((Eurostopodus_mystacalis:55.709603,((Antrostomus_vociferus:14.979186,Phalaenoptilus_nuttallii:14.979186):15.048907,((Caprimulgus_europaeus:16.069319,Caprimulgus_macrurus:16.069319):12.122783,(Chordeiles_acutipennis:14.951492,Chordeiles_minor:14.951492):13.240609):1.835992):25.681509):25.138856,((Athene_cunicularia:41.28727,((Asio_otus:13.114108,Asio_flammeus:13.114108):16.715621,(Bubo_virginianus:26.714454,(Psiloscops_flammeolus:18.87991,Megascops_asio:18.87991):7.834545):3.115275):11.457541):37.434287,(Tyto_alba:76.973713,(Phoeniculus_purpureus:71.879309,((Alcedo_atthis:35.418622,Megaceryle_alcyon:35.418622):34.440063,((Colaptes_auratus:9.965191,Dryocopus_pileatus:9.965191):7.159085,(((Sphyrapicus_thyroideus:6.3169,(Sphyrapicus_varius:1.428806,Sphyrapicus_ruber:1.428806):4.888094):7.303737,((Melanerpes_uropygialis:3.814466,Melanerpes_carolinus:3.814466):7.206525,(Melanerpes_formicivorus:10.115794,(Melanerpes_lewis:8.049106,Melanerpes_erythrocephalus:8.049106):2.066688):0.905198):2.599645):2.506839,((Picoides_tridactylus:7.801348,Picoides_arcticus:7.801348):5.472821,((Dryobates_pubescens:6.066066,(Dryobates_scalaris:1.186605,Dryobates_nuttallii:1.186605):4.879461):2.976143,(Dryobates_borealis:7.706464,(Dryobates_villosus:2.961016,(Dryobates_arizonae:2.381901,Dryobates_albolarvatus:2.381901):0.579116):4.745447):1.335745):4.23196):2.853306):0.9968):52.734408):2.020625):5.094404):1.747844):2.126902):0.827936):1.730903):0.395225,((Falco_sparverius:13.38608,Falco_peregrinus:13.386079):68.05893,(Agapornis_pullarius:80.30919,((((Myiarchus_cinerascens:5.7987,Myiarchus_tuberculifer:5.7987):9.396111,(Tyrannus_verticalis:8.166484,(Tyrannus_vociferans:6.301868,Tyrannus_tyrannus:6.301868):1.864616):7.028326):3.989347,(Pyrocephalus_rubinus:17.612586,(Contopus_pertinax:17.302604,((Sayornis_nigricans:1.50519,Sayornis_phoebe:1.50519):8.22881,((Empidonax_traillii:7.436739,(Empidonax_hammondii:5.163153,(Empidonax_minimus:4.789092,Empidonax_wrightii:4.789092):0.374061):2.273586):1.203452,((Empidonax_difficilis:4.576288,Empidonax_flaviventris:4.576288):3.846991,(Empidonax_virescens:7.929696,(Contopus_cooperi:5.908766,(Contopus_virens:3.854527,Contopus_sordidulus:3.854527):2.054239):2.02093):0.493583):0.216912):1.093809):7.568604):0.309982):1.571571):50.462262,((((Vireo_olivaceus:7.264235,(Vireo_philadelphicus:5.428825,Vireo_gilvus:5.428825):1.83541):5.600848,((Vireo_bellii:5.887271,Vireo_griseus:5.887271):4.293855,(Vireo_huttoni:7.682377,(Vireo_flavifrons:4.250774,Vireo_solitarius:4.250774):3.431603):2.498749):2.683957):19.691094,(((Lanius_ludovicianus:2.020255,Lanius_excubitor:2.020255):8.114261,Lanius_collurio:10.134516):16.538549,(Perisoreus_canadensis:19.544756,(((Cyanocitta_cristata:8.032555,Cyanocitta_stelleri:8.032555):5.33931,(Gymnorhinus_cyanocephalus:12.24621,Aphelocoma_californica:12.24621):1.125656):5.120233,((Pica_pica:2.814402,Pica_nuttalli:2.814402):13.091064,((Nucifraga_columbiana:4.873676,Nucifraga_caryocatactes:4.873676):8.637303,((Corvus_corax:1.851549,Corvus_cryptoleucus:1.851549):5.353681,Corvus_brachyrhynchos:7.205231):6.305748):2.394488):2.586632):1.052658):7.128309):5.883112):19.753864,(((Auriparus_flaviceps:38.065356,(Cyanistes_caeruleus:19.963299,(Poecile_palustris:16.926177,((Baeolophus_wollweberi:10.430827,(Baeolophus_bicolor:6.898406,Baeolophus_inornatus:6.898406):3.532421):5.090563,(Poecile_cinctus:8.283331,((Poecile_gambeli:5.543498,Poecile_atricapillus:5.543498):2.515321,(Poecile_carolinensis:6.918694,Poecile_sclateri:6.918694):1.140125):0.224512):7.23806):1.404787):3.037122):18.102057):5.732666,((Eremophila_alpestris:15.702588,Alauda_arvensis:15.702588):23.027069,((Chamaea_fasciata:17.990264,((Sylvia_atricapilla:11.241132,Sylvia_borin:11.241132):3.898419,(Sylvia_communis:11.589864,(Sylvia_nisoria:10.613915,Sylvia_curruca:10.613915):0.97595):3.549687):2.850713):16.807589,((Locustella_naevia:28.414083,(Acrocephalus_schoenobaenus:9.975752,Acrocephalus_scirpaceus:9.975752):18.43833):5.890284,((Psaltriparus_minimus:25.004249,(Phylloscopus_sibilatrix:15.250116,(Phylloscopus_collybita:5.774098,Phylloscopus_trochilus:5.774098):9.476018):9.754133):6.604831,((Hirundo_rustica:16.630704,Petrochelidon_pyrrhonota:16.630704):2.540688,((Progne_subis:11.886828,Stelgidopteryx_serripennis:11.886828):2.831519,(Riparia_riparia:14.143159,(Tachycineta_bicolor:8.057359,Tachycineta_thalassina:8.057359):6.0858):0.575188):4.453045):12.437688):2.695287):0.493486):3.931805):5.068364):2.490646,(((Regulus_satrapa:35.125306,(Regulus_regulus:12.925495,Regulus_calendula:12.925495):22.199811):9.678881,((Bombycilla_cedrorum:35.577968,Phainopepla_nitens:35.577968):7.355128,(((Sitta_carolinensis:16.56917,(Sitta_canadensis:11.636002,Sitta_pusilla:11.636002):4.933168):17.587424,(Certhia_familiaris:30.379343,((Polioptila_plumbea:5.394423,Polioptila_caerulea:5.394423):20.203571,(Catherpes_mexicanus:19.163883,((Campylorhynchus_brunneicapillus:15.222079,(Thryomanes_bewickii:10.398712,Thryothorus_ludovicianus:10.398712):4.823368):0.531481,(Troglodytes_aedon:11.911563,(Troglodytes_troglodytes:11.415858,Cistothorus_palustris:11.415858):0.495705):3.841998):3.410322):6.434111):4.78135):3.777252):6.235225,((Sturnus_vulgaris:24.144994,(Dumetella_carolinensis:16.62865,((Toxostoma_curvirostre:11.173584,Toxostoma_crissale:11.173584):2.773072,(Oreoscoptes_montanus:10.758875,Mimus_polyglottos:10.758875):3.187781):2.681994):7.516344):6.83773,(Cinclus_mexicanus:30.059321,((Muscicapa_striata:20.88859,(Erithacus_rubecula:19.712384,(Luscinia_svecica:17.557582,((Ficedula_hypoleuca:8.627435,Ficedula_parva:8.627435):8.243985,(Phoenicurus_phoenicurus:15.536506,(Oenanthe_oenanthe:13.889313,Saxicola_rubetra:13.889313):1.647194):1.334913):0.686163):2.154802):1.176206):6.364269,((Myadestes_townsendi:21.08343,(Sialia_sialis:5.928079,(Sialia_mexicana:4.686837,Sialia_currucoides:4.686837):1.241242):15.155351):1.623691,((Turdus_philomelos:14.639521,(Turdus_iliacus:10.852996,Turdus_migratorius:10.852996):3.786525):4.586141,(Hylocichla_mustelina:14.187056,(Catharus_ustulatus:8.189783,(Catharus_guttatus:6.031754,(Catharus_minimus:1.306949,Catharus_fuscescens:1.306949):4.724804):2.158029):5.997273):5.038606):3.481459):4.545738):2.806462):0.923403):9.409096):2.541277):1.871091):0.536842,(((Prunella_modularis:32.100964,Peucedramus_taeniatus:32.100964):1.666697,(Estrilda_troglodytes:14.277013,Taeniopygia_guttata:14.277014):19.490648):3.021542,(Passer_domesticus:32.862765,(((Motacilla_alba:3.469002,Motacilla_flava:3.469002):18.572918,(Anthus_spragueii:16.237807,(Anthus_trivialis:11.071511,(Anthus_cervinus:6.515363,(Anthus_rubescens:5.521094,(Anthus_spinoletta:3.811802,Anthus_pratensis:3.811802):1.709292):0.994269):4.556148):5.166296):5.804113):9.429239,((Fringilla_coelebs:26.641186,(Coccothraustes_vespertinus:20.850412,(Pinicola_enucleator:18.25947,((Haemorhous_mexicanus:14.836075,Haemorhous_purpureus:14.836075):1.836534,((Loxia_curvirostra:1.923098,Loxia_leucoptera:1.923098):7.585906,(Spinus_tristis:5.546952,Spinus_pinus:5.546952):3.962053):7.163604):1.586861):2.590942):5.790774):1.48487,((Plectrophenax_nivalis:12.989255,Calcarius_lapponicus:12.989255):11.39054,((Porphyrospiza_caerulescens:19.406342,(((Pheucticus_melanocephalus:3.500219,Pheucticus_ludovicianus:3.500219):13.515809,(Spiza_americana:12.589079,(Passerina_amoena:8.062883,Passerina_cyanea:8.062883):4.526196):4.426949):0.683753,(Cardinalis_cardinalis:15.581842,(Piranga_rubra:7.928092,(Piranga_flava:6.933737,(Piranga_ludoviciana:2.916978,Piranga_olivacea:2.916978):4.016759):0.994355):7.653749):2.117939):1.706562):2.859466,((Emberiza_citrinella:15.563233,(Calamospiza_melanocorys:14.481395,((Peucaea_aestivalis:9.821691,Ammodramus_savannarum:9.821691):3.926711,((Amphispiza_bilineata:11.823846,((Spizella_pusilla:3.785673,Spizella_breweri:3.785673):1.481821,(Spizella_pallida:3.014507,Spizella_passerina:3.014507):2.252986):6.556353):1.407685,((Spizelloides_arborea:8.923926,(Passerella_iliaca:8.836807,((Junco_phaeonotus:0.437188,Junco_hyemalis:0.437188):6.502008,((Zonotrichia_atricapilla:0.39495,Zonotrichia_leucophrys:0.39495):1.818563,(Zonotrichia_querula:1.768987,Zonotrichia_albicollis:1.768987):0.444526):4.725683):1.897611):0.08712):2.44545,(((Pipilo_erythrophthalmus:0.784771,Pipilo_maculatus:0.784771):8.566369,(Aimophila_ruficeps:7.775486,(Melozone_fusca:4.514484,(Melozone_aberti:1.254045,Melozone_crissalis:1.254045):3.260439):3.261002):1.575654):1.431156,(Artemisiospiza_belli:9.137021,(Passerculus_sandwichensis:7.007064,(Centronyx_henslowii:5.864415,(Melospiza_melodia:3.081816,(Melospiza_georgiana:1.766682,Melospiza_lincolnii:1.766682):1.315135):2.782598):1.142649):2.129957):1.645275):0.587081):1.862154):0.516872):0.732993):1.081837):3.991558,(((Sturnella_neglecta:13.106341,(Xanthocephalus_xanthocephalus:9.913313,Dolichonyx_oryzivorus:9.913313):3.193027):1.602372,(((Icterus_spurius:4.583576,Icterus_cucullatus:4.583576):4.051943,(Icterus_parisorum:5.904208,(Icterus_bullockii:2.683252,Icterus_galbula:2.683252):3.220956):2.73131):4.725699,((Molothrus_ater:7.337402,(Agelaius_phoeniceus:4.696002,Agelaius_tricolor:4.696002):2.6414):0.338556,((Quiscalus_quiscula:3.027502,Quiscalus_major:3.027502):2.33489,(Euphagus_cyanocephalus:3.688896,Euphagus_carolinus:3.688896):1.673495):2.313566):5.68526):1.347495):4.065505,(Icteria_virens:17.283249,(Seiurus_aurocapilla:11.495013,(Helmitheros_vermivorum:10.506941,(((Mniotilta_varia:7.650477,(Parkesia_noveboracensis:3.807582,Parkesia_motacilla:3.807582):3.842895):1.833288,(((Geothlypis_philadelphia:1.344575,Geothlypis_tolmiei:1.344575):4.313131,(Geothlypis_formosa:5.286278,Geothlypis_trichas:5.286278):0.371428):3.616019,((Setophaga_pinus:0.838726,Vermivora_chrysoptera:0.838726):8.208009,(Leiothlypis_peregrina:5.055091,(Leiothlypis_celata:1.671458,(Leiothlypis_luciae:0.742254,Leiothlypis_virginiae:0.742254):0.929204):3.383633):3.991643):0.226991):0.210039):0.116662,((Cardellina_pusilla:5.302622,Cardellina_canadensis:5.302622):3.730259,(Setophaga_citrina:6.084337,(Setophaga_magnolia:5.735748,((Setophaga_cerulea:5.241317,(Setophaga_tigrina:5.095955,(Setophaga_fusca:3.814673,(Setophaga_petechia:3.470606,(Setophaga_striata:2.10749,Setophaga_castanea:2.10749):1.363116):0.344067):1.281282):0.145362):0.181527,((Setophaga_caerulescens:4.87109,Setophaga_ruticilla:4.87109):0.22557,((Setophaga_palmarum:4.341183,(Setophaga_coronata:3.971219,Setophaga_dominica:3.971219):0.369964):0.410943,(Setophaga_discolor:3.073534,(Setophaga_virens:2.282272,(Setophaga_graciae:0.737502,Setophaga_nigrescens:0.737502):1.54477):0.791262):1.678592):0.344534):0.326184):0.312904):0.348589):2.948544):0.567546):0.906514):0.988072):5.788236):1.490968):0.780573):2.711018):2.113986):3.746261):3.345103):1.391606):3.926438):8.551826):0.947639):6.021374):17.336376):10.66277):1.13582):2.357515):1.410664):0.342705):2.519545):15.206573):7.963888):137.813698,((Alligator_mississippiensis:64.79913519,(Paleosuchus_palpebrosus:33.71942735,((Caiman_yacare:3.792099225,Caiman_crocodilus:3.792099225):7.671527333,Caiman_latirostris:11.46362656):22.25580079):31.07970784):23.52596481,((((Crocodylus_siamensis:8.754805164,Crocodylus_palustris:8.754805164):2.618972294,Crocodylus_porosus:11.37377746):1.285987592,(Crocodylus_acutus:8.265026894,Crocodylus_niloticus:8.265026894):4.394738156):41.63144513,Gavialis_gangeticus:54.29121018):34.03388982):160.7345):10.6692):10.5667):50.04,((Ornithorhynchus_anatinus:36.67,(Tachyglossus_aculeatus:15.061551,Zaglossus_bruijni:15.061551):21.608449):181.17,((Caenolestes_fuliginosus:81.79,((Caluromys_derbianus:31.43,(((Monodelphis_domestica:3.386811,Monodelphis_brevicaudata:3.386811):17.539074,Marmosa_robinsoni:20.925885):3.550668,(Gracilinanus_microtarsus:21.384993,(Metachirus_nudicaudatus:17.589692,(Chironectes_minimus:14.326592,(Lutreolina_crassicaudata:11.652967,(Philander_opossum:9.359435,(Didelphis_marsupialis:6.930555,Didelphis_virginiana:6.930555):2.42888):2.293532):2.673626):3.2631):3.7953):3.091561):6.953446):43.23,((Myrmecobius_fasciatus:24.182914,(((Planigale_maculata:9.263634,(Planigale_gilesi:7.49801,Planigale_tenuirostris:7.49801):1.765624):6.484535,(Antechinomys_laniger:13.756554,(Sminthopsis_murina:11.2624,(Sminthopsis_macroura:8.621144,Sminthopsis_crassicaudata:8.621144):2.641256):2.494153):1.991616):3.112533,((Phascogale_tapoatafa:10.785278,(Antechinus_swainsonii:7.936611,(Antechinus_stuartii:5.122864,Antechinus_flavipes:5.122864):2.813747):2.848667):5.625038,((Pseudantechinus_macdonnellensis:9.098846,(Dasyuroides_byrnei:6.663251,Dasycercus_cristicauda:6.663251):2.435595):4.440055,(Sarcophilus_harrisii:12.982477,(Dasyurus_hallucatus:5.944919,(Dasyurus_maculatus:4.46444,(Dasyurus_geoffroii:3.497762,Dasyurus_viverrinus:3.497762):0.966678):1.480479):7.037558):0.556424):2.871415):2.450386):5.322212):38.097086,((Notoryctes_caurinus:59.6,(Macrotis_lagotis:27.99,((Echymipera_rufescens:7.651467,Echymipera_kalubu:7.651467):14.720332,((Perameles_gunnii:4.354626,Perameles_nasuta:4.354626):10.943742,(Isoodon_macrourus:7.546532,(Isoodon_auratus:4.723552,Isoodon_obesulus:4.723552):2.82298):7.751836):7.073431):5.618201):31.61):1.68,((Lasiorhinus_latifrons:32.52,Phascolarctos_cinereus:32.52):20.28,(((Burramys_parvus:34.8,(Cercartetus_concinnus:13.050392,(Cercartetus_lepidus:9.65952,Cercartetus_nanus:9.65952):3.390873):21.749608):9.07,((Trichosurus_vulpecula:3.649226,Trichosurus_caninus:3.649226):13.750774,Spilocuscus_maculatus:17.4):26.47):4.55,((Acrobates_pygmaeus:42.04,(Tarsipes_rostratus:38.12,((Petaurus_breviceps:3.849359,Petaurus_norfolcensis:3.849359):30.910641,(Pseudocheirus_peregrinus:20.551846,Petauroides_volans:20.551846):14.208154):3.36):3.92):5.06,((Potorous_tridactylus:13.1,(Aepyprymnus_rufescens:9.78251,(Bettongia_gaimardi:2.891111,Bettongia_penicillata:2.891111):6.891399):3.31749):9.05,(Dendrolagus_matschiei:10.157398,(Setonix_brachyurus:7.974973,(Lagorchestes_conspicillatus:6.7932,((Macropus_fuliginosus:3.047873,Macropus_giganteus:3.047873):2.632806,((Osphranter_robustus:1.817207,Osphranter_rufus:1.817207):2.85439,(Wallabia_bicolor:4.186362,(Notamacropus_rufogriseus:2.177354,((Notamacropus_dorsalis:1.561983,Notamacropus_parryi:1.561983):0.228443,(Notamacropus_agilis:0.891581,Notamacropus_eugenii:0.891581):0.898845):0.386928):2.009009):0.485235):1.009082):1.112521):1.181773):2.182425):11.992602):24.95):1.32):4.38):8.48):1):12.38):7.13):108.16,((((Loxodonta_africana:15.254883,Elephas_maximus:15.254883):47.991217,(Procavia_capensis:2.862815,Heterohyrax_brucei:2.862815):60.383285):17.6439,(Orycteropus_afer:78.58,(((Macroscelides_proboscideus:22.414366,(Petrodromus_tetradactylus:12.011461,Petrosaltator_rozeti:12.011461):10.402906):13.056823,((Elephantulus_edwardii:10.296658,Elephantulus_myurus:10.296658):7.853034,(Elephantulus_intufi:11.053988,(Elephantulus_rufescens:5.466079,Elephantulus_brachyrhynchus:5.466079):5.587908):7.095705):17.321497):41.85881,(Chrysochloris_asiatica:68.21,((Tenrec_ecaudatus:24.507012,Setifer_setosus:24.507012):5.620778,(Geogale_aurita:25.45788,(Nesogale_dobsoni:14.911644,(Microgale_cowani:14.906612,(Microgale_drouhardi:14.879861,Nesogale_talazaci:14.879861):0.026751):0.005031):10.546236):4.66991):38.08221):9.12):1.25):2.31):20.46,((((Choloepus_hoffmanni:22.2,(Bradypus_tridactylus:7.058527,Bradypus_variegatus:7.058527):15.141473):34.18,(Cyclopes_didactylus:38.65,(Myrmecophaga_tridactyla:17.207498,(Tamandua_tetradactyla:7.506553,Tamandua_mexicana:7.506553):9.700945):21.442502):17.73):8.05,(Dasypus_novemcinctus:40,((Priodontes_maximus:18.195611,(Cabassous_centralis:16.818207,Tolypeutes_matacus:16.818207):1.377404):13.191008,(Euphractus_sexcinctus:21.749616,(Zaedyus_pichiy:21.446591,(Chaetophractus_vellerosus:4.806989,Chaetophractus_villosus:4.806989):16.639601):0.303025):9.637003):8.613381):24.43):34.95,((((Neurotrichus_gibbsii:52,(Condylura_cristata:41.624453,Scalopus_aquaticus:41.624453):10.375547):22.99,(((Echinosorex_gymnura:18.491337,Hylomys_suillus:18.491337):20.418663,((Paraechinus_aethiopicus:7.615555,Hemiechinus_auritus:7.615555):2.467029,(Atelerix_albiventris:8.995283,(Erinaceus_concolor:3.75088,Erinaceus_europaeus:3.75088):5.244403):1.0873):28.827417):32.76,((Suncus_murinus:29.57961,(Suncus_etruscus:29.393151,((Crocidura_luna:21.525391,Crocidura_suaveolens:21.525391):4.478773,(Crocidura_russula:26.004109,((Crocidura_viaria:18.011074,Crocidura_olivieri:18.011074):7.985329,(Crocidura_crossei:21.517255,(Crocidura_hildegardeae:21.507221,Crocidura_poensis:21.507221):0.010035):4.479147):0.007706):5.5e-05):3.388987):0.186459):8.42039,((Cryptotis_parva:19.215705,(Blarina_carolinensis:5.939322,Blarina_brevicauda:5.939322):13.276383):13.94685,((Notiosorex_crawfordi:18.580076,Neomys_fodiens:18.580076):13.183541,((Sorex_cinereus:25.737898,(Sorex_palustris:19.427602,Sorex_vagrans:19.427602):6.310296):0.49998,(Sorex_alpinus:25.854401,(Sorex_coronatus:25.189971,Sorex_minutus:25.189971):0.66443):0.383477):5.525739):1.398938):4.837445):33.67):3.32):9.57,((((Macroderma_gigas:55.69,((Rhinolophus_hipposideros:18.52073,Rhinolophus_ferrumequinum:18.52073):23.71927,(Rhinonicteris_aurantia:30,Hipposideros_galeritus:30):12.24):13.45):7.23,((Paranyctimene_raptor:8.533673,(Nyctimene_albiventer:6.660623,(Nyctimene_major:6.00013,Nyctimene_cyclotis:6.00013):0.660494):1.87305):7.656573,((Melonycteris_melanops:13.187733,(Pteropus_scapulatus:12.186973,(Pteropus_hypomelanus:12.078586,(Pteropus_poliocephalus:5.214286,(Pteropus_pumilus:3.998904,(Pteropus_rodricensis:3.940684,(Pteropus_medius:3.920211,Pteropus_vampyrus:3.920211):0.020472):0.05822):1.215382):6.8643):0.108387):1.00076):2.766743,(Cynopterus_brachyotis:13.546131,((Eonycteris_spelaea:8.9619,(Rousettus_amplexicaudatus:6.372656,Rousettus_aegyptiacus:6.372656):2.589245):3.788339,((Syconycteris_australis:6.688094,Macroglossus_minimus:6.688094):3.304763,((Dobsonia_moluccensis:1.034117,Dobsonia_anderseni:1.034117):2.78415,(Dobsonia_praedatrix:3.058272,Dobsonia_minor:3.058272):0.759994):6.174591):2.757382):0.795892):2.408344):0.235771):46.729753):3.6,((Natalus_tumidirostris:51.83,((Tadarida_brasiliensis:36.551883,(Molossus_molossus:29.257532,Eumops_perotis:29.257532):7.294351):12.998117,((Miniopterus_schreibersii:7.457431,Miniopterus_australis:7.457431):38.542569,((Myotis_myotis:29.433445,(Myotis_sodalis:25.39009,Myotis_lucifugus:25.39009):4.043355):8.056998,(Plecotus_auritus:28.894511,((Histiotus_velatus:13.327739,Eptesicus_fuscus:13.327739):12.957326,(Nyctophilus_geoffroyi:24.172041,Chalinolobus_gouldii:24.172041):2.113025):2.609445):8.595932):8.509557):3.55):2.28):4.45,((Peropteryx_macrotis:42,Saccopteryx_bilineata:42):13.961,((Noctilio_leporinus:2,Noctilio_albiventris:2):39.34,(((Mormoops_blainvillei:16.608437,Mormoops_megalophylla:16.608437):13.478657,(Pteronotus_parnellii:15.304836,(Pteronotus_personatus:12.064862,(Pteronotus_davyi:10.477759,Pteronotus_quadridens:10.477759):1.587103):3.239974):14.782258):5.672906,(Macrotus_californicus:32.069937,((Diphylla_ecaudata:19.688077,(Desmodus_rotundus:13.110663,Diaemus_youngi:13.110663):6.577413):8.215413,((Chrotopterus_auritus:20.345644,(Phyllostomus_hastatus:11.63098,(Phyllostomus_discolor:6.985467,Tonatia_bidens:6.985467):4.645512):8.714665):4.544138,((Carollia_perspicillata:15.861901,(Rhinophylla_pumilio:13.678474,(Sturnira_lilium:11.813155,((Platyrrhinus_lineatus:7.139539,Uroderma_bilobatum:7.139539):3.07723,(Koopmania_concolor:3.998291,(Artibeus_lituratus:3.284023,Artibeus_jamaicensis:3.284023):0.714268):6.218478):1.596386):1.865319):2.183427):6.203131,(Anoura_caudifer:18.254156,((Erophylla_bombifrons:3.809581,Erophylla_sezekorni:3.809581):10.80792,(Monophyllus_redmani:11.188754,(Leptonycteris_curasoae:8.260771,Glossophaga_soricina:8.260771):2.927984):3.428746):3.636655):3.810876):2.824751):3.013707):4.166447):3.690063):5.58):14.621):0.319):10.24):15.5,(((Camelus_dromedarius:25,Lama_glama:25):40.37,(Pecari_tajacu:62.96,((Hippopotamus_amphibius:53.72,(Balaenoptera_physalus:29.36,Globicephala_macrorhynchus:29.36):24.36):3.86,(Giraffa_camelopardalis:20.4,((Muntiacus_muntjak:16.043351,(Alces_alces:12.722709,(Rangifer_tarandus:11.286649,(Mazama_rufina:7.414788,(Odocoileus_virginianus:2.047612,Odocoileus_hemionus:2.047612):5.367175):3.871862):1.43606):3.320642):2.196649,(Syncerus_caffer:16.358554,(Raphicerus_campestris:12.259196,(Oreamnos_americanus:8.935342,Oryx_beisa:8.935342):3.323854):4.099358):1.881446):2.16):37.18):5.38):2.41):16.61,(Ceratotherium_simum:81.65,(((Phataginus_tricuspis:8.859434,Phataginus_tetradactyla:8.859434):16.400566,(Manis_javanica:5.594839,(Manis_pentadactyla:4.100622,Manis_crassicaudata:4.100622):1.494217):19.665161):54.36,((Nandinia_binotata:39.66,(((Panthera_tigris:3.858699,Panthera_leo:3.858699):5.804466,(Leptailurus_serval:8.458165,((Leopardus_pardalis:2.357964,Leopardus_wiedii:2.357964):4.844494,(Acinonyx_jubatus:4.931598,(Puma_concolor:4.106707,Herpailurus_yagouaroundi:4.106707):0.824891):2.27086):1.255706):1.205):23.126836,((Proteles_cristata:26.25,(Fossa_fossana:21.67,(Suricata_suricatta:11.6,(Galerella_sanguinea:9.050025,Ichneumia_albicauda:9.050024):2.549975):10.07):4.58):5.56,((Viverricula_indica:11.645557,Viverra_megaspila:11.645557):11.954443,(Arctogalidia_trivirgata:17.567572,(Arctictis_binturong:13.641354,Paradoxurus_hermaphroditus:13.641354):3.926218):6.032428):8.21):0.98):6.87):15.01,(((Cerdocyon_thous:11.405115,(Canis_mesomelas:8.425685,(Canis_lupus:3.742307,Canis_latrans:3.742307):4.683378):2.97943):4.894885,(Vulpes_zerda:7.811187,((Vulpes_lagopus:1.069785,Vulpes_macrotis:1.069785):5.668847,Vulpes_vulpes:6.738632):1.072555):8.488813):30.19,(((Ursus_americanus:2.80848,(Ursus_maritimus:0.776646,Ursus_arctos:0.776646):2.031834):34.00152,((Mirounga_angustirostris:15.3,Erignathus_barbatus:15.3):6.04,(Odobenus_rosmarus:14.69,Eumetopias_jubatus:14.69):6.65):15.47):1.84,(Spilogale_putorius:32.05,(Ailurus_fulgens:31.05,((Potos_flavus:24,((Nasua_narica:5.989317,Nasua_nasua:5.989317):13.642961,((Procyon_cancrivorus:3.252672,Procyon_lotor:3.252672):6.863805,(Bassariscus_astutus:7.34407,Bassariscus_sumichrasti:7.34407):2.772407):9.515802):4.367721):4.8,(Taxidea_taxus:25.8,((Martes_americana:11.203967,Eira_barbara:11.203967):9.329234,((Galictis_vittata:3.891217,Galictis_cuja:3.891217):13.47747,((Enhydra_lutris:8.300435,Lutra_lutra:8.300435):8.2551,((Mustela_frenata:5.932763,Neovison_vison:5.932763):4.748652,(Mustela_erminea:5.654457,(Mustela_nivalis:4.417353,Mustela_putorius:4.417353):1.237104):5.026957):5.87412):0.813153):3.164513):5.266799):3):2.25):1):6.6):7.84):8.18):24.95):2.03):0.33):0.04):2.54):7.44,((((Eulemur_fulvus:29.57,(Microcebus_murinus:18.902399,Cheirogaleus_medius:18.902399):10.667601):25.52,((Galago_senegalensis:10.61341,Otolemur_crassicaudatus:10.61341):24.73659,(Perodicticus_potto:32.35,(Loris_tardigradus:20.250476,Nycticebus_coucang:20.250476):12.099524):3):19.74):16.45,(Carlito_syrichta:62.41,((Saimiri_sciureus:19.95,Aotus_trivirgatus:19.95):10.18,(Colobus_guereza:17.6,((Erythrocebus_patas:7.863232,Cercopithecus_mitis:7.863232):4.360116,(Macaca_mulatta:9.807384,(Papio_ursinus:2.00117,(Papio_hamadryas:1.507592,Papio_anubis:1.507592):0.493578):7.806214):2.415964):5.376652):12.53):32.28):9.13):11.79,((Ptilocercus_lowii:55.88,Tupaia_glis:55.88):26.9,(((Ochotona_princeps:5.459916,Ochotona_collaris:5.459916):44.760084,(Oryctolagus_cuniculus:13.057151,((Sylvilagus_floridanus:5.013514,Sylvilagus_audubonii:5.013514):4.969813,(Lepus_americanus:6.437424,((Lepus_alleni:0.603412,Lepus_californicus:0.603412):1.728259,(Lepus_townsendii:1.35421,(Lepus_timidus:0.752766,Lepus_arcticus:0.752766):0.601444):0.97746):4.105753):3.545904):3.073823):37.162849):29.28,((((Glis_glis:29.356826,(Eliomys_quercinus:22.101805,Muscardinus_avellanarius:22.101805):7.25502):31.133174,(Aplodontia_rufa:49.12,((Glaucomys_volans:23.206976,(Tamiasciurus_hudsonicus:18.98482,Sciurus_carolinensis:18.98482):4.222156):12.793024,((Geosciurus_princeps:2.712458,Geosciurus_inauris:2.712458):25.987169,((Funisciurus_congicus:10.186358,(Paraxerus_palliatus:7.151727,Paraxerus_cepapi:7.151727):3.03463):14.580289,((Neotamias_minimus:11.34998,(Neotamias_merriami:6.943042,(Tamias_striatus:6.6052,Neotamias_amoenus:6.6052):0.337842):4.406938):6.980733,(Ammospermophilus_leucurus:15.33536,(((Callospermophilus_lateralis:6.059444,Otospermophilus_beecheyi:6.059444):4.094364,(Marmota_monax:7.258683,(Marmota_flaviventris:4.575999,Marmota_caligata:4.575999):2.682684):2.895126):2.570735,((Cynomys_ludovicianus:6.58736,Cynomys_leucurus:6.58736):4.178679,(Spermophilus_citellus:7.176356,((Ictidomys_tridecemlineatus:3.884002,(Poliocitellus_franklinii:2.457998,(Xerospermophilus_spilosoma:1.496248,(Xerospermophilus_mohavensis:0.770169,Xerospermophilus_tereticaudus:0.770169):0.726079):0.961751):1.426003):2.253598,((Urocitellus_undulatus:2.126462,(Urocitellus_richardsonii:0.921257,Urocitellus_parryii:0.921257):1.205205):2.02767,(Urocitellus_townsendii:3.223176,(Urocitellus_beldingi:1.585615,Urocitellus_armatus:1.585615):1.637561):0.930956):1.983468):1.038757):3.589683):1.958504):2.610816):2.995353):6.435935):3.932981):7.300373):13.12):11.37):6.87,(Hystrix_africaeaustralis:49.03,((Heterocephalus_glaber:39.308043,(Heliophobius_argenteocinereus:25.2336,(Georychus_capensis:15.64272,((Bathyergus_suillus:2.37753,Bathyergus_janetta:2.37753):12.337625,(Cryptomys_hottentotus:11.704142,((Fukomys_mechowii:3.433979,Fukomys_bocagei:3.433979):0.828915,(Fukomys_darlingi:2.903901,Fukomys_damarensis:2.903901):1.358993):7.441248):3.011013):0.927565):9.59088):14.074443):7.911957,(((Erethizon_dorsatum:11.494541,Coendou_prehensilis:11.494541):29.435459,(Cuniculus_paca:32.19,((Galea_musteloides:19.94,(Dolichotis_salinicola:15.996434,(Kerodon_rupestris:12.484906,Hydrochoerus_hydrochaeris:12.484906):3.511529):3.943566):10.59,(Myoprocta_acouchy:19.561965,(Dasyprocta_prymnolopha:16.662681,(Dasyprocta_azarae:15.9402,Dasyprocta_leporina:15.9402):0.722481):2.899284):10.968035):1.66):8.74):1.04,((Chinchilla_lanigera:22.26431,Lagostomus_maximus:22.26431):16.62569,((Capromys_pilorides:23.791421,(Thrichomys_apereoides:19.517467,(Proechimys_semispinosus:18.185338,Myocastor_coypus:18.185338):1.33213):4.273954):2.858579,((Ctenomys_talarum:19.587281,(Ctenomys_australis:17.950303,(Ctenomys_peruanus:16.956767,(Ctenomys_maulinus:10.806199,(Ctenomys_opimus:3.545783,Ctenomys_fulvus:3.545783):7.260417):6.150568):0.993536):1.636978):3.342719,((Tympanoctomys_barrerae:14.234745,Octomys_mimax:14.234745):4.203875,(Octodontomys_gliroides:13.398748,((Spalacopus_cyanus:7.500214,Aconaemys_fuscus:7.500214):2.783788,Octodon_degus:10.284001):3.114747):5.039872):4.49138):3.72):12.24):3.08):5.25):1.81):18.33):1.6,(((Thomomys_talpoides:26.154954,((Thomomys_bottae:7.436683,Thomomys_umbrinus:7.436683):13.741287,(Geomys_pinetis:12.055701,Geomys_bursarius:12.055701):9.122269):4.976983):6.425046,(((Microdipodops_megacephalus:6.024423,Microdipodops_pallidus:6.024423):10.04324,(Dipodomys_deserti:10.688392,(Dipodomys_spectabilis:8.671353,(Dipodomys_ordii:8.328574,(Dipodomys_merriami:7.469151,(Dipodomys_agilis:5.264761,(Dipodomys_microps:3.677846,Dipodomys_panamintinus:3.677846):1.586914):2.20439):0.859423):0.342779):2.017039):5.379272):13.765459,((Heteromys_salvini:14.53761,(Heteromys_irroratus:10.582623,(Heteromys_anomalus:0.539585,Heteromys_desmarestianus:0.539585):10.043038):3.954986):11.010851,((Perognathus_alticola:11.886351,(Perognathus_longimembris:8.734073,Perognathus_flavus:8.734073):3.152278):8.004118,((Chaetodipus_baileyi:13.109588,Chaetodipus_hispidus:13.109588):1.005039,(Chaetodipus_intermedius:10.044573,(Chaetodipus_fallax:7.251636,Chaetodipus_californicus:7.251636):2.792937):4.070054):5.775843):5.657991):4.284662):2.746877):32.52,(Pedetes_capensis:64.36,((Sicista_betulina:47,((Napaeozapus_insignis:10.395077,(Zapus_hudsonius:5.972894,Zapus_princeps:5.972894):4.422183):31.647216,(Dipus_sagitta:35.228082,(Jaculus_jaculus:33.76841,Jaculus_orientalis:33.76841):1.459672):6.814211):4.957707):7.22,(((Tachyoryctes_splendens:27.230642,Cannomys_badius:27.230642):4.674717,(Nannospalax_ehrenbergi:8.965617,Nannospalax_leucodon:8.965617):22.939742):12.974641,((Mystromys_albicaudatus:19.56652,(Cricetomys_gambianus:15.738966,(Saccostomus_campestris:12.455552,(Malacothrix_typica:9.807954,Steatomys_pratensis:9.807954):2.647598):3.283414):3.827554):9.66268,((((Acomys_russatus:6.602129,Acomys_cahirinus:6.602129):15.054429,(((Gerbilliscus_vallinus:5.667232,Gerbilliscus_setzeri:5.667232):8.14988,(Desmodillus_auricularis:11.085941,((Gerbilliscus_afra:6.76016,Gerbilliscus_leucogaster:6.76016):1.379578,(Gerbilliscus_paeba:4.038948,Gerbilliscus_tytonis:4.038948):4.10079):2.946203):2.731171):3.613452,((Meriones_hurrianae:5.115932,(Meriones_unguiculatus:3.630348,Meriones_tristrami:3.630348):1.485585):9.762204,(Sekeetamys_calurus:10.81333,((Gerbillus_dasyurus:7.69663,(Gerbillus_nanus:5.932308,Gerbillus_pusillus:5.932308):1.764323):0.44851,(Gerbillus_pyramidum:6.168814,(Gerbillus_andersoni:6.083023,Gerbillus_gerbillus:6.083023):0.085791):1.976326):2.66819):4.064806):2.552428):4.225994):2.205943,((Micromys_minutus:17.985471,(Rattus_norvegicus:9.814477,(Rattus_fuscipes:9.464889,(Rattus_lutreolus:3.501498,(Rattus_villosissimus:2.529956,Rattus_sordidus:2.529956):0.971542):5.963391):0.349588):8.170994):1.632041,((Hydromys_chrysogaster:12.381489,((Melomys_lutillus:11.485533,Uromys_caudimaculatus:11.485533):0.113031,((Notomys_cervinus:4.772625,Notomys_alexis:4.772625):1.328428,(Pseudomys_hermannsburgensis:4.271183,Pseudomys_gracilicaudatus:4.271183):1.829869):5.497511):0.782925):7.198756,(((Parotomys_brantsii:9.010274,(Otomys_irroratus:6.536511,(Otomys_unisulcatus:3.848193,Otomys_sloggetti:3.848193):2.688318):2.473763):10.426831,(Thallomys_paedulcus:15.028142,(Rhabdomys_pumilio:4.722772,(Lemniscomys_rosalia:2.827733,Lemniscomys_griselda:2.827733):1.895038):10.30537):4.408963):0.068396,(Mastomys_natalensis:12.92097,((Mus_minutoides:6.60261,Mus_musculus:6.602611):4.807233,(Apodemus_mystacinus:6.979738,(Apodemus_witherbyi:6.663207,(Apodemus_flavicollis:3.22398,Apodemus_sylvaticus:3.22398):3.439228):0.316531):4.430105):1.511127):6.584531):0.074744):0.037267):4.24499):2.017498,(((Neotoma_lepida:7.446006,Neotoma_fuscipes:7.446006):14.068033,(Ochrotomys_nuttalli:19.339178,((Baiomys_taylori:11.700308,(Scotinomys_xerampelinus:6.788827,Scotinomys_teguina:6.788827):4.911481):5.710469,((Reithrodontomys_megalotis:12.682344,Isthmomys_pirrensis:12.682344):2.687425,((Megadontomys_thomasi:10.872718,(Peromyscus_truei:6.177918,Peromyscus_boylii:6.177918):4.694799):1.134235,((Peromyscus_crinitus:6.43055,(Peromyscus_eremicus:5.07518,Peromyscus_californicus:5.07518):1.35537):1.730971,((Peromyscus_leucopus:3.514552,Peromyscus_gossypinus:3.514552):2.563573,(Peromyscus_keeni:3.976292,(Peromyscus_polionotus:3.544964,Peromyscus_maniculatus:3.544964):0.431329):2.101832):2.083396):3.845432):3.362817):2.041008):1.928401):2.174861):2.396086,((Sigmodon_hispidus:18.7916,(Akodon_azarae:15.931174,(Reithrodon_auritus:15.183768,(Oligoryzomys_longicaudatus:14.22709,((Paynomys_macronyx:7.091127,(Abrothrix_longipilis:5.150913,(Abrothrix_olivacea:3.607882,Abrothrix_andina:3.607882):1.543031):1.940215):6.860682,((Calomys_musculinus:6.695778,Calomys_venustus:6.695777):6.347858,((Graomys_griseoflavus:10.004457,Eligmodontia_typus:10.004457):1.520969,(Auliscomys_boliviensis:5.116568,(Loxodontomys_micropus:5.077844,(Phyllotis_xanthopygus:3.148914,Phyllotis_darwini:3.148914):1.92893):0.038724):6.408858):1.518209):0.908174):0.275281):0.956678):0.747406):2.860426):3.206457,((Phodopus_sungorus:16.212488,((Mesocricetus_auratus:8.715821,Mesocricetus_brandti:8.715821):6.590442,(Cricetus_cricetus:13.537572,Cricetulus_migratorius:13.537572):1.768692):0.906224):3.306531,((Neofiber_alleni:8.493587,Ondatra_zibethicus:8.493587):7.158148,(((Dicrostonyx_groenlandicus:10.141516,(Phenacomys_intermedius:7.198262,Arborimus_longicaudus:7.198262):2.943254):2.446594,(Myopus_schisticolor:7.058906,(Lemmus_sibiricus:4.727765,(Lemmus_trimucronatus:4.606476,Lemmus_lemmus:4.606476):0.121289):2.331141):5.529205):1.940091,((Myodes_gapperi:3.416871,Myodes_californicus:3.416871):9.124266,(Arvicola_amphibius:10.59417,(Lasiopodomys_brandtii:7.788455,(Alexandromys_oeconomus:7.298472,(Microtus_agrestis:7.204259,((Microtus_guentheri:2.851636,Microtus_arvalis:2.851636):4.283198,(Lemmiscus_curtatus:7.026098,((Microtus_richardsoni:4.164639,(Microtus_californicus:1.162175,Microtus_mexicanus:1.162175):3.002464):0.522557,((Microtus_pinetorum:2.153457,(Microtus_ochrogaster:2.099797,Microtus_xanthognathus:2.099797):0.05366):1.790141,(Microtus_longicaudus:3.843187,(Microtus_breweri:0.950566,(Microtus_montanus:0.596957,Microtus_pennsylvanicus:0.596957):0.353609):2.892622):0.100411):0.743598):2.338902):0.108737):0.069425):0.094213):0.489983):2.805715):1.946967):1.987065):1.123533):3.867284):2.479038):1.912068):1.969876):3.3492):15.6508):9.34):10.14):0.74):3.86):10.54):3.28):0.55):8.67):7.38):1.97):88.6):27.89):102.495497):30.3329);
END;
