# Supplementary material for: Large‐scale evolution of body temperatures in land vertebrates
Source: Evol Lett. 2021 Aug 12;5(5):484–94. doi: 10.1002/evl3.249 (PMC8484719; doi:10.1002/evl3.249)
Supplement: Supplementary file 1 — Supplementary Material [file EVL3-5-484-s001.zip › Dataset_S5.tre]

#Dataset S5: Reduced phylogeny of major clades (primary tree)

#NEXUS
[R-package APE, Sat Dec 19 22:13:35 2020]

BEGIN TAXA;
	DIMENSIONS NTAX = 6;
	TAXLABELS
		Amphibia
		Lepidosauria
		Testudines
		Aves
		Crocodylia
		Mammalia
	;
END;
BEGIN TREES;
	TREE * UNTITLED = [&R] (Amphibia:350.6684,((Lepidosauria:270.2955,(Testudines:259.7288,(Aves:249.0595999,Crocodylia:249.0596):10.6692):10.5667):50.04,Mammalia:320.3355):30.3329);
END;
