# Supplementary material for: Large‐scale evolution of body temperatures in land vertebrates
Source: Evol Lett. 2021 Aug 12;5(5):484–94. doi: 10.1002/evl3.249 (PMC8484719; doi:10.1002/evl3.249)
Supplement: Supplementary file 1 — Supplementary Material [file EVL3-5-484-s001.zip › Dataset_S6.xlsx]

## Sheet: Metadata
	Dataset S6. Species-level rates of body temperature evolution.
	species: species for which the rate data are shown
	clade: the higher-level clade to which the species belongs
	rates: mean value of the distribution of estimated rates for each species
	endotherm/ectotherm: indicates whether species are endotherms (endo) or ectotherms (ecto)

## Sheet: Dataset S6
species	clade	rates	endotherm/ectotherm
Pseudobranchus striatus	Amphibia	0.0764935	ecto
Dicamptodon ensatus	Amphibia	0.266307	ecto
Ambystoma cingulatum	Amphibia	0.120544	ecto
Ambystoma opacum	Amphibia	0.0727244	ecto
Ambystoma tigrinum	Amphibia	0.0742242	ecto
Ambystoma dumerilii	Amphibia	0.0764347	ecto
Ambystoma mexicanum	Amphibia	0.279856	ecto
Ambystoma ordinarium	Amphibia	0.37443	ecto
Ambystoma macrodactylum	Amphibia	0.0798193	ecto
Ambystoma maculatum	Amphibia	0.722181	ecto
Ambystoma jeffersonianum	Amphibia	0.0963	ecto
Salamandra salamandra	Amphibia	0.2154	ecto
Notophthalmus viridescens	Amphibia	0.0896777	ecto
Taricha granulosa	Amphibia	0.448894	ecto
Taricha torosa	Amphibia	0.132083	ecto
Rhyacotriton olympicus	Amphibia	0.293949	ecto
Hydromantes shastae	Amphibia	0.0770904	ecto
Hydromantes platycephalus	Amphibia	0.093916	ecto
Hydromantes brunus	Amphibia	0.0734938	ecto
Ensatina eschscholtzii	Amphibia	0.253238	ecto
Aneides aeneus	Amphibia	0.0870253	ecto
Aneides hardii	Amphibia	0.150901	ecto
Aneides lugubris	Amphibia	0.408442	ecto
Aneides flavipunctatus	Amphibia	0.489304	ecto
Aneides ferreus	Amphibia	0.0978325	ecto
Desmognathus wrighti	Amphibia	0.108378	ecto
Desmognathus monticola	Amphibia	0.438073	ecto
Desmognathus fuscus	Amphibia	0.385003	ecto
Desmognathus ochrophaeus	Amphibia	0.717333	ecto
Plethodon vandykei	Amphibia	0.449003	ecto
Plethodon neomexicanus	Amphibia	0.147177	ecto
Plethodon dunni	Amphibia	0.192526	ecto
Plethodon vehiculum	Amphibia	0.223162	ecto
Plethodon cinereus	Amphibia	0.373067	ecto
Plethodon welleri	Amphibia	0.0717456	ecto
Plethodon dorsalis	Amphibia	0.306259	ecto
Plethodon metcalfi	Amphibia	0.0753774	ecto
Plethodon glutinosus	Amphibia	0.111398	ecto
Plethodon caddoensis	Amphibia	0.107321	ecto
Plethodon ouachitae	Amphibia	0.0766906	ecto
Gyrinophilus porphyriticus	Amphibia	0.390708	ecto
Gyrinophilus palleucus	Amphibia	0.0701352	ecto
Eurycea multiplicata	Amphibia	0.100416	ecto
Eurycea longicauda	Amphibia	0.0715711	ecto
Eurycea lucifuga	Amphibia	0.159878	ecto
Eurycea wilderae	Amphibia	0.10298	ecto
Eurycea bislineata	Amphibia	0.396633	ecto
Eurycea rathbuni	Amphibia	0.081363	ecto
Batrachoseps wrighti	Amphibia	0.306466	ecto
Batrachoseps attenuatus	Amphibia	0.140785	ecto
Batrachoseps nigriventris	Amphibia	0.326943	ecto
Batrachoseps pacificus	Amphibia	0.0868074	ecto
Thorius dubitus	Amphibia	0.1177	ecto
Thorius troglodytes	Amphibia	0.124647	ecto
Chiropterotriton dimidiatus	Amphibia	0.429219	ecto
Chiropterotriton lavae	Amphibia	0.0951505	ecto
Chiropterotriton multidentatus	Amphibia	0.242384	ecto
Chiropterotriton chondrostega	Amphibia	0.151315	ecto
Parvimolge townsendi	Amphibia	0.0760657	ecto
Aquiloeurycea cephalica	Amphibia	0.223655	ecto
Isthmura bellii	Amphibia	0.0770067	ecto
Pseudoeurycea lineola	Amphibia	0.075293	ecto
Pseudoeurycea leprosa	Amphibia	0.301666	ecto
Pseudoeurycea unguidentis	Amphibia	0.0718077	ecto
Pseudoeurycea nigromaculata	Amphibia	0.261481	ecto
Pseudoeurycea rex	Amphibia	0.214984	ecto
Pseudoeurycea smithi	Amphibia	0.120086	ecto
Pseudoeurycea robertsi	Amphibia	0.0713128	ecto
Pseudoeurycea altamontana	Amphibia	0.249175	ecto
Pseudoeurycea cochranae	Amphibia	0.113107	ecto
Pseudoeurycea brunnata	Amphibia	0.0800917	ecto
Pseudoeurycea goebeli	Amphibia	0.176598	ecto
Bolitoglossa hartwegi	Amphibia	0.328706	ecto
Bolitoglossa occidentalis	Amphibia	0.0765385	ecto
Bolitoglossa rufescens	Amphibia	0.0907674	ecto
Bolitoglossa platydactyla	Amphibia	0.0930713	ecto
Bolitoglossa mexicana	Amphibia	0.117238	ecto
Bolitoglossa subpalmata	Amphibia	0.225198	ecto
Bolitoglossa adspersa	Amphibia	0.0845996	ecto
Bolitoglossa engelhardti	Amphibia	0.073893	ecto
Bolitoglossa rostrata	Amphibia	0.23901	ecto
Bolitoglossa lincolni	Amphibia	0.215278	ecto
Bolitoglossa franklini	Amphibia	0.0713749	ecto
Bolitoglossa morio	Amphibia	0.551151	ecto
Bolitoglossa dunni	Amphibia	0.221754	ecto
Gastrophryne olivacea	Amphibia	0.0737527	ecto
Quasipaa spinosa	Amphibia	0.11379	ecto
Rana boylii	Amphibia	0.149633	ecto
Rana cascadae	Amphibia	0.198837	ecto
Rana sylvatica	Amphibia	0.135675	ecto
Rana catesbeiana	Amphibia	0.125653	ecto
Rana virgatipes	Amphibia	0.0929352	ecto
Rana clamitans	Amphibia	0.168159	ecto
Rana palmipes	Amphibia	0.117367	ecto
Rana pipiens	Amphibia	0.0722488	ecto
Limnodynastes tasmaniensis	Amphibia	0.0992622	ecto
Litoria rubella	Amphibia	0.102086	ecto
Litoria gracilenta	Amphibia	0.102086	ecto
Dendropsophus labialis	Amphibia	0.496572	ecto
Acris crepitans	Amphibia	0.106223	ecto
Pseudacris triseriata	Amphibia	0.0720203	ecto
Tlalocohyla smithii	Amphibia	0.159742	ecto
Smilisca baudinii	Amphibia	0.0843228	ecto
Smilisca fodiens	Amphibia	0.109291	ecto
Hyla squirella	Amphibia	0.261258	ecto
Hyla cinerea	Amphibia	0.164599	ecto
Engystomops pustulosus	Amphibia	0.0748399	ecto
Leptodactylus melanonotus	Amphibia	0.0831533	ecto
Rhinella marina	Amphibia	0.0799472	ecto
Incilius alvarius	Amphibia	0.237167	ecto
Incilius mazatlanensis	Amphibia	0.116102	ecto
Anaxyrus canorus	Amphibia	0.0839501	ecto
Anaxyrus exsul	Amphibia	0.0841802	ecto
Anaxyrus boreas	Amphibia	0.102674	ecto
Anaxyrus cognatus	Amphibia	0.118399	ecto
Anaxyrus debilis	Amphibia	0.0724076	ecto
Anaxyrus woodhousii	Amphibia	0.0783788	ecto
Sphenodon punctatus	Lepidosauria	0.247604	ecto
Underwoodisaurus milii	Lepidosauria	0.0831378	ecto
Nephrurus levis	Lepidosauria	0.399863	ecto
Nephrurus stellatus	Lepidosauria	0.0886107	ecto
Nephrurus vertebralis	Lepidosauria	0.0737629	ecto
Nephrurus laevissimus	Lepidosauria	0.142328	ecto
Delma impar	Lepidosauria	0.110479	ecto
Hoplodactylus duvaucelii	Lepidosauria	0.530265	ecto
Woodworthia maculata	Lepidosauria	0.0723195	ecto
Naultinus stellatus	Lepidosauria	0.375469	ecto
Naultinus manukanus	Lepidosauria	0.922438	ecto
Naultinus rudis	Lepidosauria	0.979862	ecto
Hesperoedura reticulata	Lepidosauria	0.0767474	ecto
Oedura marmorata	Lepidosauria	0.0834265	ecto
Strophurus elderi	Lepidosauria	0.111665	ecto
Strophurus strophurus	Lepidosauria	0.157672	ecto
Strophurus ciliaris	Lepidosauria	0.19673	ecto
Strophurus spinigerus	Lepidosauria	0.0890031	ecto
Rhynchoedura ornata	Lepidosauria	0.0791595	ecto
Lucasium stenodactylum	Lepidosauria	0.134492	ecto
Diplodactylus conspicillatus	Lepidosauria	0.0805086	ecto
Diplodactylus pulcher	Lepidosauria	0.138049	ecto
Coleonyx brevis	Lepidosauria	0.0700507	ecto
Coleonyx variegatus	Lepidosauria	0.164608	ecto
Coleonyx mitratus	Lepidosauria	0.0972441	ecto
Coleonyx elegans	Lepidosauria	0.160598	ecto
Goniurosaurus kuroiwae	Lepidosauria	0.294363	ecto
Eublepharis macularius	Lepidosauria	0.0766075	ecto
Hemitheconyx caudicinctus	Lepidosauria	0.10909	ecto
Teratoscincus przewalskii	Lepidosauria	0.222129	ecto
Pristurus carteri	Lepidosauria	0.183263	ecto
Chatogekko amazonicus	Lepidosauria	0.0991649	ecto
Gonatodes hasemani	Lepidosauria	0.0786389	ecto
Gonatodes humeralis	Lepidosauria	0.108424	ecto
Gonatodes antillensis	Lepidosauria	0.117499	ecto
Gonatodes concinnatus	Lepidosauria	0.171915	ecto
Coleodactylus septentrionalis	Lepidosauria	0.106168	ecto
Thecadactylus rapicauda	Lepidosauria	0.0978305	ecto
Ptyodactylus hasselquistii	Lepidosauria	0.070231	ecto
Phyllodactylus reissii	Lepidosauria	0.0769077	ecto
Phyllodactylus tuberculosus	Lepidosauria	0.24329	ecto
Phyllopezus pollicaris	Lepidosauria	0.0731817	ecto
Tarentola mauritanica	Lepidosauria	0.319931	ecto
Tarentola boettgeri	Lepidosauria	0.13345	ecto
Lepidodactylus lugubris	Lepidosauria	0.0713701	ecto
Heteronotia binoei	Lepidosauria	0.0703401	ecto
Gehyra variegata	Lepidosauria	0.0775531	ecto
Mediodactylus kotschyi	Lepidosauria	0.0736536	ecto
Hemidactylus frenatus	Lepidosauria	0.101755	ecto
Hemidactylus mabouia	Lepidosauria	0.096477	ecto
Hemidactylus turcicus	Lepidosauria	0.140844	ecto
Lygodactylus klugei	Lepidosauria	0.0705994	ecto
Phelsuma madagascariensis	Lepidosauria	0.0704577	ecto
Christinus marmoratus	Lepidosauria	0.121451	ecto
Rhoptropus afer	Lepidosauria	0.0706995	ecto
Chondrodactylus angulifer	Lepidosauria	0.162747	ecto
Chondrodactylus bibronii	Lepidosauria	0.0798263	ecto
Xantusia henshawi	Lepidosauria	0.391522	ecto
Xantusia riversiana	Lepidosauria	0.208359	ecto
Xantusia vigilis	Lepidosauria	0.176614	ecto
Xantusia arizonae	Lepidosauria	0.259163	ecto
Broadleysaurus major	Lepidosauria	0.0742453	ecto
Gerrhosaurus skoogi	Lepidosauria	0.107624	ecto
Gerrhosaurus nigrolineatus	Lepidosauria	0.0707814	ecto
Gerrhosaurus flavigularis	Lepidosauria	0.0702437	ecto
Platysaurus intermedius	Lepidosauria	0.0754412	ecto
Ouroborus cataphractus	Lepidosauria	0.0721846	ecto
Pseudocordylus melanotus	Lepidosauria	0.1334	ecto
Karusasaurus polyzonus	Lepidosauria	0.0855349	ecto
Cordylus vittifer	Lepidosauria	0.0815021	ecto
Cordylus jonesii	Lepidosauria	0.0764195	ecto
Cordylus macropholis	Lepidosauria	0.133139	ecto
Cordylus niger	Lepidosauria	0.0701098	ecto
Cordylus oelofseni	Lepidosauria	0.145858	ecto
Cordylus cordylus	Lepidosauria	0.178716	ecto
Acontias meleagris	Lepidosauria	0.222577	ecto
Plestiodon chinensis	Lepidosauria	0.0700622	ecto
Plestiodon elegans	Lepidosauria	0.0705444	ecto
Plestiodon latiscutatus	Lepidosauria	0.0864894	ecto
Plestiodon egregius	Lepidosauria	0.0895652	ecto
Plestiodon reynoldsi	Lepidosauria	0.0719396	ecto
Plestiodon anthracinus	Lepidosauria	0.373161	ecto
Plestiodon laticeps	Lepidosauria	0.0717016	ecto
Plestiodon inexpectatus	Lepidosauria	0.0926938	ecto
Plestiodon obsoletus	Lepidosauria	0.193238	ecto
Plestiodon tetragrammus	Lepidosauria	0.177877	ecto
Plestiodon fasciatus	Lepidosauria	0.249164	ecto
Plestiodon septentrionalis	Lepidosauria	0.262744	ecto
Plestiodon gilberti	Lepidosauria	0.0905362	ecto
Plestiodon skiltonianus	Lepidosauria	0.125493	ecto
Scincus mitranus	Lepidosauria	0.109876	ecto
Chalcides ocellatus	Lepidosauria	0.0718118	ecto
Typhlacontias brevipes	Lepidosauria	0.0893188	ecto
Scelotes gronovii	Lepidosauria	0.256277	ecto
Sphenomorphus indicus	Lepidosauria	0.0703266	ecto
Sphenomorphus sabanus	Lepidosauria	0.145995	ecto
Pinoyscincus jagori	Lepidosauria	0.255913	ecto
Scincella lateralis	Lepidosauria	0.088336	ecto
Scincella gemmingeri	Lepidosauria	0.0811327	ecto
Insulasaurus arborens	Lepidosauria	0.254037	ecto
Eremiascincus fasciolatus	Lepidosauria	0.0729304	ecto
Hemiergis peronii	Lepidosauria	0.428515	ecto
Hemiergis quadrilineata	Lepidosauria	0.333512	ecto
Hemiergis decresiensis	Lepidosauria	0.435971	ecto
Eulamprus quoyii	Lepidosauria	0.128141	ecto
Eulamprus kosciuskoi	Lepidosauria	0.0736829	ecto
Eulamprus tympanum	Lepidosauria	0.0715442	ecto
Ctenotus labillardieri	Lepidosauria	0.0728618	ecto
Ctenotus brooksi	Lepidosauria	0.121311	ecto
Ctenotus pantherinus	Lepidosauria	0.0751862	ecto
Ctenotus schomburgkii	Lepidosauria	0.0857438	ecto
Ctenotus calurus	Lepidosauria	0.0991982	ecto
Ctenotus inornatus	Lepidosauria	0.101038	ecto
Ctenotus robustus	Lepidosauria	0.0746954	ecto
Ctenotus taeniolatus	Lepidosauria	0.0725001	ecto
Ctenotus uber	Lepidosauria	0.0725001	ecto
Ctenotus leae	Lepidosauria	0.244828	ecto
Ctenotus australis	Lepidosauria	0.180976	ecto
Ctenotus leonhardii	Lepidosauria	0.181974	ecto
Ctenotus quattuordecimlineatus	Lepidosauria	0.117569	ecto
Ctenotus regius	Lepidosauria	0.0977759	ecto
Ctenotus atlas	Lepidosauria	0.0718965	ecto
Ctenotus grandis	Lepidosauria	0.0752672	ecto
Ctenotus piankai	Lepidosauria	0.0855272	ecto
Lerista macropisthopus	Lepidosauria	0.0724262	ecto
Lerista bougainvillii	Lepidosauria	0.129096	ecto
Lerista lineopunctulata	Lepidosauria	0.0718697	ecto
Lerista connivens	Lepidosauria	0.0743101	ecto
Corucia zebrata	Lepidosauria	0.113983	ecto
Bellatorias major	Lepidosauria	0.0709264	ecto
Egernia richardi	Lepidosauria	0.0892482	ecto
Egernia depressa	Lepidosauria	0.0962435	ecto
Egernia stokesii	Lepidosauria	0.120891	ecto
Tiliqua rugosa	Lepidosauria	0.0701622	ecto
Tiliqua occipitalis	Lepidosauria	0.0708866	ecto
Tiliqua scincoides	Lepidosauria	0.0700397	ecto
Liopholis whitii	Lepidosauria	0.0764119	ecto
Liopholis striata	Lepidosauria	0.0751299	ecto
Eutropis multifasciata	Lepidosauria	0.0718035	ecto
Eutropis rudis	Lepidosauria	0.0725066	ecto
Trachylepis brevicollis	Lepidosauria	0.0700812	ecto
Trachylepis perrotetii	Lepidosauria	0.0721646	ecto
Trachylepis quinquetaeniata	Lepidosauria	0.0857945	ecto
Trachylepis varia	Lepidosauria	0.230454	ecto
Trachylepis occidentalis	Lepidosauria	0.0960953	ecto
Trachylepis striata	Lepidosauria	0.0705074	ecto
Trachylepis spilogaster	Lepidosauria	0.0701709	ecto
Trachylepis variegata	Lepidosauria	0.0714102	ecto
Copeoglossum nigropunctatum	Lepidosauria	0.0717475	ecto
Notomabuya frenata	Lepidosauria	0.0841546	ecto
Psychosaura macrorhyncha	Lepidosauria	0.0748045	ecto
Brasiliscincus agilis	Lepidosauria	0.117256	ecto
Brasiliscincus heathi	Lepidosauria	0.120948	ecto
Mochlus sundevallii	Lepidosauria	0.0703291	ecto
Pseudemoia entrecasteauxii	Lepidosauria	0.0700502	ecto
Carinascincus metallicus	Lepidosauria	0.106107	ecto
Lygisaurus foliorum	Lepidosauria	0.0731447	ecto
Carlia fusca	Lepidosauria	0.0727829	ecto
Carlia rhomboidalis	Lepidosauria	0.105507	ecto
Carlia vivax	Lepidosauria	0.0701744	ecto
Callopistes maculatus	Lepidosauria	0.0813458	ecto
Salvator merianae	Lepidosauria	0.0712914	ecto
Tupinambis quadrilineatus	Lepidosauria	0.167878	ecto
Dracaena guianensis	Lepidosauria	0.0978599	ecto
Crocodilurus amazonicus	Lepidosauria	0.0711908	ecto
Ameiva ameiva	Lepidosauria	0.0721777	ecto
Ameiva bifrontata	Lepidosauria	0.0929637	ecto
Ameivula ocellifera	Lepidosauria	0.086348	ecto
Cnemidophorus gramivagus	Lepidosauria	0.0704374	ecto
Cnemidophorus lemniscatus	Lepidosauria	0.0858506	ecto
Kentropyx calcarata	Lepidosauria	0.0706527	ecto
Kentropyx pelviceps	Lepidosauria	0.0952463	ecto
Kentropyx altamazonica	Lepidosauria	0.0715227	ecto
Kentropyx striata	Lepidosauria	0.0793308	ecto
Holcosus festivus	Lepidosauria	0.28145	ecto
Holcosus quadrilineatus	Lepidosauria	0.283465	ecto
Aspidoscelis inornatus	Lepidosauria	0.0942598	ecto
Aspidoscelis sexlineatus	Lepidosauria	0.0701629	ecto
Aspidoscelis gularis	Lepidosauria	0.0782151	ecto
Aspidoscelis ceralbensis	Lepidosauria	0.0955674	ecto
Aspidoscelis hyperythrus	Lepidosauria	0.0707608	ecto
Aspidoscelis tigris	Lepidosauria	0.0812684	ecto
Pholidoscelis exsul	Lepidosauria	0.109648	ecto
Pholidoscelis chrysolaemus	Lepidosauria	0.070564	ecto
Pholidoscelis taeniurus	Lepidosauria	0.0716835	ecto
Pholidoscelis pluvianotatus	Lepidosauria	0.0853502	ecto
Pholidoscelis fuscatus	Lepidosauria	0.0747175	ecto
Alopoglossus atriventris	Lepidosauria	0.0988247	ecto
Alopoglossus angulatus	Lepidosauria	0.150061	ecto
Potamites juruazensis	Lepidosauria	0.135151	ecto
Potamites ecpleopus	Lepidosauria	0.0877169	ecto
Cercosaura eigenmanni	Lepidosauria	0.0856102	ecto
Micrablepharus maximiliani	Lepidosauria	0.0840869	ecto
Blanus cinereus	Lepidosauria	0.132464	ecto
Trogonophis wiegmanni	Lepidosauria	0.14009	ecto
Amphisbaena mertensii	Lepidosauria	0.099263	ecto
Psammodromus algirus	Lepidosauria	0.0710682	ecto
Gallotia galloti	Lepidosauria	0.0700369	ecto
Gallotia simonyi	Lepidosauria	0.0720288	ecto
Latastia longicaudata	Lepidosauria	0.0825223	ecto
Heliobolus lugubris	Lepidosauria	0.0847618	ecto
Heliobolus spekii	Lepidosauria	0.0705592	ecto
Meroles suborbitalis	Lepidosauria	0.173472	ecto
Meroles anchietae	Lepidosauria	0.213909	ecto
Nucras tessellata	Lepidosauria	0.100824	ecto
Pedioplanis lineoocellata	Lepidosauria	0.0742172	ecto
Pedioplanis namaquensis	Lepidosauria	0.0819204	ecto
Eremias brenchleyi	Lepidosauria	0.0700554	ecto
Eremias argus	Lepidosauria	0.0750832	ecto
Eremias przewalskii	Lepidosauria	0.73845	ecto
Eremias multiocellata	Lepidosauria	0.719915	ecto
Acanthodactylus erythrurus	Lepidosauria	0.0827427	ecto
Acanthodactylus pardalis	Lepidosauria	0.083225	ecto
Acanthodactylus scutellatus	Lepidosauria	0.0888588	ecto
Acanthodactylus boskianus	Lepidosauria	0.180249	ecto
Acanthodactylus schreiberi	Lepidosauria	0.232257	ecto
Podarcis melisellensis	Lepidosauria	0.0713781	ecto
Podarcis tiliguerta	Lepidosauria	0.0913118	ecto
Podarcis muralis	Lepidosauria	0.0785576	ecto
Podarcis siculus	Lepidosauria	0.0894443	ecto
Podarcis hispanicus	Lepidosauria	0.0750117	ecto
Podarcis milensis	Lepidosauria	0.10479	ecto
Teira dugesii	Lepidosauria	0.0747592	ecto
Lacerta viridis	Lepidosauria	0.0866911	ecto
Lacerta agilis	Lepidosauria	0.0758967	ecto
Archaeolacerta bedriagae	Lepidosauria	0.0704554	ecto
Zootoca vivipara	Lepidosauria	0.107151	ecto
Takydromus septentrionalis	Lepidosauria	0.0726163	ecto
Dalmatolacerta oxycephala	Lepidosauria	0.0753636	ecto
Iberolacerta monticola	Lepidosauria	0.0732015	ecto
Heloderma suspectum	Lepidosauria	0.0876781	ecto
Heloderma horridum	Lepidosauria	0.0700922	ecto
Xenosaurus grandis	Lepidosauria	0.134552	ecto
Xenosaurus platyceps	Lepidosauria	0.108485	ecto
Anniella pulchra	Lepidosauria	0.230741	ecto
Ophisaurus attenuatus	Lepidosauria	0.188725	ecto
Anguis fragilis	Lepidosauria	0.525871	ecto
Elgaria coerulea	Lepidosauria	0.0867364	ecto
Elgaria multicarinata	Lepidosauria	0.121435	ecto
Lanthanotus borneensis	Lepidosauria	0.146679	ecto
Varanus niloticus	Lepidosauria	0.148801	ecto
Varanus exanthematicus	Lepidosauria	0.0888965	ecto
Varanus griseus	Lepidosauria	0.0906403	ecto
Varanus indicus	Lepidosauria	0.146535	ecto
Varanus salvator	Lepidosauria	0.132581	ecto
Varanus bengalensis	Lepidosauria	0.0718777	ecto
Varanus komodoensis	Lepidosauria	0.119874	ecto
Varanus varius	Lepidosauria	0.0819826	ecto
Varanus mertensi	Lepidosauria	0.0872572	ecto
Varanus giganteus	Lepidosauria	0.0875848	ecto
Varanus rosenbergi	Lepidosauria	0.0777649	ecto
Varanus panoptes	Lepidosauria	0.0700497	ecto
Varanus gouldii	Lepidosauria	0.079645	ecto
Varanus tristis	Lepidosauria	0.105691	ecto
Varanus scalaris	Lepidosauria	0.165016	ecto
Varanus brevicauda	Lepidosauria	0.0826063	ecto
Varanus eremius	Lepidosauria	0.109451	ecto
Varanus caudolineatus	Lepidosauria	0.0732895	ecto
Varanus gilleni	Lepidosauria	0.0753544	ecto
Bradypodion pumilum	Lepidosauria	0.0835422	ecto
Chamaeleo namaquensis	Lepidosauria	0.0704305	ecto
Chamaeleo africanus	Lepidosauria	0.374844	ecto
Chamaeleo chamaeleon	Lepidosauria	0.139606	ecto
Chamaeleo calyptratus	Lepidosauria	0.180188	ecto
Chamaeleo dilepis	Lepidosauria	0.0700428	ecto
Trioceros jacksonii	Lepidosauria	0.0906357	ecto
Trioceros bitaeniatus	Lepidosauria	0.24347	ecto
Trioceros schubotzi	Lepidosauria	0.727825	ecto
Trioceros hoehnelii	Lepidosauria	0.11094	ecto
Trioceros ellioti	Lepidosauria	0.177088	ecto
Furcifer pardalis	Lepidosauria	0.0700372	ecto
Uromastyx ornata	Lepidosauria	0.0782061	ecto
Moloch horridus	Lepidosauria	0.0750712	ecto
Lophosaurus spinipes	Lepidosauria	0.975108	ecto
Ctenophorus nuchalis	Lepidosauria	0.117201	ecto
Ctenophorus caudicinctus	Lepidosauria	0.0870007	ecto
Ctenophorus isolepis	Lepidosauria	0.147671	ecto
Ctenophorus scutulatus	Lepidosauria	0.0717636	ecto
Ctenophorus maculatus	Lepidosauria	0.0714658	ecto
Gowidon longirostris	Lepidosauria	0.0836129	ecto
Chlamydosaurus kingii	Lepidosauria	0.0775542	ecto
Amphibolurus muricatus	Lepidosauria	0.0700405	ecto
Pogona barbata	Lepidosauria	0.0747314	ecto
Phrynocephalus interscapularis	Lepidosauria	0.0743976	ecto
Phrynocephalus mystaceus	Lepidosauria	0.0779315	ecto
Phrynocephalus helioscopus	Lepidosauria	0.0704349	ecto
Trapelus sanguinolentus	Lepidosauria	0.0703529	ecto
Agama hispida	Lepidosauria	0.0752798	ecto
Agama agama	Lepidosauria	0.0708688	ecto
Draco volans	Lepidosauria	0.0701002	ecto
Calotes versicolor	Lepidosauria	0.108352	ecto
Leiocephalus schreibersii	Lepidosauria	0.0758784	ecto
Dipsosaurus dorsalis	Lepidosauria	0.132082	ecto
Iguana iguana	Lepidosauria	0.0702833	ecto
Sauromalus ater	Lepidosauria	0.0885416	ecto
Cyclura nubila	Lepidosauria	0.126606	ecto
Amblyrhynchus cristatus	Lepidosauria	0.0700388	ecto
Conolophus pallidus	Lepidosauria	0.134537	ecto
Conolophus subcristatus	Lepidosauria	0.138396	ecto
Basiliscus vittatus	Lepidosauria	0.20364	ecto
Basiliscus basiliscus	Lepidosauria	0.479737	ecto
Basiliscus plumifrons	Lepidosauria	0.256152	ecto
Gambelia wislizenii	Lepidosauria	0.0706636	ecto
Gambelia sila	Lepidosauria	0.0715019	ecto
Crotaphytus collaris	Lepidosauria	0.0700423	ecto
Microlophus peruvianus	Lepidosauria	0.0722615	ecto
Microlophus quadrivittatus	Lepidosauria	0.168744	ecto
Microlophus atacamensis	Lepidosauria	0.165315	ecto
Microlophus albemarlensis	Lepidosauria	0.0700916	ecto
Uranoscodon superciliosus	Lepidosauria	0.147596	ecto
Uracentron flaviceps	Lepidosauria	0.0739346	ecto
Plica umbra	Lepidosauria	0.120495	ecto
Plica plica	Lepidosauria	0.0705621	ecto
Tropidurus spinulosus	Lepidosauria	0.0942231	ecto
Eurolophosaurus divaricatus	Lepidosauria	0.148063	ecto
Eurolophosaurus nanuzae	Lepidosauria	0.090198	ecto
Tropidurus hygomi	Lepidosauria	0.0853384	ecto
Tropidurus montanus	Lepidosauria	0.116659	ecto
Tropidurus psammonastes	Lepidosauria	0.285469	ecto
Tropidurus itambere	Lepidosauria	0.226546	ecto
Tropidurus insulanus	Lepidosauria	0.0703114	ecto
Tropidurus oreadicus	Lepidosauria	0.0704048	ecto
Tropidurus torquatus	Lepidosauria	0.0709193	ecto
Tropidurus hispidus	Lepidosauria	0.0709052	ecto
Oplurus cyclurus	Lepidosauria	0.187653	ecto
Oplurus cuvieri	Lepidosauria	0.0839056	ecto
Pristidactylus torquatus	Lepidosauria	0.145405	ecto
Phymaturus indistinctus	Lepidosauria	0.0879108	ecto
Phymaturus somuncurensis	Lepidosauria	0.0933031	ecto
Phymaturus palluma	Lepidosauria	0.0802732	ecto
Phymaturus antofagastensis	Lepidosauria	0.0819883	ecto
Liolaemus tenuis	Lepidosauria	0.0887913	ecto
Liolaemus lemniscatus	Lepidosauria	0.0710468	ecto
Liolaemus nitidus	Lepidosauria	0.0700869	ecto
Liolaemus monticola	Lepidosauria	0.0806879	ecto
Liolaemus fuscus	Lepidosauria	0.0704167	ecto
Liolaemus nigroviridis	Lepidosauria	0.0807219	ecto
Liolaemus platei	Lepidosauria	0.0863268	ecto
Liolaemus nigromaculatus	Lepidosauria	0.0709562	ecto
Liolaemus buergeri	Lepidosauria	0.106287	ecto
Liolaemus leopardinus	Lepidosauria	0.114512	ecto
Liolaemus elongatus	Lepidosauria	0.163123	ecto
Liolaemus petrophilus	Lepidosauria	0.0700458	ecto
Liolaemus austromendocinus	Lepidosauria	0.0756553	ecto
Liolaemus dicktracyi	Lepidosauria	0.168699	ecto
Liolaemus umbrifer	Lepidosauria	0.152049	ecto
Liolaemus bellii	Lepidosauria	0.072453	ecto
Liolaemus schroederi	Lepidosauria	0.0755008	ecto
Liolaemus chiliensis	Lepidosauria	0.074115	ecto
Liolaemus pictus	Lepidosauria	0.0775316	ecto
Liolaemus bibronii	Lepidosauria	0.231447	ecto
Liolaemus bitaeniatus	Lepidosauria	0.0968336	ecto
Liolaemus chaltin	Lepidosauria	0.102225	ecto
Liolaemus puna	Lepidosauria	0.0827052	ecto
Liolaemus ramirezae	Lepidosauria	0.299285	ecto
Liolaemus robertmertensi	Lepidosauria	0.102099	ecto
Liolaemus gracilis	Lepidosauria	0.527479	ecto
Liolaemus magellanicus	Lepidosauria	0.319413	ecto
Liolaemus kingii	Lepidosauria	0.0805844	ecto
Liolaemus huacahuasicus	Lepidosauria	0.10786	ecto
Liolaemus dorbignyi	Lepidosauria	0.260526	ecto
Liolaemus multicolor	Lepidosauria	0.217417	ecto
Liolaemus ruibali	Lepidosauria	0.25247	ecto
Liolaemus fabiani	Lepidosauria	0.101681	ecto
Liolaemus pseudoanomalus	Lepidosauria	0.0733683	ecto
Liolaemus occipitalis	Lepidosauria	0.100308	ecto
Liolaemus lutzae	Lepidosauria	0.0779798	ecto
Liolaemus scapularis	Lepidosauria	0.118568	ecto
Liolaemus rothi	Lepidosauria	0.0964134	ecto
Liolaemus boulengeri	Lepidosauria	0.0700636	ecto
Liolaemus cuyanus	Lepidosauria	0.188589	ecto
Liolaemus melanops	Lepidosauria	0.197105	ecto
Liolaemus canqueli	Lepidosauria	0.0731162	ecto
Liolaemus xanthoviridis	Lepidosauria	0.0755069	ecto
Liolaemus fitzingerii	Lepidosauria	0.0810881	ecto
Liolaemus uspallatensis	Lepidosauria	0.0885814	ecto
Liolaemus olongasta	Lepidosauria	0.329609	ecto
Liolaemus grosseorum	Lepidosauria	0.128594	ecto
Liolaemus darwinii	Lepidosauria	0.0882192	ecto
Liolaemus laurenti	Lepidosauria	0.0825918	ecto
Liolaemus abaucan	Lepidosauria	0.0767005	ecto
Liolaemus koslowskyi	Lepidosauria	0.0905759	ecto
Liolaemus quilmes	Lepidosauria	0.0759425	ecto
Liolaemus albiceps	Lepidosauria	0.482006	ecto
Liolaemus irregularis	Lepidosauria	0.487213	ecto
Liolaemus ornatus	Lepidosauria	0.295703	ecto
Uma exsul	Lepidosauria	0.070148	ecto
Uma paraphygas	Lepidosauria	0.0704455	ecto
Uma scoparia	Lepidosauria	0.0782814	ecto
Uma notata	Lepidosauria	0.30239	ecto
Uma inornata	Lepidosauria	0.294006	ecto
Cophosaurus texanus	Lepidosauria	0.0707803	ecto
Callisaurus draconoides	Lepidosauria	0.123993	ecto
Holbrookia propinqua	Lepidosauria	0.126298	ecto
Holbrookia maculata	Lepidosauria	0.0829614	ecto
Phrynosoma cornutum	Lepidosauria	0.0967292	ecto
Phrynosoma solare	Lepidosauria	0.071545	ecto
Phrynosoma mcallii	Lepidosauria	0.118405	ecto
Phrynosoma platyrhinos	Lepidosauria	0.0804621	ecto
Phrynosoma coronatum	Lepidosauria	0.0700401	ecto
Phrynosoma blainvillii	Lepidosauria	0.0708974	ecto
Phrynosoma modestum	Lepidosauria	0.0858681	ecto
Phrynosoma douglasii	Lepidosauria	0.0797498	ecto
Urosaurus nigricaudus	Lepidosauria	0.0702285	ecto
Urosaurus graciosus	Lepidosauria	0.106012	ecto
Urosaurus ornatus	Lepidosauria	0.0708545	ecto
Urosaurus auriculatus	Lepidosauria	0.070037	ecto
Urosaurus clarionensis	Lepidosauria	0.0709999	ecto
Petrosaurus mearnsi	Lepidosauria	0.0739764	ecto
Petrosaurus thalassinus	Lepidosauria	0.0719561	ecto
Uta palmeri	Lepidosauria	0.155472	ecto
Uta stansburiana	Lepidosauria	0.100155	ecto
Sceloporus variabilis	Lepidosauria	0.0702229	ecto
Sceloporus grandaevus	Lepidosauria	0.0713827	ecto
Sceloporus siniferus	Lepidosauria	0.0845807	ecto
Sceloporus squamosus	Lepidosauria	0.0713812	ecto
Sceloporus merriami	Lepidosauria	0.0708383	ecto
Sceloporus ochoterenae	Lepidosauria	0.0734864	ecto
Sceloporus gadoviae	Lepidosauria	0.0766485	ecto
Sceloporus graciosus	Lepidosauria	0.129629	ecto
Sceloporus magister	Lepidosauria	0.0941226	ecto
Sceloporus orcutti	Lepidosauria	0.0820882	ecto
Sceloporus olivaceus	Lepidosauria	0.0732326	ecto
Sceloporus occidentalis	Lepidosauria	0.0707671	ecto
Sceloporus virgatus	Lepidosauria	0.0736529	ecto
Sceloporus undulatus	Lepidosauria	0.0843378	ecto
Sceloporus consobrinus	Lepidosauria	0.0705456	ecto
Sceloporus woodi	Lepidosauria	0.0787442	ecto
Sceloporus horridus	Lepidosauria	0.255818	ecto
Sceloporus malachiticus	Lepidosauria	0.204714	ecto
Sceloporus grammicus	Lepidosauria	0.0740901	ecto
Sceloporus palaciosi	Lepidosauria	0.137489	ecto
Sceloporus bicanthalis	Lepidosauria	0.188244	ecto
Sceloporus aeneus	Lepidosauria	0.121026	ecto
Sceloporus scalaris	Lepidosauria	0.117075	ecto
Sceloporus jarrovii	Lepidosauria	0.070538	ecto
Sceloporus torquatus	Lepidosauria	0.0708929	ecto
Sceloporus mucronatus	Lepidosauria	0.165295	ecto
Sceloporus poinsettii	Lepidosauria	0.0947251	ecto
Sceloporus serrifer	Lepidosauria	0.152154	ecto
Sceloporus cyanogenys	Lepidosauria	0.18182	ecto
Polychrus acutirostris	Lepidosauria	0.0786558	ecto
Anolis bonairensis	Lepidosauria	0.0829033	ecto
Anolis punctatus	Lepidosauria	0.0729636	ecto
Anolis transversalis	Lepidosauria	0.123875	ecto
Anolis frenatus	Lepidosauria	0.075348	ecto
Anolis equestris	Lepidosauria	0.0709517	ecto
Anolis occultus	Lepidosauria	0.070635	ecto
Anolis bahorucoensis	Lepidosauria	0.159706	ecto
Anolis lucius	Lepidosauria	0.0703663	ecto
Anolis barbouri	Lepidosauria	0.169554	ecto
Anolis olssoni	Lepidosauria	0.0742014	ecto
Anolis semilineatus	Lepidosauria	0.0706978	ecto
Anolis longitibialis	Lepidosauria	0.0787193	ecto
Anolis shrevei	Lepidosauria	0.0918615	ecto
Anolis cybotes	Lepidosauria	0.0711782	ecto
Anolis carolinensis	Lepidosauria	0.104017	ecto
Anolis longiceps	Lepidosauria	0.0736698	ecto
Anolis allisoni	Lepidosauria	0.0751962	ecto
Anolis gingivinus	Lepidosauria	0.0730988	ecto
Anolis oculatus	Lepidosauria	0.146667	ecto
Anolis marmoratus	Lepidosauria	0.0746355	ecto
Anolis distichus	Lepidosauria	0.0778298	ecto
Anolis gundlachi	Lepidosauria	0.3418	ecto
Anolis monensis	Lepidosauria	0.0961714	ecto
Anolis cooki	Lepidosauria	0.0914802	ecto
Anolis cristatellus	Lepidosauria	0.0901469	ecto
Anolis barbatus	Lepidosauria	0.0926907	ecto
Anolis allogus	Lepidosauria	0.0944765	ecto
Anolis homolechis	Lepidosauria	0.070209	ecto
Anolis sagrei	Lepidosauria	0.0700828	ecto
Anolis lineatopus	Lepidosauria	0.118825	ecto
Anolis grahami	Lepidosauria	0.0783818	ecto
Anolis auratus	Lepidosauria	0.0872531	ecto
Anolis chrysolepis	Lepidosauria	0.132275	ecto
Anolis uniformis	Lepidosauria	0.0945109	ecto
Anolis fuscoauratus	Lepidosauria	0.0791247	ecto
Anolis polylepis	Lepidosauria	0.111986	ecto
Anolis capito	Lepidosauria	0.0744778	ecto
Anolis lemurinus	Lepidosauria	0.0975162	ecto
Anolis limifrons	Lepidosauria	0.0975162	ecto
Anolis tropidogaster	Lepidosauria	0.0864904	ecto
Anolis trachyderma	Lepidosauria	0.0791749	ecto
Charina bottae	Lepidosauria	0.425971	ecto
Agkistrodon contortrix	Lepidosauria	0.071756	ecto
Agkistrodon piscivorus	Lepidosauria	0.0969219	ecto
Crotalus pricei	Lepidosauria	0.445232	ecto
Crotalus cerastes	Lepidosauria	0.102037	ecto
Crotalus horridus	Lepidosauria	0.142557	ecto
Crotalus atrox	Lepidosauria	0.11201	ecto
Crotalus scutulatus	Lepidosauria	0.0935483	ecto
Crotalus viridis	Lepidosauria	0.0878212	ecto
Crotalus mitchellii	Lepidosauria	0.0809903	ecto
Masticophis flagellum	Lepidosauria	0.0880389	ecto
Coluber constrictor	Lepidosauria	0.0948188	ecto
Opheodrys vernalis	Lepidosauria	0.152062	ecto
Sonora occipitalis	Lepidosauria	0.102133	ecto
Phyllorhynchus decurtatus	Lepidosauria	0.087983	ecto
Pituophis catenifer	Lepidosauria	0.0947372	ecto
Pantherophis obsoletus	Lepidosauria	0.0704766	ecto
Rhinocheilus lecontei	Lepidosauria	0.125907	ecto
Arizona elegans	Lepidosauria	0.0701505	ecto
Lampropeltis zonata	Lepidosauria	0.0749477	ecto
Lampropeltis elapsoides	Lepidosauria	0.108978	ecto
Lampropeltis getula	Lepidosauria	0.0714206	ecto
Tropidoclonion lineatum	Lepidosauria	0.179692	ecto
Nerodia rhombifer	Lepidosauria	0.0737966	ecto
Nerodia erythrogaster	Lepidosauria	0.200747	ecto
Nerodia sipedon	Lepidosauria	0.273076	ecto
Thamnophis sirtalis	Lepidosauria	0.0879729	ecto
Thamnophis saurita	Lepidosauria	0.0735433	ecto
Thamnophis ordinoides	Lepidosauria	0.289689	ecto
Thamnophis elegans	Lepidosauria	0.0863818	ecto
Thamnophis butleri	Lepidosauria	0.070306	ecto
Contia tenuis	Lepidosauria	0.533449	ecto
Carphophis amoenus	Lepidosauria	0.110989	ecto
Diadophis punctatus	Lepidosauria	0.0733546	ecto
Hypsiglena torquata	Lepidosauria	0.0709975	ecto
Chelodina longicollis	Testudines	0.141169	ecto
Chelydra serpentina	Testudines	0.0764982	ecto
Macrochelys temminckii	Testudines	0.312942	ecto
Platysternon megacephalum	Testudines	0.187148	ecto
Testudo kleinmanni	Testudines	0.076665	ecto
Chelonoidis carbonarius	Testudines	0.149706	ecto
Kinixys spekii	Testudines	0.183221	ecto
Stigmochelys pardalis	Testudines	0.0991888	ecto
Gopherus polyphemus	Testudines	0.199342	ecto
Gopherus flavomarginatus	Testudines	0.207969	ecto
Gopherus agassizii	Testudines	0.0953067	ecto
Gopherus berlandieri	Testudines	0.0785397	ecto
Cuora flavomarginata	Testudines	0.274674	ecto
Actinemys marmorata	Testudines	0.094046	ecto
Glyptemys muhlenbergii	Testudines	0.0721665	ecto
Glyptemys insculpta	Testudines	0.162555	ecto
Terrapene ornata	Testudines	0.0704821	ecto
Pseudemys concinna	Testudines	0.408305	ecto
Chrysemys picta	Testudines	0.171565	ecto
Graptemys geographica	Testudines	0.0914045	ecto
Trachemys scripta	Testudines	0.143301	ecto
Deirochelys reticularia	Testudines	0.115457	ecto
Chelonia mydas	Testudines	0.0704606	ecto
Lepidochelys olivacea	Testudines	0.0701481	ecto
Caretta caretta	Testudines	0.109018	ecto
Eretmochelys imbricata	Testudines	0.190198	ecto
Dermochelys coriacea	Testudines	0.0739755	ecto
Sternotherus odoratus	Testudines	0.188538	ecto
Dermatemys mawii	Testudines	0.0700699	ecto
Carettochelys insculpta	Testudines	0.0923493	ecto
Dromaius novaehollandiae	Aves	0.0710761	endo
Apteryx australis	Aves	0.0728145	endo
Struthio camelus	Aves	0.0700513	endo
Nothura maculosa	Aves	0.07141	endo
Colinus virginianus	Aves	0.091419	endo
Callipepla gambelii	Aves	0.0700379	endo
Callipepla californica	Aves	0.0700379	endo
Oreortyx pictus	Aves	0.08296	endo
Gallus gallus	Aves	0.070905	endo
Phasianus colchicus	Aves	0.0724237	endo
Lagopus muta	Aves	0.0819302	endo
Lagopus lagopus	Aves	0.0745341	endo
Lagopus leucura	Aves	0.071493	endo
Falcipennis canadensis	Aves	0.0732301	endo
Meleagris gallopavo	Aves	0.0807036	endo
Numida meleagris	Aves	0.0956651	endo
Penelope purpurascens	Aves	0.0741696	endo
Crax rubra	Aves	0.0701269	endo
Branta bernicla	Aves	0.0756709	endo
Branta canadensis	Aves	0.0765295	endo
Anser caerulescens	Aves	0.108453	endo
Anser anser	Aves	0.0984927	endo
Cygnus buccinator	Aves	0.0768927	endo
Spatula clypeata	Aves	0.107813	endo
Spatula cyanoptera	Aves	0.411612	endo
Spatula discors	Aves	0.414726	endo
Mareca strepera	Aves	0.0863687	endo
Mareca americana	Aves	0.0834637	endo
Mareca penelope	Aves	0.0824642	endo
Anas platyrhynchos	Aves	0.0946742	endo
Anas laysanensis	Aves	0.093128	endo
Anas acuta	Aves	0.0907768	endo
Aythya affinis	Aves	0.216219	endo
Aythya americana	Aves	0.238612	endo
Bucephala clangula	Aves	0.0706194	endo
Mergus serrator	Aves	0.0700397	endo
Lophodytes cucullatus	Aves	0.0750748	endo
Cairina moschata	Aves	0.0742383	endo
Oxyura jamaicensis	Aves	0.075343	endo
Coccyzus erythropthalmus	Aves	0.100018	endo
Coccyzus americanus	Aves	0.0715547	endo
Rallus limicola	Aves	0.0705768	endo
Fulica americana	Aves	0.0705768	endo
Aramus guarauna	Aves	0.0700738	endo
Antigone canadensis	Aves	0.0715084	endo
Anthropoides paradiseus	Aves	0.0700437	endo
Gavia pacifica	Aves	0.0735096	endo
Phoebastria immutabilis	Aves	0.073425	endo
Phoebastria nigripes	Aves	0.0752938	endo
Diomedea exulans	Aves	0.0701888	endo
Procellaria aequinoctialis	Aves	0.0754394	endo
Ardenna tenuirostris	Aves	0.0969034	endo
Ardenna pacifica	Aves	0.0943959	endo
Puffinus nativitatis	Aves	0.0838694	endo
Bulweria bulwerii	Aves	0.0895521	endo
Pterodroma hypoleuca	Aves	0.0802962	endo
Pachyptila turtur	Aves	0.0718721	endo
Macronectes giganteus	Aves	0.164608	endo
Daption capense	Aves	0.118203	endo
Pagodroma nivea	Aves	0.070562	endo
Pygoscelis adeliae	Aves	0.0711589	endo
Pygoscelis papua	Aves	0.0836647	endo
Eudyptula minor	Aves	0.0705987	endo
Megadyptes antipodes	Aves	0.0864997	endo
Leptoptilos javanicus	Aves	0.0711481	endo
Jabiru mycteria	Aves	0.0703196	endo
Eudocimus albus	Aves	0.0700641	endo
Botaurus lentiginosus	Aves	0.0702509	endo
Egretta tricolor	Aves	0.0750855	endo
Egretta thula	Aves	0.0715955	endo
Nycticorax nycticorax	Aves	0.0723059	endo
Butorides virescens	Aves	0.0731139	endo
Ardea herodias	Aves	0.070312	endo
Bubulcus ibis	Aves	0.0713478	endo
Pelecanus occidentalis	Aves	0.0831631	endo
Pelecanus erythrorhynchos	Aves	0.0763888	endo
Morus bassanus	Aves	0.0752174	endo
Sula dactylatra	Aves	0.070097	endo
Anhinga anhinga	Aves	0.0706483	endo
Phalacrocorax carbo	Aves	0.0738364	endo
Phalacrocorax auritus	Aves	0.0709471	endo
Phalacrocorax pelagicus	Aves	0.0710524	endo
Phoenicopterus roseus	Aves	0.0726074	endo
Aechmophorus occidentalis	Aves	0.0830489	endo
Podiceps auritus	Aves	0.0702642	endo
Podiceps nigricollis	Aves	0.0702642	endo
Podilymbus podiceps	Aves	0.0713129	endo
Zenaida macroura	Aves	0.0751006	endo
Zenaida asiatica	Aves	0.0794387	endo
Columba livia	Aves	0.0705668	endo
Patagioenas fasciata	Aves	0.0826823	endo
Columbina inca	Aves	0.0974437	endo
Columbina passerina	Aves	0.0721705	endo
Hydroprogne caspia	Aves	0.0701694	endo
Sterna forsteri	Aves	0.0732016	endo
Sterna vittata	Aves	0.0727514	endo
Thalasseus maximus	Aves	0.0716058	endo
Thalasseus sandvicensis	Aves	0.074281	endo
Onychoprion fuscatus	Aves	0.0748364	endo
Rynchops niger	Aves	0.07149	endo
Rissa tridactyla	Aves	0.0720095	endo
Chroicocephalus philadelphia	Aves	0.0719915	endo
Leucophaeus pipixcan	Aves	0.0729485	endo
Leucophaeus atricilla	Aves	0.0724117	endo
Larus canus	Aves	0.0909108	endo
Larus delawarensis	Aves	0.0700459	endo
Larus hyperboreus	Aves	0.177359	endo
Larus dominicanus	Aves	0.078148	endo
Larus glaucoides	Aves	0.195933	endo
Larus glaucescens	Aves	0.108678	endo
Larus californicus	Aves	0.072131	endo
Larus pacificus	Aves	0.0726817	endo
Anous stolidus	Aves	0.0720778	endo
Cepphus grylle	Aves	0.070502	endo
Alca torda	Aves	0.0793371	endo
Uria aalge	Aves	0.182877	endo
Uria lomvia	Aves	0.188955	endo
Synthliboramphus hypoleucus	Aves	0.088484	endo
Aethia pusilla	Aves	0.0722384	endo
Aethia cristatella	Aves	0.0797651	endo
Fratercula arctica	Aves	0.0754773	endo
Fratercula cirrhata	Aves	0.0820729	endo
Stercorarius maccormicki	Aves	0.0700372	endo
Stercorarius chilensis	Aves	0.0700372	endo
Stercorarius skua	Aves	0.0700456	endo
Phalaropus tricolor	Aves	0.0700366	endo
Phalaropus lobatus	Aves	0.0752237	endo
Actitis macularius	Aves	0.0782146	endo
Tringa flavipes	Aves	0.0707869	endo
Tringa semipalmata	Aves	0.0717893	endo
Tringa melanoleuca	Aves	0.0726953	endo
Tringa glareola	Aves	0.0709149	endo
Tringa totanus	Aves	0.0709149	endo
Tringa solitaria	Aves	0.0937107	endo
Gallinago gallinago	Aves	0.0822726	endo
Limnodromus griseus	Aves	0.0775391	endo
Calidris pugnax	Aves	0.0705485	endo
Calidris canutus	Aves	0.0716972	endo
Calidris ruficollis	Aves	0.070168	endo
Calidris alba	Aves	0.0726975	endo
Calidris alpina	Aves	0.0830957	endo
Calidris mauri	Aves	0.0723678	endo
Calidris bairdii	Aves	0.0782527	endo
Calidris melanotos	Aves	0.088796	endo
Calidris himantopus	Aves	0.15325	endo
Calidris minutilla	Aves	0.114758	endo
Calidris ferruginea	Aves	0.0713763	endo
Arenaria interpres	Aves	0.0704072	endo
Limosa lapponica	Aves	0.0760067	endo
Limosa fedoa	Aves	0.0973667	endo
Limosa haemastica	Aves	0.102896	endo
Limosa limosa	Aves	0.07401	endo
Numenius americanus	Aves	0.0957172	endo
Numenius arquata	Aves	0.0968972	endo
Numenius phaeopus	Aves	0.0703809	endo
Vanellus vanellus	Aves	0.09436	endo
Charadrius montanus	Aves	0.0716087	endo
Charadrius alexandrinus	Aves	0.0729144	endo
Charadrius wilsonia	Aves	0.0818148	endo
Charadrius vociferus	Aves	0.0761849	endo
Charadrius hiaticula	Aves	0.0932655	endo
Charadrius semipalmatus	Aves	0.122674	endo
Recurvirostra americana	Aves	0.0708592	endo
Himantopus mexicanus	Aves	0.0708592	endo
Pluvialis dominica	Aves	0.128954	endo
Pluvialis squatarola	Aves	0.120512	endo
Cathartes aura	Aves	0.0707471	endo
Accipiter striatus	Aves	0.0981477	endo
Circus cyaneus	Aves	0.0731456	endo
Buteo lagopus	Aves	0.076159	endo
Buteo swainsoni	Aves	0.076294	endo
Buteo jamaicensis	Aves	0.0712104	endo
Geranoaetus melanoleucus	Aves	0.0701031	endo
Haliaeetus leucocephalus	Aves	0.104395	endo
Milvus migrans	Aves	0.139288	endo
Gypaetus barbatus	Aves	0.0702061	endo
Phoeniculus purpureus	Aves	0.0702364	endo
Megaceryle alcyon	Aves	0.0741068	endo
Alcedo atthis	Aves	0.0924885	endo
Colaptes auratus	Aves	0.0768426	endo
Dryocopus pileatus	Aves	0.0703421	endo
Dryobates villosus	Aves	0.0776872	endo
Dryobates albolarvatus	Aves	0.0767515	endo
Dryobates arizonae	Aves	0.0769686	endo
Dryobates borealis	Aves	0.0720805	endo
Dryobates pubescens	Aves	0.0701134	endo
Dryobates nuttallii	Aves	0.0721037	endo
Dryobates scalaris	Aves	0.0732364	endo
Picoides arcticus	Aves	0.0720213	endo
Picoides tridactylus	Aves	0.0707426	endo
Sphyrapicus thyroideus	Aves	0.0752335	endo
Sphyrapicus ruber	Aves	0.0814702	endo
Sphyrapicus varius	Aves	0.0849159	endo
Melanerpes carolinus	Aves	0.0893795	endo
Melanerpes uropygialis	Aves	0.0746929	endo
Melanerpes lewis	Aves	0.0702786	endo
Melanerpes erythrocephalus	Aves	0.0727446	endo
Melanerpes formicivorus	Aves	0.0734363	endo
Tyto alba	Aves	0.0707237	endo
Athene cunicularia	Aves	0.0703519	endo
Megascops asio	Aves	0.0700391	endo
Psiloscops flammeolus	Aves	0.0722331	endo
Bubo virginianus	Aves	0.0701187	endo
Asio otus	Aves	0.0742716	endo
Asio flammeus	Aves	0.0792211	endo
Falco sparverius	Aves	0.0700408	endo
Falco peregrinus	Aves	0.0710706	endo
Agapornis pullarius	Aves	0.0700689	endo
Sayornis nigricans	Aves	0.070886	endo
Sayornis phoebe	Aves	0.0734542	endo
Contopus virens	Aves	0.0710238	endo
Contopus sordidulus	Aves	0.08137	endo
Contopus cooperi	Aves	0.0700422	endo
Empidonax virescens	Aves	0.0712364	endo
Empidonax difficilis	Aves	0.0701842	endo
Empidonax flaviventris	Aves	0.0701842	endo
Empidonax minimus	Aves	0.0700948	endo
Empidonax wrightii	Aves	0.0717721	endo
Empidonax hammondii	Aves	0.0752588	endo
Empidonax traillii	Aves	0.0716718	endo
Contopus pertinax	Aves	0.0821507	endo
Pyrocephalus rubinus	Aves	0.0701016	endo
Myiarchus tuberculifer	Aves	0.0740901	endo
Myiarchus cinerascens	Aves	0.0740901	endo
Tyrannus tyrannus	Aves	0.0708938	endo
Tyrannus vociferans	Aves	0.0700958	endo
Tyrannus verticalis	Aves	0.0761103	endo
Vireo olivaceus	Aves	0.0919721	endo
Vireo philadelphicus	Aves	0.0700818	endo
Vireo gilvus	Aves	0.0715487	endo
Vireo bellii	Aves	0.0703324	endo
Vireo griseus	Aves	0.0724171	endo
Vireo huttoni	Aves	0.0722802	endo
Vireo flavifrons	Aves	0.0725603	endo
Vireo solitarius	Aves	0.0700392	endo
Gymnorhinus cyanocephalus	Aves	0.0729751	endo
Aphelocoma californica	Aves	0.071562	endo
Cyanocitta cristata	Aves	0.0950813	endo
Cyanocitta stelleri	Aves	0.0776967	endo
Pica pica	Aves	0.0723878	endo
Pica nuttalli	Aves	0.0763958	endo
Corvus corax	Aves	0.297896	endo
Corvus cryptoleucus	Aves	0.286821	endo
Corvus brachyrhynchos	Aves	0.100753	endo
Nucifraga caryocatactes	Aves	0.0750189	endo
Nucifraga columbiana	Aves	0.0706825	endo
Perisoreus canadensis	Aves	0.072684	endo
Lanius collurio	Aves	0.0700912	endo
Lanius ludovicianus	Aves	0.0847105	endo
Lanius excubitor	Aves	0.0809478	endo
Baeolophus wollweberi	Aves	0.0719288	endo
Baeolophus bicolor	Aves	0.0800986	endo
Baeolophus inornatus	Aves	0.0703857	endo
Poecile cinctus	Aves	0.0746714	endo
Poecile atricapillus	Aves	0.0704824	endo
Poecile gambeli	Aves	0.0744903	endo
Poecile carolinensis	Aves	0.0733143	endo
Poecile sclateri	Aves	0.0700515	endo
Poecile palustris	Aves	0.0701247	endo
Cyanistes caeruleus	Aves	0.0818689	endo
Auriparus flaviceps	Aves	0.0703888	endo
Alauda arvensis	Aves	0.0882508	endo
Eremophila alpestris	Aves	0.10573	endo
Riparia riparia	Aves	0.0702091	endo
Tachycineta thalassina	Aves	0.0747551	endo
Tachycineta bicolor	Aves	0.0768915	endo
Progne subis	Aves	0.0705217	endo
Stelgidopteryx serripennis	Aves	0.0841796	endo
Hirundo rustica	Aves	0.0701926	endo
Petrochelidon pyrrhonota	Aves	0.070037	endo
Phylloscopus trochilus	Aves	0.0811581	endo
Phylloscopus collybita	Aves	0.0794094	endo
Phylloscopus sibilatrix	Aves	0.0704695	endo
Psaltriparus minimus	Aves	0.0743912	endo
Chamaea fasciata	Aves	0.0758414	endo
Sylvia borin	Aves	0.0710972	endo
Sylvia atricapilla	Aves	0.0710208	endo
Sylvia communis	Aves	0.073894	endo
Sylvia curruca	Aves	0.0710352	endo
Sylvia nisoria	Aves	0.0840064	endo
Acrocephalus schoenobaenus	Aves	0.0780233	endo
Acrocephalus scirpaceus	Aves	0.0715095	endo
Locustella naevia	Aves	0.0866382	endo
Regulus satrapa	Aves	0.072077	endo
Regulus regulus	Aves	0.112812	endo
Regulus calendula	Aves	0.10343	endo
Sturnus vulgaris	Aves	0.0705214	endo
Toxostoma curvirostre	Aves	0.0724986	endo
Toxostoma crissale	Aves	0.0743787	endo
Mimus polyglottos	Aves	0.0742859	endo
Oreoscoptes montanus	Aves	0.0742859	endo
Dumetella carolinensis	Aves	0.0739989	endo
Cinclus mexicanus	Aves	0.0856312	endo
Sialia currucoides	Aves	0.0749255	endo
Sialia mexicana	Aves	0.0934274	endo
Sialia sialis	Aves	0.0700822	endo
Myadestes townsendi	Aves	0.0760655	endo
Turdus philomelos	Aves	0.08201	endo
Turdus iliacus	Aves	0.111713	endo
Turdus migratorius	Aves	0.128892	endo
Hylocichla mustelina	Aves	0.074359	endo
Catharus fuscescens	Aves	0.0701203	endo
Catharus minimus	Aves	0.0701203	endo
Catharus guttatus	Aves	0.0700406	endo
Catharus ustulatus	Aves	0.0784603	endo
Ficedula hypoleuca	Aves	0.0728864	endo
Ficedula parva	Aves	0.070042	endo
Phoenicurus phoenicurus	Aves	0.0700472	endo
Oenanthe oenanthe	Aves	0.0721278	endo
Saxicola rubetra	Aves	0.0772902	endo
Luscinia svecica	Aves	0.0711798	endo
Erithacus rubecula	Aves	0.0728804	endo
Muscicapa striata	Aves	0.0702155	endo
Certhia familiaris	Aves	0.0707975	endo
Polioptila caerulea	Aves	0.0711093	endo
Polioptila plumbea	Aves	0.0711093	endo
Campylorhynchus brunneicapillus	Aves	0.0750175	endo
Thryomanes bewickii	Aves	0.0701074	endo
Thryothorus ludovicianus	Aves	0.0769864	endo
Troglodytes aedon	Aves	0.0703614	endo
Cistothorus palustris	Aves	0.0702029	endo
Troglodytes troglodytes	Aves	0.0723134	endo
Catherpes mexicanus	Aves	0.0730447	endo
Sitta pusilla	Aves	0.0700897	endo
Sitta canadensis	Aves	0.0750467	endo
Sitta carolinensis	Aves	0.073376	endo
Phainopepla nitens	Aves	0.0702118	endo
Bombycilla cedrorum	Aves	0.0747972	endo
Peucedramus taeniatus	Aves	0.0703678	endo
Prunella modularis	Aves	0.0701424	endo
Taeniopygia guttata	Aves	0.0778703	endo
Estrilda troglodytes	Aves	0.0930555	endo
Passer domesticus	Aves	0.0706748	endo
Anthus spragueii	Aves	0.0853257	endo
Anthus cervinus	Aves	0.0946559	endo
Anthus pratensis	Aves	0.0701404	endo
Anthus spinoletta	Aves	0.0742492	endo
Anthus rubescens	Aves	0.13548	endo
Anthus trivialis	Aves	0.0714553	endo
Motacilla alba	Aves	0.0700725	endo
Motacilla flava	Aves	0.0712224	endo
Fringilla coelebs	Aves	0.0729699	endo
Coccothraustes vespertinus	Aves	0.0859443	endo
Haemorhous mexicanus	Aves	0.071482	endo
Haemorhous purpureus	Aves	0.0706213	endo
Spinus tristis	Aves	0.0720937	endo
Spinus pinus	Aves	0.0700369	endo
Loxia leucoptera	Aves	0.0938315	endo
Loxia curvirostra	Aves	0.0852103	endo
Pinicola enucleator	Aves	0.0708143	endo
Passerina cyanea	Aves	0.0720038	endo
Passerina amoena	Aves	0.0706939	endo
Spiza americana	Aves	0.0705454	endo
Pheucticus melanocephalus	Aves	0.0700372	endo
Pheucticus ludovicianus	Aves	0.0733703	endo
Piranga rubra	Aves	0.0821026	endo
Piranga olivacea	Aves	0.0701507	endo
Piranga ludoviciana	Aves	0.0704574	endo
Piranga flava	Aves	0.0860796	endo
Cardinalis cardinalis	Aves	0.0731931	endo
Porphyrospiza caerulescens	Aves	0.0700458	endo
Xanthocephalus xanthocephalus	Aves	0.0735758	endo
Dolichonyx oryzivorus	Aves	0.0735209	endo
Sturnella neglecta	Aves	0.0701728	endo
Icterus galbula	Aves	0.0836634	endo
Icterus bullockii	Aves	0.0763737	endo
Icterus parisorum	Aves	0.0700375	endo
Icterus spurius	Aves	0.0720337	endo
Icterus cucullatus	Aves	0.0812135	endo
Agelaius tricolor	Aves	0.0720039	endo
Agelaius phoeniceus	Aves	0.0700623	endo
Molothrus ater	Aves	0.0700869	endo
Euphagus carolinus	Aves	0.109029	endo
Euphagus cyanocephalus	Aves	0.0891795	endo
Quiscalus major	Aves	0.0706455	endo
Quiscalus quiscula	Aves	0.0731234	endo
Helmitheros vermivorum	Aves	0.070088	endo
Geothlypis formosa	Aves	0.0700367	endo
Geothlypis tolmiei	Aves	0.0705909	endo
Geothlypis philadelphia	Aves	0.0705506	endo
Geothlypis trichas	Aves	0.0707412	endo
Vermivora chrysoptera	Aves	0.134624	endo
Setophaga pinus	Aves	0.132621	endo
Leiothlypis celata	Aves	0.0823637	endo
Leiothlypis virginiae	Aves	0.0836961	endo
Leiothlypis luciae	Aves	0.0878135	endo
Leiothlypis peregrina	Aves	0.0701399	endo
Mniotilta varia	Aves	0.0712014	endo
Parkesia motacilla	Aves	0.0770597	endo
Parkesia noveboracensis	Aves	0.070039	endo
Cardellina canadensis	Aves	0.0701085	endo
Cardellina pusilla	Aves	0.071047	endo
Setophaga citrina	Aves	0.0825194	endo
Setophaga tigrina	Aves	0.0719503	endo
Setophaga fusca	Aves	0.0708151	endo
Setophaga castanea	Aves	0.0781273	endo
Setophaga striata	Aves	0.0788274	endo
Setophaga petechia	Aves	0.0736104	endo
Setophaga cerulea	Aves	0.075646	endo
Setophaga ruticilla	Aves	0.0882874	endo
Setophaga discolor	Aves	0.070138	endo
Setophaga graciae	Aves	0.071021	endo
Setophaga nigrescens	Aves	0.0710864	endo
Setophaga virens	Aves	0.070171	endo
Setophaga palmarum	Aves	0.0714504	endo
Setophaga coronata	Aves	0.0705668	endo
Setophaga dominica	Aves	0.0700498	endo
Setophaga caerulescens	Aves	0.0702567	endo
Setophaga magnolia	Aves	0.0708953	endo
Seiurus aurocapilla	Aves	0.0712652	endo
Icteria virens	Aves	0.0715264	endo
Emberiza citrinella	Aves	0.0949381	endo
Calamospiza melanocorys	Aves	0.0702206	endo
Peucaea aestivalis	Aves	0.0709839	endo
Ammodramus savannarum	Aves	0.0728488	endo
Amphispiza bilineata	Aves	0.0735565	endo
Spizella pusilla	Aves	0.071858	endo
Spizella breweri	Aves	0.0744406	endo
Spizella passerina	Aves	0.0717787	endo
Spizella pallida	Aves	0.0704151	endo
Spizelloides arborea	Aves	0.0706889	endo
Passerella iliaca	Aves	0.0746155	endo
Junco hyemalis	Aves	0.0717348	endo
Junco phaeonotus	Aves	0.071393	endo
Zonotrichia querula	Aves	0.0952255	endo
Zonotrichia albicollis	Aves	0.110628	endo
Zonotrichia leucophrys	Aves	0.07004	endo
Zonotrichia atricapilla	Aves	0.07004	endo
Artemisiospiza belli	Aves	0.0771669	endo
Passerculus sandwichensis	Aves	0.0764494	endo
Melospiza melodia	Aves	0.076441	endo
Melospiza georgiana	Aves	0.0922396	endo
Melospiza lincolnii	Aves	0.08824	endo
Centronyx henslowii	Aves	0.100148	endo
Pipilo erythrophthalmus	Aves	0.0954046	endo
Pipilo maculatus	Aves	0.0906646	endo
Melozone fusca	Aves	0.0737851	endo
Melozone crissalis	Aves	0.120665	endo
Melozone aberti	Aves	0.132427	endo
Aimophila ruficeps	Aves	0.080874	endo
Plectrophenax nivalis	Aves	0.0985157	endo
Calcarius lapponicus	Aves	0.0769932	endo
Florisuga fusca	Aves	0.0907494	endo
Archilochus colubris	Aves	0.0817142	endo
Archilochus alexandri	Aves	0.0820348	endo
Calypte anna	Aves	0.305613	endo
Selasphorus rufus	Aves	0.0709625	endo
Selasphorus platycercus	Aves	0.0830388	endo
Lampornis clemenciae	Aves	0.104417	endo
Thalurania furcata	Aves	0.0701326	endo
Eupetomena macroura	Aves	0.19268	endo
Aphantochroa cirrochloris	Aves	0.373877	endo
Hylocharis cyanus	Aves	0.118371	endo
Amazilia versicolor	Aves	0.155043	endo
Chrysuronia oenone	Aves	0.208537	endo
Cynanthus latirostris	Aves	0.134803	endo
Chlorestes notata	Aves	0.127425	endo
Urosticte benjamini	Aves	0.0700478	endo
Oreotrochilus estella	Aves	0.0774835	endo
Colibri serrirostris	Aves	0.0921627	endo
Polytmus guainumbi	Aves	0.0702629	endo
Chaetura pelagica	Aves	0.0868327	endo
Aerodramus vanikorensis	Aves	0.0701686	endo
Collocalia esculenta	Aves	0.0773413	endo
Aeronautes saxatalis	Aves	0.073499	endo
Podargus papuensis	Aves	0.0700369	endo
Podargus strigoides	Aves	0.0720039	endo
Eurostopodus mystacalis	Aves	0.070133	endo
Antrostomus vociferus	Aves	0.133906	endo
Phalaenoptilus nuttallii	Aves	0.111369	endo
Caprimulgus europaeus	Aves	0.0817877	endo
Caprimulgus macrurus	Aves	0.0719221	endo
Chordeiles minor	Aves	0.0700709	endo
Chordeiles acutipennis	Aves	0.0834662	endo
Alligator mississippiensis	Crocodylia	0.0703755	ecto
Paleosuchus palpebrosus	Crocodylia	0.382223	ecto
Caiman yacare	Crocodylia	0.170622	ecto
Caiman crocodilus	Crocodylia	0.154226	ecto
Caiman latirostris	Crocodylia	0.0716295	ecto
Crocodylus siamensis	Crocodylia	0.0750297	ecto
Crocodylus palustris	Crocodylia	0.0750297	ecto
Crocodylus porosus	Crocodylia	0.0915629	ecto
Crocodylus acutus	Crocodylia	0.182322	ecto
Crocodylus niloticus	Crocodylia	0.13717	ecto
Gavialis gangeticus	Crocodylia	0.13914	ecto
Ornithorhynchus anatinus	Mammalia	0.0748075	endo
Tachyglossus aculeatus	Mammalia	0.0732434	endo
Zaglossus bruijni	Mammalia	0.0714756	endo
Caluromys derbianus	Mammalia	0.0701905	endo
Marmosa robinsoni	Mammalia	0.0707535	endo
Monodelphis brevicaudata	Mammalia	0.0702143	endo
Monodelphis domestica	Mammalia	0.0882799	endo
Metachirus nudicaudatus	Mammalia	0.0705726	endo
Chironectes minimus	Mammalia	0.0716097	endo
Lutreolina crassicaudata	Mammalia	0.0709227	endo
Philander opossum	Mammalia	0.0718715	endo
Didelphis virginiana	Mammalia	0.0703291	endo
Didelphis marsupialis	Mammalia	0.0703291	endo
Gracilinanus microtarsus	Mammalia	0.0704077	endo
Caenolestes fuliginosus	Mammalia	0.0700536	endo
Macrotis lagotis	Mammalia	0.0704445	endo
Perameles gunnii	Mammalia	0.075252	endo
Perameles nasuta	Mammalia	0.0800439	endo
Isoodon macrourus	Mammalia	0.111367	endo
Isoodon auratus	Mammalia	0.0708308	endo
Isoodon obesulus	Mammalia	0.0701202	endo
Echymipera kalubu	Mammalia	0.0706143	endo
Echymipera rufescens	Mammalia	0.070107	endo
Notoryctes caurinus	Mammalia	0.110869	endo
Myrmecobius fasciatus	Mammalia	0.108127	endo
Planigale maculata	Mammalia	0.0728335	endo
Planigale tenuirostris	Mammalia	0.0757792	endo
Planigale gilesi	Mammalia	0.072577	endo
Antechinomys laniger	Mammalia	0.0723726	endo
Ningaui yvonneae	Mammalia	0.0789205	endo
Sminthopsis crassicaudata	Mammalia	0.0754415	endo
Sminthopsis macroura	Mammalia	0.0808985	endo
Sminthopsis murina	Mammalia	0.0728885	endo
Phascogale tapoatafa	Mammalia	0.0993857	endo
Antechinus swainsonii	Mammalia	0.073643	endo
Antechinus stuartii	Mammalia	0.070534	endo
Antechinus flavipes	Mammalia	0.0717765	endo
Dasyuroides byrnei	Mammalia	0.0978709	endo
Dasycercus cristicauda	Mammalia	0.104311	endo
Pseudantechinus macdonnellensis	Mammalia	0.123209	endo
Sarcophilus harrisii	Mammalia	0.0731987	endo
Dasyurus hallucatus	Mammalia	0.0744325	endo
Dasyurus maculatus	Mammalia	0.0810385	endo
Dasyurus viverrinus	Mammalia	0.0763665	endo
Dasyurus geoffroii	Mammalia	0.0732555	endo
Phascolarctos cinereus	Mammalia	0.0703	endo
Lasiorhinus latifrons	Mammalia	0.0707807	endo
Burramys parvus	Mammalia	0.0727374	endo
Cercartetus concinnus	Mammalia	0.0727482	endo
Cercartetus nanus	Mammalia	0.102415	endo
Cercartetus lepidus	Mammalia	0.114991	endo
Trichosurus caninus	Mammalia	0.0823907	endo
Trichosurus vulpecula	Mammalia	0.0769082	endo
Spilocuscus maculatus	Mammalia	0.0797154	endo
Tarsipes rostratus	Mammalia	0.0775246	endo
Acrobates pygmaeus	Mammalia	0.080042	endo
Petaurus breviceps	Mammalia	0.0703943	endo
Petaurus norfolcensis	Mammalia	0.0700481	endo
Petauroides volans	Mammalia	0.0770249	endo
Pseudocheirus peregrinus	Mammalia	0.0839813	endo
Aepyprymnus rufescens	Mammalia	0.0701929	endo
Potorous tridactylus	Mammalia	0.0719522	endo
Bettongia gaimardi	Mammalia	0.101318	endo
Bettongia penicillata	Mammalia	0.104063	endo
Dendrolagus matschiei	Mammalia	0.0716381	endo
Lagorchestes conspicillatus	Mammalia	0.0791684	endo
Setonix brachyurus	Mammalia	0.082248	endo
Wallabia bicolor	Mammalia	0.186652	endo
Macropus fuliginosus	Mammalia	0.103287	endo
Macropus giganteus	Mammalia	0.103658	endo
Osphranter robustus	Mammalia	0.0704788	endo
Osphranter rufus	Mammalia	0.0734418	endo
Notamacropus dorsalis	Mammalia	0.0731907	endo
Notamacropus agilis	Mammalia	0.0896025	endo
Notamacropus eugenii	Mammalia	0.0792882	endo
Notamacropus parryi	Mammalia	0.0740219	endo
Notamacropus rufogriseus	Mammalia	0.0815361	endo
Elephas maximus	Mammalia	0.0702783	endo
Loxodonta africana	Mammalia	0.0701267	endo
Procavia capensis	Mammalia	0.0717572	endo
Heterohyrax brucei	Mammalia	0.0700488	endo
Orycteropus afer	Mammalia	0.0747021	endo
Petrodromus tetradactylus	Mammalia	0.0703193	endo
Macroscelides proboscideus	Mammalia	0.0996076	endo
Petrosaltator rozeti	Mammalia	0.0700799	endo
Elephantulus edwardii	Mammalia	0.0765128	endo
Elephantulus myurus	Mammalia	0.072391	endo
Elephantulus brachyrhynchus	Mammalia	0.0720533	endo
Elephantulus intufi	Mammalia	0.0700583	endo
Elephantulus rufescens	Mammalia	0.070531	endo
Chrysochloris asiatica	Mammalia	0.0728358	endo
Geogale aurita	Mammalia	0.0824698	endo
Tenrec ecaudatus	Mammalia	0.07404	endo
Setifer setosus	Mammalia	0.0903687	endo
Microgale drouhardi	Mammalia	0.0720428	endo
Microgale cowani	Mammalia	0.0720428	endo
Nesogale dobsoni	Mammalia	0.0930844	endo
Nesogale talazaci	Mammalia	0.0803457	endo
Cyclopes didactylus	Mammalia	0.078207	endo
Myrmecophaga tridactyla	Mammalia	0.089084	endo
Tamandua tetradactyla	Mammalia	0.0703877	endo
Tamandua mexicana	Mammalia	0.108442	endo
Choloepus hoffmanni	Mammalia	0.0708899	endo
Bradypus tridactylus	Mammalia	0.228461	endo
Bradypus variegatus	Mammalia	0.219708	endo
Dasypus novemcinctus	Mammalia	0.0724887	endo
Euphractus sexcinctus	Mammalia	0.0847134	endo
Zaedyus pichiy	Mammalia	0.0757154	endo
Chaetophractus nationi	Mammalia	0.0759155	endo
Chaetophractus vellerosus	Mammalia	0.0864116	endo
Chaetophractus villosus	Mammalia	0.0829656	endo
Priodontes maximus	Mammalia	0.0766472	endo
Tolypeutes matacus	Mammalia	0.0834783	endo
Cabassous centralis	Mammalia	0.0719648	endo
Condylura cristata	Mammalia	0.0733292	endo
Neurotrichus gibbsii	Mammalia	0.0857365	endo
Scalopus aquaticus	Mammalia	0.0765633	endo
Echinosorex gymnura	Mammalia	0.0708127	endo
Hylomys suillus	Mammalia	0.0725758	endo
Hemiechinus auritus	Mammalia	0.0783511	endo
Paraechinus aethiopicus	Mammalia	0.0716539	endo
Erinaceus concolor	Mammalia	0.0763034	endo
Erinaceus europaeus	Mammalia	0.0930862	endo
Atelerix albiventris	Mammalia	0.0701095	endo
Notiosorex crawfordi	Mammalia	0.0718403	endo
Neomys fodiens	Mammalia	0.0702655	endo
Blarina brevicauda	Mammalia	0.0957307	endo
Blarina carolinensis	Mammalia	0.078536	endo
Cryptotis parva	Mammalia	0.070037	endo
Sorex cinereus	Mammalia	0.075477	endo
Sorex vagrans	Mammalia	0.0700501	endo
Sorex palustris	Mammalia	0.110807	endo
Sorex alpinus	Mammalia	0.079056	endo
Sorex minutus	Mammalia	0.0798853	endo
Sorex coronatus	Mammalia	0.070112	endo
Suncus etruscus	Mammalia	0.0972126	endo
Suncus murinus	Mammalia	0.115066	endo
Crocidura crossei	Mammalia	0.101871	endo
Crocidura poensis	Mammalia	0.0895867	endo
Crocidura olivieri	Mammalia	0.0700482	endo
Crocidura russula	Mammalia	0.07959	endo
Crocidura hildegardeae	Mammalia	0.0750346	endo
Crocidura viaria	Mammalia	0.0770906	endo
Crocidura suaveolens	Mammalia	0.0700402	endo
Crocidura luna	Mammalia	0.0728588	endo
Manis javanica	Mammalia	0.102087	endo
Manis crassicaudata	Mammalia	0.0739163	endo
Manis pentadactyla	Mammalia	0.0739163	endo
Phataginus tetradactyla	Mammalia	0.074928	endo
Phataginus tricuspis	Mammalia	0.0851748	endo
Proteles cristata	Mammalia	0.0729142	endo
Acinonyx jubatus	Mammalia	0.0914518	endo
Herpailurus yagouaroundi	Mammalia	0.0795125	endo
Puma concolor	Mammalia	0.0705812	endo
Leptailurus serval	Mammalia	0.0800872	endo
Leopardus pardalis	Mammalia	0.0710293	endo
Leopardus wiedii	Mammalia	0.0710293	endo
Panthera tigris	Mammalia	0.0705954	endo
Panthera leo	Mammalia	0.0741568	endo
Galerella sanguinea	Mammalia	0.0703844	endo
Urva auropunctata	Mammalia	0.0942962	endo
Suricata suricatta	Mammalia	0.108235	endo
Ichneumia albicauda	Mammalia	0.141132	endo
Fossa fossana	Mammalia	0.0723702	endo
Nandinia binotata	Mammalia	0.0730151	endo
Arctogalidia trivirgata	Mammalia	0.07137	endo
Arctictis binturong	Mammalia	0.0702138	endo
Paradoxurus hermaphroditus	Mammalia	0.0703172	endo
Viverricula indica	Mammalia	0.0862821	endo
Viverra megaspila	Mammalia	0.070038	endo
Vulpes zerda	Mammalia	0.075439	endo
Vulpes lagopus	Mammalia	0.0850049	endo
Vulpes macrotis	Mammalia	0.0898231	endo
Vulpes vulpes	Mammalia	0.0788688	endo
Cerdocyon thous	Mammalia	0.0743308	endo
Canis lupus	Mammalia	0.164447	endo
Canis latrans	Mammalia	0.178858	endo
Canis mesomelas	Mammalia	0.0744731	endo
Ursus americanus	Mammalia	0.0825876	endo
Ursus arctos	Mammalia	0.121459	endo
Ursus maritimus	Mammalia	0.117733	endo
Odobenus rosmarus	Mammalia	0.0777294	endo
Eumetopias jubatus	Mammalia	0.0893536	endo
Mirounga angustirostris	Mammalia	0.090603	endo
Erignathus barbatus	Mammalia	0.0809102	endo
Ailurus fulgens	Mammalia	0.0707071	endo
Potos flavus	Mammalia	0.0778151	endo
Bassariscus astutus	Mammalia	0.0830511	endo
Bassariscus sumichrasti	Mammalia	0.0994749	endo
Procyon cancrivorus	Mammalia	0.0728415	endo
Procyon lotor	Mammalia	0.0754113	endo
Nasua narica	Mammalia	0.128814	endo
Nasua nasua	Mammalia	0.114535	endo
Taxidea taxus	Mammalia	0.0721872	endo
Spilogale putorius	Mammalia	0.0795504	endo
Enhydra lutris	Mammalia	0.0762186	endo
Lutra lutra	Mammalia	0.0700471	endo
Galictis cuja	Mammalia	0.136899	endo
Galictis vittata	Mammalia	0.0949474	endo
Eira barbara	Mammalia	0.0735126	endo
Martes americana	Mammalia	0.0700829	endo
Neovison vison	Mammalia	0.0743352	endo
Mustela erminea	Mammalia	0.0773405	endo
Mustela frenata	Mammalia	0.0744977	endo
Mustela nivalis	Mammalia	0.115345	endo
Mustela putorius	Mammalia	0.0714536	endo
Ceratotherium simum	Mammalia	0.0708804	endo
Camelus dromedarius	Mammalia	0.0713139	endo
Lama glama	Mammalia	0.0887966	endo
Pecari tajacu	Mammalia	0.0712086	endo
Hippopotamus amphibius	Mammalia	0.0726824	endo
Balaenoptera physalus	Mammalia	0.0704699	endo
Globicephala macrorhynchus	Mammalia	0.0715348	endo
Giraffa camelopardalis	Mammalia	0.0732785	endo
Alces alces	Mammalia	0.07214	endo
Rangifer tarandus	Mammalia	0.0830568	endo
Odocoileus hemionus	Mammalia	0.0746957	endo
Odocoileus virginianus	Mammalia	0.0856318	endo
Mazama rufina	Mammalia	0.0720396	endo
Muntiacus muntjak	Mammalia	0.0731579	endo
Taurotragus oryx	Mammalia	0.0817688	endo
Syncerus caffer	Mammalia	0.0798164	endo
Bubalus bubalis	Mammalia	0.0701307	endo
Bos taurus	Mammalia	0.072984	endo
Raphicerus campestris	Mammalia	0.0782303	endo
Oryx beisa	Mammalia	0.0717494	endo
Oreamnos americanus	Mammalia	0.0708422	endo
Ovis aries	Mammalia	0.0756502	endo
Capra hircus	Mammalia	0.0780379	endo
Paranyctimene raptor	Mammalia	0.0862198	endo
Nyctimene major	Mammalia	0.184933	endo
Nyctimene cyclotis	Mammalia	0.0710337	endo
Nyctimene albiventer	Mammalia	0.0701233	endo
Cynopterus brachyotis	Mammalia	0.0761205	endo
Rousettus aegyptiacus	Mammalia	7.00604	endo
Rousettus amplexicaudatus	Mammalia	7.00597	endo
Eonycteris spelaea	Mammalia	0.091572	endo
Macroglossus minimus	Mammalia	0.070857	endo
Syconycteris australis	Mammalia	0.0711573	endo
Melonycteris melanops	Mammalia	0.0771629	endo
Dobsonia praedatrix	Mammalia	0.0831384	endo
Dobsonia anderseni	Mammalia	0.0772751	endo
Dobsonia moluccensis	Mammalia	0.0750587	endo
Dobsonia minor	Mammalia	0.0712916	endo
Pteropus scapulatus	Mammalia	0.0749524	endo
Pteropus hypomelanus	Mammalia	0.073879	endo
Pteropus pumilus	Mammalia	0.0710083	endo
Pteropus poliocephalus	Mammalia	0.0710942	endo
Pteropus rodricensis	Mammalia	0.0700564	endo
Pteropus medius	Mammalia	0.0704456	endo
Pteropus vampyrus	Mammalia	0.0716612	endo
Saccopteryx bilineata	Mammalia	0.0702111	endo
Peropteryx macrotis	Mammalia	0.0778981	endo
Macroderma gigas	Mammalia	0.0732087	endo
Rhinolophus ferrumequinum	Mammalia	1.90953	endo
Rhinolophus hipposideros	Mammalia	1.97859	endo
Rhinonicteris aurantia	Mammalia	0.0834528	endo
Hipposideros galeritus	Mammalia	0.126091	endo
Noctilio albiventris	Mammalia	0.0717889	endo
Noctilio leporinus	Mammalia	0.0753772	endo
Mormoops blainvillei	Mammalia	0.192555	endo
Mormoops megalophylla	Mammalia	0.127152	endo
Pteronotus personatus	Mammalia	0.201641	endo
Pteronotus quadridens	Mammalia	0.328182	endo
Pteronotus parnellii	Mammalia	0.125635	endo
Pteronotus davyi	Mammalia	0.164219	endo
Diphylla ecaudata	Mammalia	0.0968461	endo
Desmodus rotundus	Mammalia	0.0998004	endo
Diaemus youngi	Mammalia	0.217379	endo
Macrotus californicus	Mammalia	0.0764936	endo
Chrotopterus auritus	Mammalia	0.0791833	endo
Tonatia bidens	Mammalia	0.0871742	endo
Phyllostomus discolor	Mammalia	0.0733047	endo
Phyllostomus hastatus	Mammalia	0.0717262	endo
Erophylla sezekorni	Mammalia	0.813253	endo
Erophylla bombifrons	Mammalia	0.836793	endo
Leptonycteris curasoae	Mammalia	0.070707	endo
Monophyllus redmani	Mammalia	0.093148	endo
Glossophaga soricina	Mammalia	0.0736938	endo
Anoura caudifer	Mammalia	0.0744981	endo
Rhinophylla pumilio	Mammalia	0.0824945	endo
Carollia perspicillata	Mammalia	0.0771126	endo
Sturnira lilium	Mammalia	0.0713175	endo
Koopmania concolor	Mammalia	0.107305	endo
Artibeus jamaicensis	Mammalia	0.0805648	endo
Artibeus lituratus	Mammalia	0.0948576	endo
Uroderma bilobatum	Mammalia	0.0844597	endo
Platyrrhinus lineatus	Mammalia	0.07938	endo
Natalus tumidirostris	Mammalia	0.100144	endo
Tadarida brasiliensis	Mammalia	0.0831614	endo
Molossus molossus	Mammalia	0.112154	endo
Eumops perotis	Mammalia	0.0748295	endo
Miniopterus schreibersii	Mammalia	0.0721313	endo
Miniopterus australis	Mammalia	0.104512	endo
Histiotus velatus	Mammalia	0.240818	endo
Eptesicus fuscus	Mammalia	0.132207	endo
Nyctophilus geoffroyi	Mammalia	0.121258	endo
Plecotus auritus	Mammalia	0.0768056	endo
Chalinolobus gouldii	Mammalia	0.137545	endo
Myotis sodalis	Mammalia	0.35366	endo
Myotis lucifugus	Mammalia	0.127851	endo
Myotis myotis	Mammalia	0.0868465	endo
Ptilocercus lowii	Mammalia	0.0701619	endo
Tupaia glis	Mammalia	0.0706106	endo
Perodicticus potto	Mammalia	0.070038	endo
Loris tardigradus	Mammalia	0.0706741	endo
Nycticebus coucang	Mammalia	0.0712643	endo
Galago senegalensis	Mammalia	0.0721911	endo
Otolemur crassicaudatus	Mammalia	0.0736326	endo
Cheirogaleus medius	Mammalia	0.0734944	endo
Microcebus murinus	Mammalia	0.0705114	endo
Eulemur fulvus	Mammalia	0.0705428	endo
Carlito syrichta	Mammalia	0.0859094	endo
Aotus trivirgatus	Mammalia	0.072784	endo
Saimiri sciureus	Mammalia	0.072784	endo
Colobus guereza	Mammalia	0.0710946	endo
Erythrocebus patas	Mammalia	0.107601	endo
Cercopithecus mitis	Mammalia	0.0765827	endo
Papio ursinus	Mammalia	0.0701862	endo
Papio anubis	Mammalia	0.0717528	endo
Papio hamadryas	Mammalia	0.0708789	endo
Macaca mulatta	Mammalia	0.113861	endo
Ochotona collaris	Mammalia	0.0778926	endo
Ochotona princeps	Mammalia	0.103572	endo
Sylvilagus audubonii	Mammalia	0.0706776	endo
Sylvilagus floridanus	Mammalia	0.092447	endo
Oryctolagus cuniculus	Mammalia	0.0741694	endo
Lepus americanus	Mammalia	0.10379	endo
Lepus californicus	Mammalia	0.15077	endo
Lepus alleni	Mammalia	0.146958	endo
Lepus townsendii	Mammalia	0.103051	endo
Lepus arcticus	Mammalia	0.0893995	endo
Lepus timidus	Mammalia	0.105728	endo
Muscardinus avellanarius	Mammalia	0.0792794	endo
Eliomys quercinus	Mammalia	0.0855323	endo
Glis glis	Mammalia	0.0729874	endo
Aplodontia rufa	Mammalia	0.0725024	endo
Geosciurus princeps	Mammalia	0.0791199	endo
Geosciurus inauris	Mammalia	0.0733989	endo
Funisciurus congicus	Mammalia	0.0833218	endo
Paraxerus palliatus	Mammalia	0.079039	endo
Paraxerus cepapi	Mammalia	0.0728762	endo
Tamias striatus	Mammalia	0.0841884	endo
Neotamias minimus	Mammalia	0.0701772	endo
Neotamias merriami	Mammalia	0.0701169	endo
Neotamias amoenus	Mammalia	0.0701169	endo
Ammospermophilus leucurus	Mammalia	0.0777058	endo
Cynomys ludovicianus	Mammalia	0.0750098	endo
Cynomys leucurus	Mammalia	0.0755337	endo
Marmota flaviventris	Mammalia	0.193672	endo
Marmota caligata	Mammalia	0.225683	endo
Marmota monax	Mammalia	0.0712376	endo
Callospermophilus lateralis	Mammalia	0.0720868	endo
Xerospermophilus mohavensis	Mammalia	0.0777813	endo
Xerospermophilus tereticaudus	Mammalia	0.0705058	endo
Poliocitellus franklinii	Mammalia	0.0829652	endo
Ictidomys tridecemlineatus	Mammalia	0.100814	endo
Urocitellus parryii	Mammalia	0.0747081	endo
Urocitellus undulatus	Mammalia	0.148963	endo
Urocitellus richardsonii	Mammalia	0.0863142	endo
Urocitellus armatus	Mammalia	0.0729667	endo
Urocitellus townsendii	Mammalia	0.0937676	endo
Spermophilus citellus	Mammalia	0.10238	endo
Otospermophilus beecheyi	Mammalia	0.15234	endo
Xerospermophilus spilosoma	Mammalia	0.123178	endo
Urocitellus beldingi	Mammalia	0.141344	endo
Tamiasciurus hudsonicus	Mammalia	0.0725613	endo
Sciurus carolinensis	Mammalia	0.0770059	endo
Glaucomys volans	Mammalia	0.0839251	endo
Octodon degus	Mammalia	0.0739444	endo
Spalacopus cyanus	Mammalia	0.0704392	endo
Octodontomys gliroides	Mammalia	0.0718756	endo
Tympanoctomys barrerae	Mammalia	0.0753704	endo
Octomys mimax	Mammalia	0.0731061	endo
Aconaemys fuscus	Mammalia	0.0736518	endo
Ctenomys fulvus	Mammalia	0.0736448	endo
Ctenomys peruanus	Mammalia	0.0858151	endo
Ctenomys talarum	Mammalia	0.0731189	endo
Ctenomys australis	Mammalia	0.278803	endo
Ctenomys maulinus	Mammalia	0.277794	endo
Ctenomys opimus	Mammalia	0.071636	endo
Heterocephalus glaber	Mammalia	0.130197	endo
Heliophobius argenteocinereus	Mammalia	0.0712637	endo
Georychus capensis	Mammalia	0.0836235	endo
Bathyergus suillus	Mammalia	0.0752875	endo
Bathyergus janetta	Mammalia	0.0809215	endo
Fukomys amatus	Mammalia	0.0752895	endo
Cryptomys hottentotus	Mammalia	0.0942181	endo
Fukomys darlingi	Mammalia	0.115011	endo
Fukomys bocagei	Mammalia	0.092555	endo
Fukomys damarensis	Mammalia	0.103645	endo
Fukomys mechowii	Mammalia	0.114427	endo
Hystrix africaeaustralis	Mammalia	0.0744259	endo
Erethizon dorsatum	Mammalia	0.078845	endo
Coendou prehensilis	Mammalia	0.0714029	endo
Lagostomus maximus	Mammalia	0.0751914	endo
Chinchilla lanigera	Mammalia	0.0775457	endo
Hydrochoerus hydrochaeris	Mammalia	0.0702417	endo
Cuniculus paca	Mammalia	0.0711138	endo
Kerodon rupestris	Mammalia	0.074624	endo
Cavia porcellus	Mammalia	0.10513	endo
Galea musteloides	Mammalia	0.0739184	endo
Dolichotis salinicola	Mammalia	0.0873044	endo
Myoprocta acouchy	Mammalia	0.0994333	endo
Dasyprocta prymnolopha	Mammalia	0.0923537	endo
Dasyprocta leporina	Mammalia	0.0819209	endo
Dasyprocta azarae	Mammalia	0.0722491	endo
Capromys pilorides	Mammalia	0.08152	endo
Myocastor coypus	Mammalia	0.0766728	endo
Proechimys semispinosus	Mammalia	0.0748491	endo
Thrichomys apereoides	Mammalia	0.0706444	endo
Microdipodops megacephalus	Mammalia	0.641678	endo
Microdipodops pallidus	Mammalia	0.622587	endo
Dipodomys deserti	Mammalia	0.0703161	endo
Dipodomys spectabilis	Mammalia	0.0843195	endo
Dipodomys ordii	Mammalia	0.146673	endo
Dipodomys merriami	Mammalia	0.0781973	endo
Dipodomys panamintinus	Mammalia	0.0825182	endo
Dipodomys microps	Mammalia	0.163524	endo
Dipodomys agilis	Mammalia	0.141959	endo
Perognathus flavus	Mammalia	0.0753761	endo
Perognathus alticola	Mammalia	0.0720354	endo
Perognathus longimembris	Mammalia	0.0720354	endo
Chaetodipus hispidus	Mammalia	0.21795	endo
Chaetodipus baileyi	Mammalia	0.303542	endo
Chaetodipus californicus	Mammalia	0.262222	endo
Chaetodipus fallax	Mammalia	0.316846	endo
Chaetodipus intermedius	Mammalia	0.0714053	endo
Thomomys talpoides	Mammalia	0.0710396	endo
Thomomys umbrinus	Mammalia	0.092694	endo
Thomomys bottae	Mammalia	0.0763982	endo
Geomys pinetis	Mammalia	0.0782763	endo
Geomys bursarius	Mammalia	0.0875527	endo
Heteromys desmarestianus	Mammalia	0.15799	endo
Heteromys anomalus	Mammalia	0.0762715	endo
Heteromys salvini	Mammalia	0.0713096	endo
Heteromys irroratus	Mammalia	0.0713096	endo
Pedetes capensis	Mammalia	0.0712582	endo
Napaeozapus insignis	Mammalia	0.070321	endo
Zapus princeps	Mammalia	0.0811923	endo
Zapus hudsonius	Mammalia	0.0831597	endo
Dipus sagitta	Mammalia	0.0708488	endo
Jaculus orientalis	Mammalia	0.0725705	endo
Jaculus jaculus	Mammalia	0.0762294	endo
Sicista betulina	Mammalia	0.0703196	endo
Malacothrix typica	Mammalia	0.0714056	endo
Mystromys albicaudatus	Mammalia	0.172634	endo
Myodes californicus	Mammalia	0.0720658	endo
Myodes gapperi	Mammalia	0.0757376	endo
Ondatra zibethicus	Mammalia	0.0700574	endo
Lemmiscus curtatus	Mammalia	0.0700366	endo
Neofiber alleni	Mammalia	0.0700366	endo
Phenacomys intermedius	Mammalia	0.0791008	endo
Arborimus longicaudus	Mammalia	0.0745837	endo
Lasiopodomys brandtii	Mammalia	0.0972338	endo
Myopus schisticolor	Mammalia	0.0916152	endo
Lemmus lemmus	Mammalia	0.0701504	endo
Lemmus sibiricus	Mammalia	0.0715931	endo
Lemmus trimucronatus	Mammalia	0.0715931	endo
Arvicola amphibius	Mammalia	0.0705863	endo
Dicrostonyx groenlandicus	Mammalia	0.0768696	endo
Microtus ochrogaster	Mammalia	0.0702371	endo
Microtus pinetorum	Mammalia	0.0762838	endo
Microtus breweri	Mammalia	0.0843342	endo
Microtus pennsylvanicus	Mammalia	0.0970508	endo
Microtus californicus	Mammalia	0.191192	endo
Microtus montanus	Mammalia	0.252261	endo
Microtus mexicanus	Mammalia	0.070042	endo
Microtus richardsoni	Mammalia	0.085836	endo
Microtus xanthognathus	Mammalia	0.0711413	endo
Alexandromys oeconomus	Mammalia	0.0795865	endo
Microtus arvalis	Mammalia	0.0893241	endo
Microtus guentheri	Mammalia	0.0894695	endo
Microtus agrestis	Mammalia	0.0709884	endo
Microtus longicaudus	Mammalia	0.0725177	endo
Neotoma fuscipes	Mammalia	0.0703754	endo
Neotoma lepida	Mammalia	0.0701467	endo
Ochrotomys nuttalli	Mammalia	0.0705682	endo
Baiomys taylori	Mammalia	0.0769638	endo
Scotinomys teguina	Mammalia	0.141449	endo
Scotinomys xerampelinus	Mammalia	0.139212	endo
Reithrodontomys megalotis	Mammalia	0.0703738	endo
Isthmomys pirrensis	Mammalia	0.0724203	endo
Megadontomys thomasi	Mammalia	0.0761063	endo
Peromyscus gossypinus	Mammalia	0.0767483	endo
Peromyscus polionotus	Mammalia	0.076594	endo
Peromyscus boylii	Mammalia	0.0761087	endo
Peromyscus truei	Mammalia	0.0700507	endo
Peromyscus eremicus	Mammalia	0.0703299	endo
Peromyscus keeni	Mammalia	0.0786465	endo
Peromyscus crinitus	Mammalia	0.0848066	endo
Peromyscus californicus	Mammalia	0.0745846	endo
Peromyscus leucopus	Mammalia	0.0739826	endo
Peromyscus maniculatus	Mammalia	0.122887	endo
Sigmodon hispidus	Mammalia	0.0782878	endo
Paynomys macronyx	Mammalia	0.0700492	endo
Calomys venustus	Mammalia	0.0760985	endo
Calomys musculinus	Mammalia	0.0799081	endo
Graomys griseoflavus	Mammalia	0.0771657	endo
Loxodontomys micropus	Mammalia	0.0907798	endo
Auliscomys boliviensis	Mammalia	0.0900356	endo
Phyllotis xanthopygus	Mammalia	0.0920941	endo
Phyllotis darwini	Mammalia	0.0936817	endo
Abrothrix andina	Mammalia	0.072858	endo
Abrothrix longipilis	Mammalia	0.0703427	endo
Abrothrix olivacea	Mammalia	0.0717922	endo
Akodon azarae	Mammalia	0.0763461	endo
Reithrodon auritus	Mammalia	0.0762269	endo
Eligmodontia typus	Mammalia	0.0784187	endo
Oligoryzomys longicaudatus	Mammalia	0.075701	endo
Oxymycterus dasytrichus	Mammalia	0.0940715	endo
Saccostomus campestris	Mammalia	0.0735047	endo
Cricetomys gambianus	Mammalia	0.0708897	endo
Cricetulus migratorius	Mammalia	0.0737689	endo
Cricetus cricetus	Mammalia	0.114156	endo
Phodopus sungorus	Mammalia	0.0756465	endo
Mesocricetus brandti	Mammalia	0.0955764	endo
Mesocricetus auratus	Mammalia	0.107868	endo
Cannomys badius	Mammalia	0.0704802	endo
Tachyoryctes splendens	Mammalia	0.0713509	endo
Steatomys pratensis	Mammalia	0.0937616	endo
Nannospalax ehrenbergi	Mammalia	0.0723063	endo
Nannospalax leucodon	Mammalia	0.0700371	endo
Sekeetamys calurus	Mammalia	0.0743479	endo
Meriones hurrianae	Mammalia	0.0792391	endo
Meriones unguiculatus	Mammalia	10.1694	endo
Meriones tristrami	Mammalia	10.1693	endo
Desmodillus auricularis	Mammalia	0.0962331	endo
Gerbilliscus paeba	Mammalia	0.107045	endo
Gerbilliscus vallinus	Mammalia	0.07091	endo
Gerbilliscus setzeri	Mammalia	0.0873159	endo
Gerbilliscus tytonis	Mammalia	0.0843905	endo
Gerbilliscus leucogaster	Mammalia	0.072953	endo
Gerbilliscus afra	Mammalia	0.109194	endo
Gerbillus nanus	Mammalia	0.117694	endo
Gerbillus pyramidum	Mammalia	0.0944607	endo
Gerbillus andersoni	Mammalia	0.0745264	endo
Gerbillus gerbillus	Mammalia	0.0748403	endo
Gerbillus dasyurus	Mammalia	0.139341	endo
Gerbillus pusillus	Mammalia	0.145871	endo
Notomys cervinus	Mammalia	0.0809536	endo
Notomys alexis	Mammalia	0.0730948	endo
Pseudomys gracilicaudatus	Mammalia	0.0746685	endo
Pseudomys hermannsburgensis	Mammalia	0.0827114	endo
Uromys caudimaculatus	Mammalia	0.0700722	endo
Melomys lutillus	Mammalia	0.0719668	endo
Rhabdomys pumilio	Mammalia	0.0702524	endo
Micaelamys namaquensis	Mammalia	0.0701191	endo
Micromys minutus	Mammalia	0.0776276	endo
Lemniscomys griselda	Mammalia	0.0737561	endo
Lemniscomys rosalia	Mammalia	0.0738557	endo
Mus musculus	Mammalia	0.070412	endo
Mus minutoides	Mammalia	0.0718585	endo
Mastomys natalensis	Mammalia	0.0771975	endo
Thallomys paedulcus	Mammalia	0.0701496	endo
Apodemus mystacinus	Mammalia	0.0925704	endo
Apodemus flavicollis	Mammalia	0.0703995	endo
Apodemus witherbyi	Mammalia	0.0729237	endo
Apodemus sylvaticus	Mammalia	0.0715548	endo
Hydromys chrysogaster	Mammalia	0.0715375	endo
Acomys cahirinus	Mammalia	0.0719709	endo
Acomys russatus	Mammalia	0.0700717	endo
Rattus lutreolus	Mammalia	0.0772227	endo
Rattus fuscipes	Mammalia	0.0795661	endo
Rattus villosissimus	Mammalia	0.143319	endo
Rattus sordidus	Mammalia	0.173487	endo
Rattus norvegicus	Mammalia	0.0702171	endo
Parotomys brantsii	Mammalia	0.0874153	endo
Otomys sloggetti	Mammalia	0.183096	endo
Otomys unisulcatus	Mammalia	0.201129	endo
Otomys irroratus	Mammalia	0.0824256	endo
