# Supplementary material for: Large‐scale evolution of body temperatures in land vertebrates
Source: Evol Lett. 2021 Aug 12;5(5):484–94. doi: 10.1002/evl3.249 (PMC8484719; doi:10.1002/evl3.249)
Supplement: Supplementary file 1 — Supplementary Material [file EVL3-5-484-s001.zip › Dataset_S7.xlsx]

## Sheet: Metadata
	Dataset S7. Mean body temperatures for each diel activity state, within clades (Amphibia, Lepidosauria, Testudines, Crocodylia, Aves and Mammalia) and across clades (Tetrapoda).
	Diel activity=diel activity state
	Tb: mean body temperature across species
	n: number of species

## Sheet: Dataset S7
Clade	Diel activity state	Tb	n
Tetrapoda	arrhythmic	35.4426	172
Tetrapoda	crepuscular	36.1591	44
Tetrapoda	diurnal	36.6723	949
Tetrapoda	nocturnal	31.6437	556
Amphibia	arrhythmic	18.2256	10
Amphibia	crepuscular	27.8	1
Amphibia	diurnal	19.4871	8
Amphibia	nocturnal	16.5218	98
Lepidosauria	arrhythmic	27.964	23
Lepidosauria	crepuscular	27.95	6
Lepidosauria	diurnal	32.8924	425
Lepidosauria	nocturnal	27.5575	64
Testudines	arrhythmic	28.86	5
Testudines	crepuscular	22.85	2
Testudines	diurnal	27.184	20
Testudines	nocturnal	22.82	3
Crocodylia	nocturnal	29.7227	11
Aves	arrhythmic	41.183	53
Aves	crepuscular	40.4571	14
Aves	diurnal	41.5208	384
Aves	nocturnal	39.65	23
Mammalia	arrhythmic	36.342	81
Mammalia	crepuscular	37.3048	21
Mammalia	diurnal	37.3143	112
Mammalia	nocturnal	36.1448	357
