# Supplementary material for: Large‐scale evolution of body temperatures in land vertebrates
Source: Evol Lett. 2021 Aug 12;5(5):484–94. doi: 10.1002/evl3.249 (PMC8484719; doi:10.1002/evl3.249)
Supplement: Supplementary file 1 — Supplementary Material [file EVL3-5-484-s001.zip › Dataset_S8.xlsx]

## Sheet: Metadata
	Dataset S8. Climatic data for crocodilian and turtle species.
	Climatic data for crocodilians are from Quintero and Wiens (2013). Climatic data for turtles were estimated in this study.
	n: number of unique localities from which climatic data were obtained for each species
	BIO1.mean: mean value of annual mean temperature (°C) among localities for each species
	BIO5.mean: mean value of maximum temperature of the hottest month (°C) among localities for each species.
	BIO6.mean: mean value of minimum temperature of the coldest month (°C) among localities for each species

## Sheet: Dataset S8
Clade	Species	n	BIO1.mean	BIO5.mean	BIO6.mean
Testudines	Chelodina longicollis	333	15.7452	27.7685	3.96036
Testudines	Chelydra serpentina	492	14.8215	31.4522	-2.25102
Testudines	Macrochelys temminckii	215	18.6096	33.1605	2.83721
Testudines	Platysternon megacephalum	30	21.045	30.48	9.57
Testudines	Testudo kleinmanni	36	20.0944	33.4722	6.93611
Testudines	Chelonoidis carbonarius	310	25.5965	32.0323	19.3913
Testudines	Kinixys spekii	205	20.9339	30.5341	8.14732
Testudines	Stigmochelys pardalis	477	19.4214	29.9155	7.5
Testudines	Gopherus polyphemus	393	21.5666	32.8522	8.33435
Testudines	Gopherus flavomarginatus	44	19.8449	35.2886	2.60909
Testudines	Gopherus agassizii	492	17.9442	38.4445	0.557724
Testudines	Gopherus berlandieri	479	22.0236	35.7499	6.38518
Testudines	Cuora flavomarginata	45	21.6801	29.8867	12.8422
Testudines	Actinemys marmorata	466	14.2807	30.3989	2.29099
Testudines	Glyptemys muhlenbergii	3	9.75833	26.7	-7.83333
Testudines	Glyptemys insculpta	364	8.39974	27.3717	-10.2242
Testudines	Terrapene ornata	492	14.7465	33.7315	-4.49736
Testudines	Pseudemys concinna	408	17.5371	33.3564	0.853676
Testudines	Chrysemys picta	424	11.7087	29.7281	-5.91297
Testudines	Graptemys geographica	477	8.75538	27.827	-10.5036
Testudines	Trachemys scripta	336	19.6298	33.8235	4.06012
Testudines	Deirochelys reticularia	290	20.4765	33.0641	6.2531
Testudines	Chelonia mydas	189	22.1249	30.0429	13.4407
Testudines	Lepidochelys olivacea	194	25.226	33.0273	16.3515
Testudines	Caretta caretta	159	19.3457	30.8113	7.7239
Testudines	Eretmochelys imbricata	102	24.836	31.4275	17.6314
Testudines	Dermochelys coriacea	93	24.872	30.8022	18.9516
Testudines	Sternotherus odoratus	496	14.1654	30.9514	-3.06855
Testudines	Dermatemys mawii	74	25.836	34.2297	17.7757
Testudines	Carettochelys insculpta	103	27.1937	35.4495	17.4029
Crocodylia	Caiman yacare	18	22.6333	33.7611	11.7167
Crocodylia	Caiman crocodilus	89	21.2775	31.4798	10.9067
Crocodylia	Caiman latirostris	41	21.6244	32.8805	10.5512
Crocodylia	Paleosuchus palpebrosus	4	25.575	31.45	20.15
Crocodylia	Alligator mississippiensis	162	14.8037	30.8105	-1.45123
Crocodylia	Crocodylus niloticus	61	25.3885	34.2131	16.6656
Crocodylia	Crocodylus acutus	47	24.9702	33.0234	15.9787
Crocodylia	Crocodylus siamensis	13	27.0077	34.5231	18.8231
Crocodylia	Crocodylus palustris	5	26.82	35.9	17.94
Crocodylia	Crocodylus porosus	4563	27.3868	35.2512	16.9068
Crocodylia	Gavialis gangeticus	18	25.6944	38.8944	10.0389
